# Supplementary material for: The Interaction of CCDC104/BARTL1 with Arl3 and Implications for Ciliary Function
Source: Structure. 2015 Nov 3;23(11):2122–32. doi: 10.1016/j.str.2015.08.016 (PMC4635315; doi:10.1016/j.str.2015.08.016)
Supplement: 4ZI2 – Arl3∙GppNHp∙BARTL1 complex in P21 21 21 [file mmc2.zip › 4ZI2.pdb]

REMARK Date 2015-04-18 Time 17:40:18 Mitteleurop�ische Sommerzeit +0200 (1429371618.20 s)
REMARK PHENIX refinement
REMARK 
REMARK ****************** INPUT FILES AND LABELS ******************************
REMARK Reflections:
REMARK   file name      : D:\PDB structures and Modeling\Structure_CCDC104_Arl3_complex\StructureSolution_CCDC104Arl3\FinalStructure_xtalE3_Arl3FLGNP_CCDC104_1to133\SLS_2013_06Sep_E3_SG19_2.2A_720frames.mtz
REMARK   labels         : ['FP,SIGFP']
REMARK R-free flags:
REMARK   file name      : D:\PDB structures and Modeling\Structure_CCDC104_Arl3_complex\StructureSolution_CCDC104Arl3\FinalStructure_xtalE3_Arl3FLGNP_CCDC104_1to133\SLS_2013_06Sep_E3_SG19_2.2A_720frames.mtz
REMARK   label          : FreeRflag
REMARK   test_flag_value: 0
REMARK Model file name(s): 
REMARK   D:\PDB structures and Modeling\Structure_CCDC104_Arl3_complex\StructureSolution_CCDC104Arl3\Refine_1\Arl3CCDC_refine_1-coot-0.pdb
REMARK 
REMARK ******************** REFINEMENT SUMMARY: QUICK FACTS *******************
REMARK Start: r_work = 0.2089 r_free = 0.2655 bonds = 0.009 angles = 1.146
REMARK Final: r_work = 0.2057 r_free = 0.2660 bonds = 0.008 angles = 1.098
REMARK ************************************************************************
REMARK 
REMARK ****************** REFINEMENT STATISTICS STEP BY STEP ******************
REMARK leading digit, like 1_, means number of macro-cycle                     
REMARK 0    : statistics at the very beginning when nothing is done yet        
REMARK 1_bss: bulk solvent correction and/or (anisotropic) scaling             
REMARK 1_xyz: refinement of coordinates                                        
REMARK 1_adp: refinement of ADPs (Atomic Displacement Parameters)              
REMARK 1_wat: ordered solvent update (add / remove)                            
REMARK 1_occ: refinement of occupancies                                        
REMARK ------------------------------------------------------------------------
REMARK  stage       r-work r-free bonds angles b_min b_max b_ave n_water shift
REMARK       0    : 0.3354 0.3996 0.009  1.15   9.9 104.7  36.0 330      0.000
REMARK       1_bss: 0.2089 0.2655 0.009  1.15  10.8 105.6  36.9 330      0.000
REMARK 1_settarget: 0.2089 0.2655 0.009  1.15  10.8 105.6  36.9 330      0.000
REMARK 1_addcbetar: 0.2089 0.2655 0.009  1.15  10.8 105.6  36.9 330      0.000
REMARK    1_weight: 0.2089 0.2655 0.009  1.15  10.8 105.6  36.9 330      0.000
REMARK       1_nqh: 0.2089 0.2655 0.009  1.15  10.8 105.6  36.9 330      0.003
REMARK    1_xyzrec: 0.2041 0.2740 0.008  1.08  10.8 105.6  36.9 330      0.105
REMARK       1_adp: 0.2040 0.2760 0.008  1.08  13.1 104.7  37.9 330      0.105
REMARK       1_occ: 0.2040 0.2760 0.008  1.08  13.1 104.7  37.9 330      0.105
REMARK       2_bss: 0.2028 0.2748 0.008  1.08  13.1 104.7  37.9 330      0.105
REMARK 2_settarget: 0.2028 0.2748 0.008  1.08  13.1 104.7  37.9 330      0.105
REMARK       2_sol: 0.2046 0.2707 0.008  1.08  11.9 104.7  38.1 377       n/a
REMARK   2_realsrl: 0.2089 0.2695 0.008  1.26  11.9 104.7  38.1 377       n/a
REMARK    2_weight: 0.2089 0.2695 0.008  1.26  11.9 104.7  38.1 377       n/a
REMARK       2_nqh: 0.2089 0.2695 0.008  1.26  11.9 104.7  38.1 377       n/a
REMARK    2_xyzrec: 0.2047 0.2714 0.008  1.08  11.9 104.7  38.1 377       n/a
REMARK       2_adp: 0.2034 0.2706 0.008  1.08  12.6 103.4  38.1 377       n/a
REMARK       2_occ: 0.2034 0.2705 0.008  1.08  12.6 103.4  38.1 377       n/a
REMARK       3_bss: 0.2033 0.2701 0.008  1.08  12.6 103.4  38.1 377       n/a
REMARK 3_settarget: 0.2033 0.2701 0.008  1.08  12.6 103.4  38.1 377       n/a
REMARK       3_sol: 0.2038 0.2653 0.008  1.08  11.2 103.4  38.2 403       n/a
REMARK   3_realsrl: 0.2065 0.2639 0.008  1.12  11.2 103.4  38.2 403       n/a
REMARK    3_weight: 0.2065 0.2639 0.008  1.12  11.2 103.4  38.2 403       n/a
REMARK       3_nqh: 0.2065 0.2640 0.008  1.12  11.2 103.4  38.2 403       n/a
REMARK    3_xyzrec: 0.2011 0.2680 0.008  1.10  11.2 103.4  38.2 403       n/a
REMARK       3_adp: 0.2022 0.2686 0.008  1.10  12.3 103.5  37.6 403       n/a
REMARK       3_occ: 0.2022 0.2687 0.008  1.10  12.3 103.5  37.6 403       n/a
REMARK         end: 0.2057 0.2660 0.008  1.10  12.3 103.5  37.5 383       n/a
REMARK ------------------------------------------------------------------------
REMARK MODEL CONTENT.
REMARK  ELEMENT        ATOM RECORD COUNT   OCCUPANCY SUM
REMARK        C                     3185         3157.00
REMARK       Mg                        2            2.00
REMARK        O                     1381         1370.00
REMARK        N                      850          837.00
REMARK        P                        6            6.00
REMARK        S                       18           18.00
REMARK    TOTAL                     5442         5390.00
REMARK -----------------------------------------------------------------------
REMARK r_free_flags.md5.hexdigest 10eb7db3382d6d298273fba14ba581cb
REMARK 
REMARK IF THIS FILE IS FOR PDB DEPOSITION: REMOVE ALL FROM THIS LINE UP.
REMARK   3
REMARK   3 REFINEMENT.
REMARK   3   PROGRAM     : PHENIX (phenix.refine: 1.9_1692)
REMARK   3   AUTHORS     : Adams,Afonine,Burnley,Chen,Davis,Echols,Gildea,
REMARK   3               : Gopal,Gros,Grosse-Kunstleve,Headd,Hung,Immormino,
REMARK   3               : Ioerger,McCoy,McKee,Moriarty,Pai,Read,Richardson,
REMARK   3               : Richardson,Romo,Sacchettini,Sauter,Smith,Storoni,
REMARK   3               : Terwilliger,Zwart
REMARK   3
REMARK   3  REFINEMENT TARGET : ML
REMARK   3  
REMARK   3  DATA USED IN REFINEMENT.
REMARK   3   RESOLUTION RANGE HIGH (ANGSTROMS) : 2.200   
REMARK   3   RESOLUTION RANGE LOW  (ANGSTROMS) : 29.727  
REMARK   3   MIN(FOBS/SIGMA_FOBS)              : 1.36  
REMARK   3   COMPLETENESS FOR RANGE        (%) : 99.86 
REMARK   3   NUMBER OF REFLECTIONS             : 36470     
REMARK   3   NUMBER OF REFLECTIONS (NON-ANOMALOUS) : 36470     
REMARK   3  
REMARK   3  FIT TO DATA USED IN REFINEMENT.
REMARK   3   R VALUE     (WORKING + TEST SET) : 0.2087
REMARK   3   R VALUE            (WORKING SET) : 0.2057
REMARK   3   FREE R VALUE                     : 0.2660
REMARK   3   FREE R VALUE TEST SET SIZE   (%) : 5.01  
REMARK   3   FREE R VALUE TEST SET COUNT      : 1826      
REMARK   3  
REMARK   3  FIT TO DATA USED IN REFINEMENT (IN BINS).
REMARK   3   BIN  RESOLUTION RANGE  COMPL.    NWORK NFREE   RWORK  RFREE
REMARK   3     1 29.7301 -  5.1646    1.00     2832   150  0.2199 0.2337
REMARK   3     2  5.1646 -  4.1027    1.00     2717   143  0.1883 0.2954
REMARK   3     3  4.1027 -  3.5851    1.00     2701   142  0.1858 0.2274
REMARK   3     4  3.5851 -  3.2578    1.00     2670   141  0.1874 0.2663
REMARK   3     5  3.2578 -  3.0245    1.00     2646   139  0.2132 0.2694
REMARK   3     6  3.0245 -  2.8463    1.00     2653   140  0.2151 0.2684
REMARK   3     7  2.8463 -  2.7039    1.00     2650   140  0.2221 0.2976
REMARK   3     8  2.7039 -  2.5863    1.00     2623   138  0.2247 0.2872
REMARK   3     9  2.5863 -  2.4868    1.00     2653   139  0.2137 0.2906
REMARK   3    10  2.4868 -  2.4010    1.00     2609   138  0.2124 0.2660
REMARK   3    11  2.4010 -  2.3259    1.00     2637   139  0.2144 0.2411
REMARK   3    12  2.3259 -  2.2595    1.00     2633   139  0.2143 0.2926
REMARK   3    13  2.2595 -  2.2000    1.00     2620   138  0.2356 0.3439
REMARK   3  
REMARK   3  BULK SOLVENT MODELLING.
REMARK   3   METHOD USED        : FLAT BULK SOLVENT MODEL
REMARK   3   SOLVENT RADIUS     : 1.11    
REMARK   3   SHRINKAGE RADIUS   : 0.90    
REMARK   3   GRID STEP FACTOR   : 4.00    
REMARK   3  
REMARK   3  ERROR ESTIMATES.
REMARK   3   COORDINATE ERROR (MAXIMUM-LIKELIHOOD BASED)     : 0.26    
REMARK   3   PHASE ERROR (DEGREES, MAXIMUM-LIKELIHOOD BASED) : 29.41   
REMARK   3  
REMARK   3  STRUCTURE FACTORS CALCULATION ALGORITHM : FFT
REMARK   3  
REMARK   3  DEVIATIONS FROM IDEAL VALUES.
REMARK   3                 RMSD     MAX  COUNT
REMARK   3   BOND      :  0.008   0.048   5147
REMARK   3   ANGLE     :  1.098  13.721   6980
REMARK   3   CHIRALITY :  0.042   0.229    790
REMARK   3   PLANARITY :  0.005   0.043    891
REMARK   3   DIHEDRAL  : 17.128  89.737   1950
REMARK   3   MIN NONBONDED DISTANCE : 1.853 
REMARK   3  
REMARK   3  MOLPROBITY STATISTICS.
REMARK   3   ALL-ATOM CLASHSCORE : 6.15  
REMARK   3   RAMACHANDRAN PLOT:
REMARK   3     OUTLIERS : 0.00  %
REMARK   3     ALLOWED  : 1.31  %
REMARK   3     FAVORED  : 98.69 %
REMARK   3   ROTAMER OUTLIERS : 1.08 %
REMARK   3   CBETA DEVIATIONS : 0
REMARK   3  
REMARK   3  ATOMIC DISPLACEMENT PARAMETERS.
REMARK   3   WILSON B : None
REMARK   3   RMS(B_ISO_OR_EQUIVALENT_BONDED) : 4.39
REMARK   3   ATOMS          NUMBER OF ATOMS
REMARK   3                    ISO.  ANISO. 
REMARK   3    ALL         :   5442       0
REMARK   3    ALL (NO H)  :   5442       0
REMARK   3    SOLVENT     :    383       0
REMARK   3    NON-SOLVENT :   5059       0
REMARK   3    HYDROGENS   :      0       0
REMARK   3
CRYST1   69.700   98.600  102.430  90.00  90.00  90.00 P 21 21 21
SCALE1      0.014347  0.000000  0.000000        0.00000
SCALE2      0.000000  0.010142  0.000000        0.00000
SCALE3      0.000000  0.000000  0.009763        0.00000
ATOM      1  N   LEU A   3      41.053  -0.375  26.457  1.00 38.04           N
ATOM      2  CA  LEU A   3      40.742   0.936  25.905  1.00 33.85           C
ATOM      3  CB  LEU A   3      41.897   1.371  24.998  1.00 36.68           C
ATOM      4  CG  LEU A   3      41.886   2.249  23.743  1.00 39.08           C
ATOM      5  CD1 LEU A   3      41.541   3.707  24.047  1.00 62.97           C
ATOM      6  CD2 LEU A   3      41.031   1.664  22.656  1.00 35.27           C
ATOM      7  C   LEU A   3      39.377   0.990  25.181  1.00 37.02           C
ATOM      8  O   LEU A   3      38.947   0.041  24.521  1.00 32.04           O
ATOM      9  N   LEU A   4      38.721   2.138  25.282  1.00 30.99           N
ATOM     10  CA  LEU A   4      37.326   2.264  24.877  1.00 34.42           C
ATOM     11  CB  LEU A   4      36.794   3.616  25.338  1.00 34.06           C
ATOM     12  CG  LEU A   4      36.772   3.742  26.856  1.00 34.71           C
ATOM     13  CD1 LEU A   4      36.445   5.159  27.278  1.00 41.70           C
ATOM     14  CD2 LEU A   4      35.763   2.774  27.421  1.00 33.49           C
ATOM     15  C   LEU A   4      37.073   2.095  23.374  1.00 36.19           C
ATOM     16  O   LEU A   4      36.027   1.576  22.978  1.00 32.56           O
ATOM     17  N   SER A   5      38.008   2.525  22.533  1.00 31.73           N
ATOM     18  CA  SER A   5      37.766   2.474  21.091  1.00 40.34           C
ATOM     19  CB  SER A   5      38.744   3.387  20.343  1.00 36.61           C
ATOM     20  OG  SER A   5      39.929   2.701  19.997  1.00 45.19           O
ATOM     21  C   SER A   5      37.850   1.043  20.538  1.00 35.31           C
ATOM     22  O   SER A   5      37.252   0.725  19.512  1.00 37.77           O
ATOM     23  N   ILE A   6      38.609   0.193  21.218  1.00 34.77           N
ATOM     24  CA  ILE A   6      38.707  -1.218  20.864  1.00 32.69           C
ATOM     25  CB  ILE A   6      39.762  -1.916  21.736  1.00 33.76           C
ATOM     26  CG1 ILE A   6      41.166  -1.520  21.270  1.00 35.27           C
ATOM     27  CD1 ILE A   6      42.232  -1.684  22.327  1.00 32.73           C
ATOM     28  CG2 ILE A   6      39.580  -3.437  21.703  1.00 34.99           C
ATOM     29  C   ILE A   6      37.355  -1.923  21.009  1.00 30.77           C
ATOM     30  O   ILE A   6      37.009  -2.798  20.211  1.00 35.79           O
ATOM     31  N   LEU A   7      36.592  -1.513  22.020  1.00 30.04           N
ATOM     32  CA  LEU A   7      35.283  -2.096  22.333  1.00 34.54           C
ATOM     33  CB  LEU A   7      34.665  -1.369  23.530  1.00 30.15           C
ATOM     34  CG  LEU A   7      35.453  -1.480  24.832  1.00 33.54           C
ATOM     35  CD1 LEU A   7      34.727  -0.754  25.944  1.00 25.39           C
ATOM     36  CD2 LEU A   7      35.680  -2.967  25.184  1.00 24.76           C
ATOM     37  C   LEU A   7      34.283  -2.073  21.176  1.00 32.92           C
ATOM     38  O   LEU A   7      33.343  -2.856  21.160  1.00 28.65           O
ATOM     39  N   ARG A   8      34.472  -1.173  20.219  1.00 29.92           N
ATOM     40  CA  ARG A   8      33.578  -1.121  19.072  1.00 33.22           C
ATOM     41  CB  ARG A   8      33.900   0.078  18.178  1.00 36.22           C
ATOM     42  CG  ARG A   8      33.351   1.401  18.676  1.00 38.95           C
ATOM     43  CD  ARG A   8      33.877   2.538  17.824  1.00 52.75           C
ATOM     44  NE  ARG A   8      33.550   3.852  18.370  1.00 60.60           N
ATOM     45  CZ  ARG A   8      34.139   4.390  19.436  1.00 62.58           C
ATOM     46  NH1 ARG A   8      35.085   3.725  20.076  1.00 61.66           N
ATOM     47  NH2 ARG A   8      33.780   5.595  19.866  1.00 69.15           N
ATOM     48  C   ARG A   8      33.653  -2.401  18.258  1.00 34.74           C
ATOM     49  O   ARG A   8      32.778  -2.664  17.439  1.00 34.98           O
ATOM     50  N   LYS A   9      34.696  -3.199  18.486  1.00 31.26           N
ATOM     51  CA  LYS A   9      34.873  -4.445  17.748  1.00 32.50           C
ATOM     52  CB  LYS A   9      36.305  -4.961  17.916  1.00 37.01           C
ATOM     53  CG  LYS A   9      37.345  -4.117  17.172  1.00 40.51           C
ATOM     54  CD  LYS A   9      37.250  -4.319  15.662  1.00 42.52           C
ATOM     55  CE  LYS A   9      37.994  -3.238  14.903  1.00 48.68           C
ATOM     56  NZ  LYS A   9      37.238  -1.954  14.965  1.00 54.00           N
ATOM     57  C   LYS A   9      33.865  -5.501  18.189  1.00 35.05           C
ATOM     58  O   LYS A   9      33.654  -6.502  17.498  1.00 38.55           O
ATOM     59  N   LEU A  10      33.235  -5.269  19.336  1.00 34.80           N
ATOM     60  CA  LEU A  10      32.269  -6.213  19.888  1.00 37.23           C
ATOM     61  CB  LEU A  10      32.296  -6.159  21.416  1.00 35.08           C
ATOM     62  CG  LEU A  10      33.624  -6.474  22.103  1.00 32.69           C
ATOM     63  CD1 LEU A  10      33.583  -6.017  23.547  1.00 32.44           C
ATOM     64  CD2 LEU A  10      33.898  -7.954  22.026  1.00 29.88           C
ATOM     65  C   LEU A  10      30.852  -5.938  19.380  1.00 41.15           C
ATOM     66  O   LEU A  10      29.895  -6.606  19.778  1.00 41.51           O
ATOM     67  N   LYS A  11      30.722  -4.942  18.512  1.00 40.62           N
ATOM     68  CA  LYS A  11      29.424  -4.587  17.943  1.00 42.20           C
ATOM     69  CB  LYS A  11      29.446  -3.169  17.365  1.00 41.88           C
ATOM     70  CG  LYS A  11      29.651  -2.052  18.377  1.00 45.58           C
ATOM     71  CD  LYS A  11      30.073  -0.767  17.671  1.00 48.75           C
ATOM     72  CE  LYS A  11      29.520   0.472  18.365  1.00 59.32           C
ATOM     73  NZ  LYS A  11      28.054   0.612  18.128  1.00 51.95           N
ATOM     74  C   LYS A  11      29.037  -5.574  16.850  1.00 49.43           C
ATOM     75  O   LYS A  11      29.908  -6.171  16.214  1.00 48.12           O
ATOM     76  N   SER A  12      27.731  -5.727  16.632  1.00 53.24           N
ATOM     77  CA  SER A  12      27.196  -6.615  15.602  1.00 55.69           C
ATOM     78  CB  SER A  12      25.676  -6.467  15.523  1.00 59.40           C
ATOM     79  OG  SER A  12      25.091  -6.679  16.796  1.00 64.35           O
ATOM     80  C   SER A  12      27.818  -6.349  14.232  1.00 55.87           C
ATOM     81  O   SER A  12      28.453  -7.232  13.652  1.00 57.26           O
ATOM     82  N   ALA A  13      27.633  -5.130  13.727  1.00 58.40           N
ATOM     83  CA  ALA A  13      28.231  -4.696  12.462  1.00 55.79           C
ATOM     84  CB  ALA A  13      27.225  -4.839  11.329  1.00 53.14           C
ATOM     85  C   ALA A  13      28.729  -3.247  12.543  1.00 55.20           C
ATOM     86  O   ALA A  13      28.150  -2.351  11.928  1.00 59.90           O
ATOM     87  N   PRO A  14      29.819  -3.016  13.286  1.00 49.71           N
ATOM     88  CA  PRO A  14      30.300  -1.662  13.593  1.00 54.00           C
ATOM     89  CB  PRO A  14      31.593  -1.920  14.381  1.00 47.05           C
ATOM     90  CG  PRO A  14      31.983  -3.324  14.053  1.00 50.17           C
ATOM     91  CD  PRO A  14      30.699  -4.056  13.844  1.00 54.90           C
ATOM     92  C   PRO A  14      30.588  -0.780  12.369  1.00 63.96           C
ATOM     93  O   PRO A  14      30.578   0.450  12.511  1.00 61.60           O
ATOM     94  N   ASP A  15      30.822  -1.382  11.202  1.00 56.42           N
ATOM     95  CA  ASP A  15      31.184  -0.621  10.001  1.00 60.59           C
ATOM     96  C   ASP A  15      29.953  -0.100   9.254  1.00 63.85           C
ATOM     97  O   ASP A  15      30.052   0.765   8.374  1.00 61.98           O
ATOM     98  CB  ASP A  15      32.041  -1.478   9.064  1.00 66.97           C
ATOM     99  N   GLN A  16      28.791  -0.634   9.613  1.00 57.13           N
ATOM    100  CA  GLN A  16      27.531  -0.205   9.022  1.00 54.10           C
ATOM    101  CB  GLN A  16      26.539  -1.377   9.012  1.00 53.27           C
ATOM    102  CG  GLN A  16      25.186  -1.077   8.387  1.00 55.22           C
ATOM    103  CD  GLN A  16      24.136  -2.109   8.743  1.00 61.51           C
ATOM    104  OE1 GLN A  16      22.992  -1.766   9.059  1.00 61.05           O
ATOM    105  NE2 GLN A  16      24.514  -3.385   8.683  1.00 62.64           N
ATOM    106  C   GLN A  16      26.959   1.005   9.788  1.00 51.89           C
ATOM    107  O   GLN A  16      25.991   1.640   9.355  1.00 48.71           O
ATOM    108  N   GLU A  17      27.579   1.339  10.917  1.00 47.48           N
ATOM    109  CA  GLU A  17      27.032   2.361  11.799  1.00 44.48           C
ATOM    110  CB  GLU A  17      27.307   1.992  13.258  1.00 48.38           C
ATOM    111  CG  GLU A  17      26.048   1.957  14.116  1.00 56.78           C
ATOM    112  CD  GLU A  17      26.332   1.710  15.590  1.00 65.18           C
ATOM    113  OE1 GLU A  17      27.529   1.680  15.964  1.00 66.01           O
ATOM    114  OE2 GLU A  17      25.359   1.572  16.376  1.00 55.77           O
ATOM    115  C   GLU A  17      27.583   3.762  11.493  1.00 38.76           C
ATOM    116  O   GLU A  17      28.794   3.967  11.412  1.00 32.62           O
ATOM    117  N   VAL A  18      26.683   4.722  11.323  1.00 34.44           N
ATOM    118  CA  VAL A  18      27.082   6.093  11.019  1.00 32.44           C
ATOM    119  CB  VAL A  18      26.540   6.545   9.658  1.00 32.78           C
ATOM    120  CG1 VAL A  18      27.128   7.896   9.275  1.00 28.31           C
ATOM    121  CG2 VAL A  18      26.853   5.500   8.605  1.00 34.51           C
ATOM    122  C   VAL A  18      26.588   7.059  12.075  1.00 30.45           C
ATOM    123  O   VAL A  18      25.390   7.111  12.355  1.00 30.39           O
ATOM    124  N   ARG A  19      27.493   7.844  12.653  1.00 27.04           N
ATOM    125  CA  ARG A  19      27.051   8.787  13.662  1.00 25.73           C
ATOM    126  CB  ARG A  19      28.010   8.859  14.842  1.00 24.27           C
ATOM    127  CG  ARG A  19      27.363   9.641  15.992  1.00 29.43           C
ATOM    128  CD  ARG A  19      28.102   9.514  17.295  1.00 31.03           C
ATOM    129  NE  ARG A  19      27.606  10.492  18.255  1.00 26.28           N
ATOM    130  CZ  ARG A  19      28.092  11.720  18.389  1.00 25.95           C
ATOM    131  NH1 ARG A  19      29.102  12.133  17.628  1.00 27.17           N
ATOM    132  NH2 ARG A  19      27.574  12.534  19.296  1.00 25.47           N
ATOM    133  C   ARG A  19      26.855  10.174  13.064  1.00 29.18           C
ATOM    134  O   ARG A  19      27.802  10.802  12.577  1.00 25.97           O
ATOM    135  N   ILE A  20      25.612  10.645  13.101  1.00 17.68           N
ATOM    136  CA  ILE A  20      25.295  11.929  12.499  1.00 20.95           C
ATOM    137  CB  ILE A  20      24.156  11.830  11.491  1.00 21.87           C
ATOM    138  CG1 ILE A  20      24.557  10.896  10.339  1.00 26.97           C
ATOM    139  CD1 ILE A  20      23.459  10.651   9.333  1.00 28.92           C
ATOM    140  CG2 ILE A  20      23.798  13.230  10.967  1.00 16.51           C
ATOM    141  C   ILE A  20      24.925  12.922  13.571  1.00 24.49           C
ATOM    142  O   ILE A  20      24.064  12.636  14.401  1.00 22.33           O
ATOM    143  N   LEU A  21      25.606  14.071  13.564  1.00 21.08           N
ATOM    144  CA  LEU A  21      25.304  15.159  14.484  1.00 18.65           C
ATOM    145  CB  LEU A  21      26.582  15.793  15.007  1.00 20.37           C
ATOM    146  CG  LEU A  21      26.404  16.816  16.130  1.00 22.16           C
ATOM    147  CD1 LEU A  21      25.582  16.224  17.289  1.00 17.68           C
ATOM    148  CD2 LEU A  21      27.763  17.311  16.609  1.00 16.20           C
ATOM    149  C   LEU A  21      24.425  16.195  13.779  1.00 20.58           C
ATOM    150  O   LEU A  21      24.768  16.703  12.707  1.00 21.74           O
ATOM    151  N   LEU A  22      23.276  16.481  14.379  1.00 19.21           N
ATOM    152  CA  LEU A  22      22.291  17.379  13.790  1.00 17.71           C
ATOM    153  CB  LEU A  22      20.908  16.704  13.764  1.00 18.09           C
ATOM    154  CG  LEU A  22      19.656  17.414  13.223  1.00 21.64           C
ATOM    155  CD1 LEU A  22      19.929  17.963  11.839  1.00 20.54           C
ATOM    156  CD2 LEU A  22      18.458  16.433  13.170  1.00 17.42           C
ATOM    157  C   LEU A  22      22.271  18.661  14.611  1.00 21.04           C
ATOM    158  O   LEU A  22      21.848  18.650  15.769  1.00 15.55           O
ATOM    159  N   LEU A  23      22.761  19.752  14.023  1.00 19.71           N
ATOM    160  CA  LEU A  23      22.907  21.015  14.744  1.00 14.35           C
ATOM    161  CB  LEU A  23      24.396  21.327  14.986  1.00 15.81           C
ATOM    162  CG  LEU A  23      25.114  20.401  15.972  1.00 18.76           C
ATOM    163  CD1 LEU A  23      26.543  20.831  16.173  1.00 14.65           C
ATOM    164  CD2 LEU A  23      24.391  20.414  17.293  1.00 16.99           C
ATOM    165  C   LEU A  23      22.239  22.172  14.009  1.00 17.93           C
ATOM    166  O   LEU A  23      21.885  22.050  12.836  1.00 17.61           O
ATOM    167  N   GLY A  24      22.059  23.288  14.720  1.00 19.04           N
ATOM    168  CA  GLY A  24      21.372  24.451  14.192  1.00 17.04           C
ATOM    169  C   GLY A  24      20.726  25.233  15.315  1.00 18.37           C
ATOM    170  O   GLY A  24      20.640  24.731  16.427  1.00 19.36           O
ATOM    171  N   LEU A  25      20.264  26.452  15.022  1.00 15.69           N
ATOM    172  CA  LEU A  25      19.624  27.313  16.015  1.00 18.15           C
ATOM    173  CB  LEU A  25      19.338  28.708  15.449  1.00 21.33           C
ATOM    174  CG  LEU A  25      20.469  29.524  14.823  1.00 20.66           C
ATOM    175  CD1 LEU A  25      19.975  30.982  14.634  1.00 18.86           C
ATOM    176  CD2 LEU A  25      21.764  29.451  15.645  1.00 20.77           C
ATOM    177  C   LEU A  25      18.322  26.719  16.471  1.00 19.22           C
ATOM    178  O   LEU A  25      17.678  25.989  15.716  1.00 17.03           O
ATOM    179  N   ASP A  26      17.929  27.048  17.701  1.00 15.76           N
ATOM    180  CA  ASP A  26      16.573  26.800  18.157  1.00 19.09           C
ATOM    181  CB  ASP A  26      16.299  27.530  19.468  1.00 20.98           C
ATOM    182  CG  ASP A  26      16.575  29.024  19.368  1.00 23.90           C
ATOM    183  OD1 ASP A  26      17.749  29.412  19.460  1.00 23.74           O
ATOM    184  OD2 ASP A  26      15.616  29.800  19.205  1.00 23.99           O
ATOM    185  C   ASP A  26      15.597  27.264  17.085  1.00 18.33           C
ATOM    186  O   ASP A  26      15.822  28.306  16.442  1.00 18.00           O
ATOM    187  N   ASN A  27      14.557  26.453  16.880  1.00 18.85           N
ATOM    188  CA  ASN A  27      13.466  26.682  15.925  1.00 15.95           C
ATOM    189  CB  ASN A  27      12.928  28.122  16.042  1.00 17.36           C
ATOM    190  CG  ASN A  27      11.507  28.258  15.493  1.00 19.09           C
ATOM    191  OD1 ASN A  27      10.627  27.507  15.877  1.00 22.24           O
ATOM    192  ND2 ASN A  27      11.300  29.190  14.570  1.00 21.32           N
ATOM    193  C   ASN A  27      13.821  26.418  14.456  1.00 22.03           C
ATOM    194  O   ASN A  27      13.019  26.727  13.563  1.00 18.89           O
ATOM    195  N   ALA A  28      15.003  25.856  14.188  1.00 15.26           N
ATOM    196  CA  ALA A  28      15.438  25.715  12.798  1.00 16.15           C
ATOM    197  CB  ALA A  28      16.948  25.459  12.714  1.00 15.15           C
ATOM    198  C   ALA A  28      14.666  24.595  12.097  1.00 18.40           C
ATOM    199  O   ALA A  28      14.569  24.592  10.868  1.00 20.58           O
ATOM    200  N   GLY A  29      14.114  23.670  12.890  1.00 17.58           N
ATOM    201  CA  GLY A  29      13.408  22.495  12.384  1.00 19.32           C
ATOM    202  C   GLY A  29      14.153  21.167  12.506  1.00 21.74           C
ATOM    203  O   GLY A  29      13.857  20.225  11.774  1.00 20.39           O
ATOM    204  N   LYS A  30      15.114  21.088  13.432  1.00 17.16           N
ATOM    205  CA  LYS A  30      15.941  19.890  13.603  1.00 19.57           C
ATOM    206  CB  LYS A  30      17.077  20.174  14.600  1.00 15.73           C
ATOM    207  CG  LYS A  30      18.034  21.325  14.153  1.00 18.07           C
ATOM    208  CD  LYS A  30      19.201  21.536  15.127  1.00 18.01           C
ATOM    209  CE  LYS A  30      18.755  22.023  16.506  1.00 15.35           C
ATOM    210  NZ  LYS A  30      18.040  23.337  16.465  1.00 18.59           N
ATOM    211  C   LYS A  30      15.150  18.647  14.054  1.00 19.75           C
ATOM    212  O   LYS A  30      15.263  17.583  13.446  1.00 20.79           O
ATOM    213  N   THR A  31      14.375  18.775  15.123  1.00 18.92           N
ATOM    214  CA  THR A  31      13.610  17.647  15.641  1.00 19.15           C
ATOM    215  CB  THR A  31      12.953  17.993  17.001  1.00 19.50           C
ATOM    216  OG1 THR A  31      13.954  18.475  17.906  1.00 19.39           O
ATOM    217  CG2 THR A  31      12.250  16.775  17.609  1.00 18.76           C
ATOM    218  C   THR A  31      12.541  17.228  14.628  1.00 19.09           C
ATOM    219  O   THR A  31      12.266  16.050  14.458  1.00 23.23           O
ATOM    220  N   THR A  32      11.952  18.211  13.952  1.00 21.42           N
ATOM    221  CA  THR A  32      10.990  17.934  12.890  1.00 24.79           C
ATOM    222  CB  THR A  32      10.389  19.231  12.337  1.00 19.75           C
ATOM    223  OG1 THR A  32       9.764  19.934  13.413  1.00 20.79           O
ATOM    224  CG2 THR A  32       9.346  18.931  11.270  1.00 19.29           C
ATOM    225  C   THR A  32      11.627  17.130  11.760  1.00 23.97           C
ATOM    226  O   THR A  32      11.044  16.145  11.299  1.00 25.58           O
ATOM    227  N   LEU A  33      12.820  17.540  11.328  1.00 24.57           N
ATOM    228  CA  LEU A  33      13.592  16.778  10.350  1.00 21.20           C
ATOM    229  CB  LEU A  33      14.913  17.477  10.031  1.00 20.76           C
ATOM    230  CG  LEU A  33      15.919  16.625   9.247  1.00 26.05           C
ATOM    231  CD1 LEU A  33      15.370  16.278   7.872  1.00 29.97           C
ATOM    232  CD2 LEU A  33      17.278  17.316   9.124  1.00 28.75           C
ATOM    233  C   LEU A  33      13.880  15.363  10.833  1.00 23.78           C
ATOM    234  O   LEU A  33      13.672  14.407  10.093  1.00 23.25           O
ATOM    235  N   LEU A  34      14.389  15.243  12.059  1.00 20.52           N
ATOM    236  CA  LEU A  34      14.716  13.940  12.649  1.00 21.35           C
ATOM    237  CB  LEU A  34      15.169  14.098  14.100  1.00 21.39           C
ATOM    238  CG  LEU A  34      15.529  12.822  14.883  1.00 19.60           C
ATOM    239  CD1 LEU A  34      16.883  12.350  14.464  1.00 17.32           C
ATOM    240  CD2 LEU A  34      15.521  13.068  16.384  1.00 19.20           C
ATOM    241  C   LEU A  34      13.528  12.969  12.613  1.00 26.73           C
ATOM    242  O   LEU A  34      13.680  11.790  12.247  1.00 23.45           O
ATOM    243  N   LYS A  35      12.358  13.462  13.022  1.00 23.99           N
ATOM    244  CA  LYS A  35      11.152  12.631  13.083  1.00 29.46           C
ATOM    245  CB  LYS A  35      10.037  13.346  13.847  1.00 26.33           C
ATOM    246  CG  LYS A  35      10.350  13.501  15.325  1.00 29.60           C
ATOM    247  CD  LYS A  35       9.202  13.018  16.193  1.00 41.97           C
ATOM    248  CE  LYS A  35       9.714  12.534  17.540  1.00 47.61           C
ATOM    249  NZ  LYS A  35       8.935  11.361  18.039  1.00 32.28           N
ATOM    250  C   LYS A  35      10.668  12.240  11.695  1.00 31.83           C
ATOM    251  O   LYS A  35      10.153  11.138  11.508  1.00 29.13           O
ATOM    252  N   GLN A  36      10.840  13.133  10.724  1.00 26.95           N
ATOM    253  CA  GLN A  36      10.530  12.780   9.343  1.00 30.24           C
ATOM    254  CB  GLN A  36      10.696  13.973   8.417  1.00 33.04           C
ATOM    255  CG  GLN A  36       9.614  14.983   8.597  1.00 35.79           C
ATOM    256  CD  GLN A  36       8.281  14.536   7.992  1.00 45.47           C
ATOM    257  OE1 GLN A  36       7.748  13.474   8.326  1.00 41.21           O
ATOM    258  NE2 GLN A  36       7.733  15.362   7.107  1.00 35.67           N
ATOM    259  C   GLN A  36      11.406  11.647   8.873  1.00 32.91           C
ATOM    260  O   GLN A  36      10.928  10.686   8.269  1.00 35.06           O
ATOM    261  N   LEU A  37      12.697  11.769   9.153  1.00 25.88           N
ATOM    262  CA  LEU A  37      13.645  10.719   8.835  1.00 24.22           C
ATOM    263  CB  LEU A  37      15.037  11.086   9.329  1.00 24.68           C
ATOM    264  CG  LEU A  37      15.747  12.276   8.707  1.00 26.96           C
ATOM    265  CD1 LEU A  37      17.063  12.510   9.426  1.00 20.56           C
ATOM    266  CD2 LEU A  37      15.965  12.022   7.241  1.00 26.69           C
ATOM    267  C   LEU A  37      13.252   9.383   9.443  1.00 29.20           C
ATOM    268  O   LEU A  37      13.505   8.342   8.860  1.00 35.78           O
ATOM    269  N   ALA A  38      12.668   9.415  10.636  1.00 28.22           N
ATOM    270  CA  ALA A  38      12.325   8.186  11.340  1.00 29.48           C
ATOM    271  CB  ALA A  38      12.654   8.329  12.814  1.00 24.34           C
ATOM    272  C   ALA A  38      10.853   7.809  11.158  1.00 28.64           C
ATOM    273  O   ALA A  38      10.333   6.975  11.885  1.00 32.79           O
ATOM    274  N   SER A  39      10.192   8.456  10.199  1.00 30.76           N
ATOM    275  CA  SER A  39       8.790   8.205   9.867  1.00 34.50           C
ATOM    276  CB  SER A  39       8.624   6.819   9.228  1.00 28.48           C
ATOM    277  OG  SER A  39       9.585   6.640   8.210  1.00 32.67           O
ATOM    278  C   SER A  39       7.880   8.318  11.077  1.00 37.18           C
ATOM    279  O   SER A  39       6.975   7.502  11.259  1.00 33.60           O
ATOM    280  N   GLU A  40       8.107   9.331  11.900  1.00 30.87           N
ATOM    281  CA  GLU A  40       7.308   9.480  13.104  1.00 34.18           C
ATOM    282  CB  GLU A  40       8.227   9.555  14.328  1.00 32.34           C
ATOM    283  CG  GLU A  40       8.911   8.224  14.618  1.00 36.91           C
ATOM    284  CD  GLU A  40       9.887   8.299  15.777  1.00 38.29           C
ATOM    285  OE1 GLU A  40       9.968   9.374  16.409  1.00 43.22           O
ATOM    286  OE2 GLU A  40      10.571   7.288  16.051  1.00 35.19           O
ATOM    287  C   GLU A  40       6.393  10.701  13.011  1.00 37.44           C
ATOM    288  O   GLU A  40       6.543  11.538  12.117  1.00 39.84           O
ATOM    289  N   ASP A  41       5.433  10.796  13.923  1.00 32.36           N
ATOM    290  CA  ASP A  41       4.500  11.912  13.892  1.00 34.62           C
ATOM    291  CB  ASP A  41       3.348  11.685  14.869  1.00 38.58           C
ATOM    292  CG  ASP A  41       2.481  12.920  15.045  1.00 42.80           C
ATOM    293  OD1 ASP A  41       2.252  13.638  14.048  1.00 44.08           O
ATOM    294  OD2 ASP A  41       2.043  13.183  16.188  1.00 46.84           O
ATOM    295  C   ASP A  41       5.237  13.202  14.223  1.00 36.29           C
ATOM    296  O   ASP A  41       5.976  13.256  15.200  1.00 38.29           O
ATOM    297  N   ILE A  42       5.040  14.236  13.413  1.00 28.77           N
ATOM    298  CA  ILE A  42       5.717  15.511  13.657  1.00 36.50           C
ATOM    299  CB  ILE A  42       6.286  16.102  12.357  1.00 31.19           C
ATOM    300  CG1 ILE A  42       5.155  16.315  11.343  1.00 36.37           C
ATOM    301  CD1 ILE A  42       5.615  16.903  10.018  1.00 39.99           C
ATOM    302  CG2 ILE A  42       7.396  15.213  11.785  1.00 32.99           C
ATOM    303  C   ILE A  42       4.838  16.594  14.285  1.00 37.04           C
ATOM    304  O   ILE A  42       5.264  17.753  14.371  1.00 40.95           O
ATOM    305  N   SER A  43       3.630  16.240  14.724  1.00 35.02           N
ATOM    306  CA  SER A  43       2.639  17.256  15.110  1.00 40.41           C
ATOM    307  CB  SER A  43       1.226  16.797  14.722  1.00 39.76           C
ATOM    308  OG  SER A  43       0.743  15.851  15.664  1.00 42.53           O
ATOM    309  C   SER A  43       2.649  17.640  16.602  1.00 44.96           C
ATOM    310  O   SER A  43       1.978  18.597  16.993  1.00 48.05           O
ATOM    311  N   HIS A  44       3.397  16.922  17.432  1.00 47.92           N
ATOM    312  CA  HIS A  44       3.451  17.296  18.837  1.00 51.10           C
ATOM    313  CB  HIS A  44       2.802  16.216  19.692  1.00 47.69           C
ATOM    314  CG  HIS A  44       1.388  15.917  19.299  1.00 58.46           C
ATOM    315  ND1 HIS A  44       0.889  14.634  19.209  1.00 58.74           N
ATOM    316  CE1 HIS A  44      -0.376  14.683  18.834  1.00 58.94           C
ATOM    317  NE2 HIS A  44      -0.710  15.947  18.652  1.00 59.53           N
ATOM    318  CD2 HIS A  44       0.378  16.740  18.928  1.00 57.17           C
ATOM    319  C   HIS A  44       4.874  17.567  19.291  1.00 38.56           C
ATOM    320  O   HIS A  44       5.284  17.152  20.367  1.00 37.97           O
ATOM    321  N   ILE A  45       5.610  18.298  18.466  1.00 38.22           N
ATOM    322  CA  ILE A  45       7.015  18.602  18.721  1.00 34.87           C
ATOM    323  CB  ILE A  45       7.803  18.637  17.393  1.00 30.69           C
ATOM    324  CG1 ILE A  45       7.891  17.221  16.794  1.00 25.23           C
ATOM    325  CD1 ILE A  45       8.499  17.180  15.411  1.00 21.82           C
ATOM    326  CG2 ILE A  45       9.174  19.265  17.591  1.00 19.43           C
ATOM    327  C   ILE A  45       7.159  19.927  19.463  1.00 31.18           C
ATOM    328  O   ILE A  45       6.616  20.947  19.036  1.00 34.12           O
ATOM    329  N   THR A  46       7.874  19.893  20.586  1.00 26.78           N
ATOM    330  CA  THR A  46       8.166  21.079  21.396  1.00 24.31           C
ATOM    331  CB  THR A  46       7.698  20.885  22.859  1.00 27.08           C
ATOM    332  OG1 THR A  46       8.335  19.725  23.406  1.00 35.19           O
ATOM    333  CG2 THR A  46       6.179  20.741  22.935  1.00 28.12           C
ATOM    334  C   THR A  46       9.670  21.373  21.384  1.00 23.57           C
ATOM    335  O   THR A  46      10.447  20.518  20.975  1.00 24.23           O
ATOM    336  N   PRO A  47      10.084  22.578  21.834  1.00 23.99           N
ATOM    337  CA  PRO A  47      11.524  22.868  21.911  1.00 18.67           C
ATOM    338  CB  PRO A  47      11.562  24.233  22.610  1.00 20.09           C
ATOM    339  CG  PRO A  47      10.286  24.902  22.151  1.00 22.40           C
ATOM    340  CD  PRO A  47       9.269  23.775  22.137  1.00 21.24           C
ATOM    341  C   PRO A  47      12.310  21.819  22.703  1.00 22.19           C
ATOM    342  O   PRO A  47      11.894  21.369  23.779  1.00 22.09           O
ATOM    343  N   THR A  48      13.437  21.408  22.145  1.00 20.71           N
ATOM    344  CA  THR A  48      14.262  20.357  22.743  1.00 17.36           C
ATOM    345  CB  THR A  48      15.159  19.705  21.673  1.00 18.37           C
ATOM    346  OG1 THR A  48      14.346  19.328  20.553  1.00 21.33           O
ATOM    347  CG2 THR A  48      15.912  18.467  22.232  1.00 13.96           C
ATOM    348  C   THR A  48      15.118  20.913  23.868  1.00 17.98           C
ATOM    349  O   THR A  48      15.946  21.795  23.648  1.00 15.97           O
ATOM    350  N   GLN A  49      14.916  20.419  25.082  1.00 17.51           N
ATOM    351  CA  GLN A  49      15.697  20.916  26.218  1.00 18.77           C
ATOM    352  CB  GLN A  49      14.842  20.913  27.490  1.00 20.90           C
ATOM    353  CG  GLN A  49      13.468  21.607  27.325  1.00 18.67           C
ATOM    354  CD  GLN A  49      13.577  23.068  26.906  1.00 25.48           C
ATOM    355  OE1 GLN A  49      14.607  23.724  27.117  1.00 29.46           O
ATOM    356  NE2 GLN A  49      12.516  23.580  26.290  1.00 26.05           N
ATOM    357  C   GLN A  49      16.979  20.107  26.444  1.00 23.61           C
ATOM    358  O   GLN A  49      17.863  20.520  27.210  1.00 23.12           O
ATOM    359  N   GLY A  50      17.075  18.946  25.799  1.00 19.22           N
ATOM    360  CA  GLY A  50      18.312  18.170  25.833  1.00 16.12           C
ATOM    361  C   GLY A  50      18.662  17.753  24.424  1.00 17.00           C
ATOM    362  O   GLY A  50      19.123  18.570  23.615  1.00 19.58           O
ATOM    363  N   PHE A  51      18.402  16.494  24.105  1.00 16.81           N
ATOM    364  CA  PHE A  51      18.688  15.966  22.769  1.00 16.85           C
ATOM    365  CB  PHE A  51      20.186  15.638  22.607  1.00 16.25           C
ATOM    366  CG  PHE A  51      20.704  14.567  23.530  1.00 16.09           C
ATOM    367  CD1 PHE A  51      20.855  13.263  23.089  1.00 17.49           C
ATOM    368  CE1 PHE A  51      21.349  12.284  23.932  1.00 20.62           C
ATOM    369  CZ  PHE A  51      21.730  12.601  25.219  1.00 20.41           C
ATOM    370  CE2 PHE A  51      21.602  13.907  25.669  1.00 17.34           C
ATOM    371  CD2 PHE A  51      21.097  14.877  24.821  1.00 17.05           C
ATOM    372  C   PHE A  51      17.866  14.730  22.463  1.00 14.93           C
ATOM    373  O   PHE A  51      17.404  14.066  23.372  1.00 17.88           O
ATOM    374  N   ASN A  52      17.693  14.434  21.181  1.00 15.36           N
ATOM    375  CA  ASN A  52      17.049  13.207  20.748  1.00 15.75           C
ATOM    376  CB  ASN A  52      15.769  13.488  19.932  1.00 14.72           C
ATOM    377  CG  ASN A  52      14.757  14.336  20.684  1.00 15.91           C
ATOM    378  OD1 ASN A  52      14.152  13.892  21.649  1.00 20.36           O
ATOM    379  ND2 ASN A  52      14.553  15.559  20.223  1.00 17.75           N
ATOM    380  C   ASN A  52      18.020  12.382  19.908  1.00 19.55           C
ATOM    381  O   ASN A  52      18.922  12.921  19.269  1.00 18.44           O
ATOM    382  N   ILE A  53      17.820  11.072  19.913  1.00 16.97           N
ATOM    383  CA  ILE A  53      18.536  10.171  19.024  1.00 17.74           C
ATOM    384  CB  ILE A  53      19.531   9.268  19.780  1.00 21.27           C
ATOM    385  CG1 ILE A  53      20.636  10.108  20.414  1.00 19.72           C
ATOM    386  CD1 ILE A  53      21.508   9.330  21.382  1.00 20.32           C
ATOM    387  CG2 ILE A  53      20.109   8.173  18.836  1.00 18.96           C
ATOM    388  C   ILE A  53      17.539   9.294  18.303  1.00 19.30           C
ATOM    389  O   ILE A  53      16.637   8.749  18.935  1.00 21.46           O
ATOM    390  N   LYS A  54      17.678   9.188  16.986  1.00 17.53           N
ATOM    391  CA  LYS A  54      16.898   8.223  16.211  1.00 22.84           C
ATOM    392  CB  LYS A  54      15.764   8.908  15.431  1.00 25.76           C
ATOM    393  CG  LYS A  54      14.634   9.422  16.301  1.00 27.32           C
ATOM    394  CD  LYS A  54      13.793   8.286  16.865  1.00 31.43           C
ATOM    395  CE  LYS A  54      13.108   8.719  18.149  1.00 37.35           C
ATOM    396  NZ  LYS A  54      12.438  10.025  17.941  1.00 45.39           N
ATOM    397  C   LYS A  54      17.816   7.479  15.252  1.00 30.42           C
ATOM    398  O   LYS A  54      18.702   8.076  14.617  1.00 24.45           O
ATOM    399  N   SER A  55      17.605   6.175  15.149  1.00 24.49           N
ATOM    400  CA  SER A  55      18.369   5.369  14.216  1.00 28.56           C
ATOM    401  CB  SER A  55      18.840   4.075  14.876  1.00 34.49           C
ATOM    402  OG  SER A  55      19.959   4.350  15.709  1.00 36.75           O
ATOM    403  C   SER A  55      17.525   5.091  12.992  1.00 35.76           C
ATOM    404  O   SER A  55      16.380   4.663  13.101  1.00 36.04           O
ATOM    405  N   VAL A  56      18.097   5.373  11.828  1.00 33.91           N
ATOM    406  CA  VAL A  56      17.428   5.178  10.555  1.00 37.87           C
ATOM    407  CB  VAL A  56      17.177   6.521   9.851  1.00 42.34           C
ATOM    408  CG1 VAL A  56      16.427   6.308   8.550  1.00 50.20           C
ATOM    409  CG2 VAL A  56      16.394   7.443  10.760  1.00 39.71           C
ATOM    410  C   VAL A  56      18.269   4.280   9.657  1.00 40.24           C
ATOM    411  O   VAL A  56      19.454   4.546   9.443  1.00 41.86           O
ATOM    412  N   GLN A  57      17.667   3.207   9.151  1.00 45.22           N
ATOM    413  CA  GLN A  57      18.320   2.350   8.156  1.00 48.90           C
ATOM    414  CB  GLN A  57      17.833   0.896   8.260  1.00 50.28           C
ATOM    415  CG  GLN A  57      18.457   0.086   9.402  1.00 50.02           C
ATOM    416  CD  GLN A  57      19.891  -0.342   9.115  1.00 54.53           C
ATOM    417  OE1 GLN A  57      20.331  -0.351   7.967  1.00 58.36           O
ATOM    418  NE2 GLN A  57      20.625  -0.697  10.164  1.00 52.88           N
ATOM    419  C   GLN A  57      18.048   2.902   6.759  1.00 50.41           C
ATOM    420  O   GLN A  57      16.892   3.005   6.345  1.00 52.53           O
ATOM    421  N   SER A  58      19.109   3.268   6.043  1.00 48.79           N
ATOM    422  CA  SER A  58      18.979   3.892   4.724  1.00 48.59           C
ATOM    423  CB  SER A  58      18.823   5.415   4.853  1.00 49.00           C
ATOM    424  OG  SER A  58      18.646   6.042   3.589  1.00 50.95           O
ATOM    425  C   SER A  58      20.188   3.560   3.849  1.00 53.97           C
ATOM    426  O   SER A  58      21.337   3.731   4.273  1.00 42.46           O
ATOM    427  N   GLN A  59      19.909   3.077   2.638  1.00 55.85           N
ATOM    428  CA  GLN A  59      20.932   2.788   1.638  1.00 50.93           C
ATOM    429  CB  GLN A  59      21.465   4.083   1.017  1.00 50.31           C
ATOM    430  CG  GLN A  59      20.384   5.001   0.470  1.00 53.76           C
ATOM    431  CD  GLN A  59      20.889   5.901  -0.641  1.00 58.71           C
ATOM    432  OE1 GLN A  59      21.994   6.445  -0.565  1.00 64.61           O
ATOM    433  NE2 GLN A  59      20.079   6.068  -1.680  1.00 63.48           N
ATOM    434  C   GLN A  59      22.085   1.994   2.221  1.00 50.25           C
ATOM    435  O   GLN A  59      23.247   2.378   2.068  1.00 48.95           O
ATOM    436  N   GLY A  60      21.757   0.913   2.924  1.00 47.42           N
ATOM    437  CA  GLY A  60      22.768   0.001   3.435  1.00 42.48           C
ATOM    438  C   GLY A  60      23.574   0.493   4.621  1.00 50.07           C
ATOM    439  O   GLY A  60      24.669  -0.019   4.872  1.00 53.14           O
ATOM    440  N   PHE A  61      23.040   1.474   5.356  1.00 51.40           N
ATOM    441  CA  PHE A  61      23.700   1.987   6.563  1.00 47.70           C
ATOM    442  CB  PHE A  61      24.432   3.301   6.253  1.00 45.50           C
ATOM    443  CG  PHE A  61      25.665   3.123   5.415  1.00 43.38           C
ATOM    444  CD1 PHE A  61      25.633   3.362   4.049  1.00 43.52           C
ATOM    445  CE1 PHE A  61      26.765   3.193   3.277  1.00 42.63           C
ATOM    446  CZ  PHE A  61      27.947   2.776   3.868  1.00 48.39           C
ATOM    447  CE2 PHE A  61      27.993   2.540   5.224  1.00 51.77           C
ATOM    448  CD2 PHE A  61      26.852   2.712   5.991  1.00 45.03           C
ATOM    449  C   PHE A  61      22.733   2.203   7.730  1.00 38.79           C
ATOM    450  O   PHE A  61      21.564   2.506   7.526  1.00 42.86           O
ATOM    451  N   LYS A  62      23.226   2.032   8.952  1.00 40.51           N
ATOM    452  CA  LYS A  62      22.484   2.467  10.131  1.00 39.51           C
ATOM    453  CB  LYS A  62      22.701   1.525  11.309  1.00 41.36           C
ATOM    454  CG  LYS A  62      21.790   1.828  12.479  1.00 38.29           C
ATOM    455  CD  LYS A  62      22.046   0.878  13.640  1.00 47.78           C
ATOM    456  CE  LYS A  62      21.270   1.283  14.895  1.00 42.38           C
ATOM    457  NZ  LYS A  62      21.759   0.556  16.111  1.00 46.05           N
ATOM    458  C   LYS A  62      22.903   3.883  10.527  1.00 35.31           C
ATOM    459  O   LYS A  62      23.969   4.096  11.117  1.00 30.34           O
ATOM    460  N   LEU A  63      22.051   4.845  10.204  1.00 30.42           N
ATOM    461  CA  LEU A  63      22.316   6.245  10.520  1.00 30.26           C
ATOM    462  CB  LEU A  63      21.608   7.168   9.522  1.00 21.60           C
ATOM    463  CG  LEU A  63      21.871   6.830   8.048  1.00 30.37           C
ATOM    464  CD1 LEU A  63      21.153   7.787   7.102  1.00 27.98           C
ATOM    465  CD2 LEU A  63      23.351   6.806   7.764  1.00 32.21           C
ATOM    466  C   LEU A  63      21.851   6.558  11.923  1.00 27.27           C
ATOM    467  O   LEU A  63      20.658   6.624  12.168  1.00 28.27           O
ATOM    468  N   ASN A  64      22.794   6.749  12.841  1.00 23.11           N
ATOM    469  CA  ASN A  64      22.473   7.197  14.187  1.00 23.78           C
ATOM    470  CB  ASN A  64      23.427   6.599  15.202  1.00 22.45           C
ATOM    471  CG  ASN A  64      23.338   5.092  15.247  1.00 37.96           C
ATOM    472  OD1 ASN A  64      22.243   4.527  15.152  1.00 37.52           O
ATOM    473  ND2 ASN A  64      24.485   4.427  15.386  1.00 39.64           N
ATOM    474  C   ASN A  64      22.535   8.714  14.260  1.00 25.65           C
ATOM    475  O   ASN A  64      23.621   9.297  14.197  1.00 20.42           O
ATOM    476  N   VAL A  65      21.370   9.332  14.417  1.00 22.79           N
ATOM    477  CA  VAL A  65      21.236  10.767  14.295  1.00 22.48           C
ATOM    478  CB  VAL A  65      20.090  11.136  13.344  1.00 16.76           C
ATOM    479  CG1 VAL A  65      20.148  12.628  13.041  1.00 15.89           C
ATOM    480  CG2 VAL A  65      20.211  10.333  12.046  1.00 18.40           C
ATOM    481  C   VAL A  65      21.001  11.418  15.648  1.00 23.01           C
ATOM    482  O   VAL A  65      20.016  11.126  16.326  1.00 23.90           O
ATOM    483  N   TRP A  66      21.921  12.297  16.027  1.00 16.96           N
ATOM    484  CA  TRP A  66      21.875  13.002  17.301  1.00 18.93           C
ATOM    485  CB  TRP A  66      23.265  13.011  17.958  1.00 15.24           C
ATOM    486  CG  TRP A  66      23.745  11.645  18.447  1.00 21.91           C
ATOM    487  CD1 TRP A  66      23.900  10.503  17.698  1.00 17.68           C
ATOM    488  NE1 TRP A  66      24.360   9.478  18.490  1.00 19.23           N
ATOM    489  CE2 TRP A  66      24.523   9.938  19.773  1.00 19.94           C
ATOM    490  CD2 TRP A  66      24.144  11.301  19.787  1.00 17.95           C
ATOM    491  CE3 TRP A  66      24.216  12.011  20.991  1.00 15.46           C
ATOM    492  CZ3 TRP A  66      24.658  11.350  22.129  1.00 19.57           C
ATOM    493  CH2 TRP A  66      25.026   9.988  22.081  1.00 19.74           C
ATOM    494  CZ2 TRP A  66      24.968   9.272  20.916  1.00 16.81           C
ATOM    495  C   TRP A  66      21.362  14.429  17.091  1.00 16.74           C
ATOM    496  O   TRP A  66      22.038  15.270  16.491  1.00 16.24           O
ATOM    497  N   ASP A  67      20.143  14.672  17.553  1.00 18.86           N
ATOM    498  CA  ASP A  67      19.470  15.961  17.416  1.00 18.05           C
ATOM    499  CB  ASP A  67      17.986  15.732  17.034  1.00 19.32           C
ATOM    500  CG  ASP A  67      17.075  16.925  17.349  1.00 21.76           C
ATOM    501  OD1 ASP A  67      17.522  18.091  17.248  1.00 25.21           O
ATOM    502  OD2 ASP A  67      15.885  16.693  17.686  1.00 23.57           O
ATOM    503  C   ASP A  67      19.624  16.738  18.724  1.00 18.64           C
ATOM    504  O   ASP A  67      18.971  16.437  19.720  1.00 18.73           O
ATOM    505  N   ILE A  68      20.524  17.709  18.739  1.00 16.86           N
ATOM    506  CA  ILE A  68      20.762  18.461  19.958  1.00 15.84           C
ATOM    507  CB  ILE A  68      22.255  18.827  20.093  1.00 17.03           C
ATOM    508  CG1 ILE A  68      23.154  17.669  19.622  1.00 17.46           C
ATOM    509  CD1 ILE A  68      22.983  16.351  20.409  1.00 15.96           C
ATOM    510  CG2 ILE A  68      22.570  19.326  21.498  1.00 14.38           C
ATOM    511  C   ILE A  68      19.902  19.750  19.991  1.00 21.81           C
ATOM    512  O   ILE A  68      19.762  20.425  18.971  1.00 19.93           O
ATOM    513  N   GLY A  69      19.333  20.083  21.152  1.00 14.73           N
ATOM    514  CA  GLY A  69      18.607  21.336  21.316  1.00 18.10           C
ATOM    515  C   GLY A  69      19.409  22.564  20.879  1.00 21.54           C
ATOM    516  O   GLY A  69      20.632  22.642  21.086  1.00 20.96           O
ATOM    517  N   GLY A  70      18.723  23.525  20.272  1.00 18.47           N
ATOM    518  CA  GLY A  70      19.393  24.659  19.653  1.00 17.98           C
ATOM    519  C   GLY A  70      19.385  25.967  20.432  1.00 19.76           C
ATOM    520  O   GLY A  70      20.051  26.941  20.032  1.00 17.98           O
ATOM    521  N   GLN A  71      18.656  26.002  21.544  1.00 14.98           N
ATOM    522  CA  GLN A  71      18.636  27.213  22.376  1.00 23.21           C
ATOM    523  CB  GLN A  71      17.760  27.045  23.623  1.00 19.23           C
ATOM    524  CG  GLN A  71      16.274  27.098  23.361  1.00 22.71           C
ATOM    525  CD  GLN A  71      15.481  26.637  24.570  1.00 29.60           C
ATOM    526  OE1 GLN A  71      15.123  27.442  25.424  1.00 26.37           O
ATOM    527  NE2 GLN A  71      15.232  25.330  24.663  1.00 19.00           N
ATOM    528  C   GLN A  71      20.043  27.576  22.801  1.00 20.30           C
ATOM    529  O   GLN A  71      20.903  26.700  22.976  1.00 18.81           O
ATOM    530  N   ARG A  72      20.251  28.867  22.985  1.00 18.48           N
ATOM    531  CA  ARG A  72      21.557  29.415  23.326  1.00 20.78           C
ATOM    532  CB  ARG A  72      21.471  30.948  23.447  1.00 19.58           C
ATOM    533  CG  ARG A  72      21.792  31.667  22.124  1.00 24.49           C
ATOM    534  CD  ARG A  72      20.690  32.550  21.564  1.00 25.60           C
ATOM    535  NE  ARG A  72      20.702  33.874  22.156  1.00 25.39           N
ATOM    536  CZ  ARG A  72      20.668  35.038  21.495  1.00 29.67           C
ATOM    537  NH1 ARG A  72      20.632  35.102  20.167  1.00 26.02           N
ATOM    538  NH2 ARG A  72      20.684  36.165  22.187  1.00 16.39           N
ATOM    539  C   ARG A  72      22.110  28.799  24.601  1.00 20.85           C
ATOM    540  O   ARG A  72      23.295  28.484  24.679  1.00 13.66           O
ATOM    541  N   LYS A  73      21.254  28.601  25.594  1.00 18.20           N
ATOM    542  CA  LYS A  73      21.717  28.007  26.854  1.00 19.98           C
ATOM    543  CB  LYS A  73      20.595  28.021  27.881  1.00 19.07           C
ATOM    544  CG  LYS A  73      19.424  27.129  27.548  1.00 24.48           C
ATOM    545  CD  LYS A  73      18.397  27.224  28.659  1.00 28.15           C
ATOM    546  CE  LYS A  73      17.795  25.878  28.979  1.00 47.23           C
ATOM    547  NZ  LYS A  73      16.679  25.527  28.060  1.00 37.16           N
ATOM    548  C   LYS A  73      22.252  26.566  26.711  1.00 20.58           C
ATOM    549  O   LYS A  73      22.947  26.054  27.600  1.00 19.73           O
ATOM    550  N   ILE A  74      21.931  25.927  25.588  1.00 19.94           N
ATOM    551  CA  ILE A  74      22.308  24.540  25.329  1.00 15.23           C
ATOM    552  CB  ILE A  74      21.164  23.786  24.616  1.00 17.51           C
ATOM    553  CG1 ILE A  74      19.908  23.791  25.490  1.00 17.93           C
ATOM    554  CD1 ILE A  74      18.721  23.086  24.841  1.00 19.64           C
ATOM    555  CG2 ILE A  74      21.576  22.329  24.256  1.00 16.51           C
ATOM    556  C   ILE A  74      23.570  24.455  24.477  1.00 18.32           C
ATOM    557  O   ILE A  74      24.333  23.492  24.576  1.00 18.49           O
ATOM    558  N   ARG A  75      23.802  25.472  23.651  1.00 17.75           N
ATOM    559  CA  ARG A  75      24.963  25.492  22.748  1.00 19.51           C
ATOM    560  CB  ARG A  75      24.946  26.795  21.940  1.00 18.07           C
ATOM    561  CG  ARG A  75      23.853  26.786  20.889  1.00 21.09           C
ATOM    562  CD  ARG A  75      23.845  28.002  19.990  1.00 16.81           C
ATOM    563  NE  ARG A  75      22.464  28.386  19.740  1.00 20.63           N
ATOM    564  CZ  ARG A  75      22.076  29.530  19.182  1.00 23.57           C
ATOM    565  NH1 ARG A  75      22.980  30.431  18.783  1.00 18.93           N
ATOM    566  NH2 ARG A  75      20.774  29.763  19.026  1.00 17.31           N
ATOM    567  C   ARG A  75      26.373  25.292  23.387  1.00 18.94           C
ATOM    568  O   ARG A  75      27.266  24.735  22.739  1.00 17.12           O
ATOM    569  N   PRO A  76      26.593  25.753  24.633  1.00 21.17           N
ATOM    570  CA  PRO A  76      27.886  25.401  25.264  1.00 22.56           C
ATOM    571  CB  PRO A  76      27.827  26.122  26.605  1.00 23.04           C
ATOM    572  CG  PRO A  76      26.909  27.309  26.352  1.00 25.58           C
ATOM    573  CD  PRO A  76      25.878  26.802  25.385  1.00 20.37           C
ATOM    574  C   PRO A  76      28.091  23.889  25.478  1.00 22.77           C
ATOM    575  O   PRO A  76      29.219  23.419  25.617  1.00 23.46           O
ATOM    576  N   TYR A  77      27.000  23.141  25.494  1.00 20.45           N
ATOM    577  CA  TYR A  77      27.042  21.686  25.593  1.00 20.94           C
ATOM    578  CB  TYR A  77      25.748  21.158  26.232  1.00 26.72           C
ATOM    579  CG  TYR A  77      25.496  21.630  27.638  1.00 23.98           C
ATOM    580  CD1 TYR A  77      24.914  22.871  27.887  1.00 25.58           C
ATOM    581  CE1 TYR A  77      24.669  23.301  29.174  1.00 28.87           C
ATOM    582  CZ  TYR A  77      25.003  22.490  30.241  1.00 35.51           C
ATOM    583  OH  TYR A  77      24.751  22.918  31.527  1.00 34.54           O
ATOM    584  CE2 TYR A  77      25.576  21.254  30.023  1.00 31.21           C
ATOM    585  CD2 TYR A  77      25.817  20.829  28.721  1.00 29.15           C
ATOM    586  C   TYR A  77      27.225  21.006  24.240  1.00 23.54           C
ATOM    587  O   TYR A  77      27.432  19.780  24.181  1.00 21.66           O
ATOM    588  N   TRP A  78      27.115  21.770  23.149  1.00 19.06           N
ATOM    589  CA  TRP A  78      27.250  21.165  21.809  1.00 17.00           C
ATOM    590  CB  TRP A  78      27.160  22.224  20.705  1.00 20.50           C
ATOM    591  CG  TRP A  78      25.744  22.650  20.312  1.00 22.25           C
ATOM    592  CD1 TRP A  78      24.554  22.284  20.920  1.00 18.66           C
ATOM    593  NE1 TRP A  78      23.495  22.857  20.267  1.00 16.34           N
ATOM    594  CE2 TRP A  78      23.967  23.614  19.226  1.00 20.44           C
ATOM    595  CD2 TRP A  78      25.381  23.508  19.224  1.00 20.41           C
ATOM    596  CE3 TRP A  78      26.109  24.200  18.247  1.00 19.93           C
ATOM    597  CZ3 TRP A  78      25.411  24.971  17.316  1.00 20.26           C
ATOM    598  CH2 TRP A  78      24.018  25.061  17.348  1.00 18.43           C
ATOM    599  CZ2 TRP A  78      23.275  24.392  18.293  1.00 20.64           C
ATOM    600  C   TRP A  78      28.572  20.382  21.691  1.00 20.65           C
ATOM    601  O   TRP A  78      28.596  19.260  21.173  1.00 17.91           O
ATOM    602  N   ARG A  79      29.659  20.947  22.214  1.00 19.65           N
ATOM    603  CA  ARG A  79      30.968  20.324  22.030  1.00 23.76           C
ATOM    604  CB  ARG A  79      32.086  21.265  22.475  1.00 22.20           C
ATOM    605  CG  ARG A  79      32.126  21.581  23.953  1.00 32.84           C
ATOM    606  CD  ARG A  79      33.250  22.607  24.258  1.00 42.85           C
ATOM    607  NE  ARG A  79      33.004  23.889  23.589  1.00 46.81           N
ATOM    608  CZ  ARG A  79      32.201  24.840  24.070  1.00 55.48           C
ATOM    609  NH1 ARG A  79      31.574  24.663  25.230  1.00 48.79           N
ATOM    610  NH2 ARG A  79      32.019  25.969  23.396  1.00 54.65           N
ATOM    611  C   ARG A  79      31.106  18.957  22.742  1.00 20.36           C
ATOM    612  O   ARG A  79      31.973  18.163  22.378  1.00 21.33           O
ATOM    613  N   SER A  80      30.234  18.678  23.713  1.00 16.54           N
ATOM    614  CA  SER A  80      30.134  17.348  24.330  1.00 21.33           C
ATOM    615  CB  SER A  80      29.092  17.340  25.457  1.00 25.56           C
ATOM    616  OG  SER A  80      29.493  18.150  26.545  1.00 33.03           O
ATOM    617  C   SER A  80      29.765  16.258  23.321  1.00 20.17           C
ATOM    618  O   SER A  80      29.857  15.064  23.634  1.00 23.12           O
ATOM    619  N   TYR A  81      29.334  16.661  22.124  1.00 17.11           N
ATOM    620  CA  TYR A  81      28.815  15.714  21.135  1.00 19.17           C
ATOM    621  CB  TYR A  81      27.349  16.062  20.787  1.00 20.13           C
ATOM    622  CG  TYR A  81      26.483  16.055  22.025  1.00 21.56           C
ATOM    623  CD1 TYR A  81      26.231  17.224  22.720  1.00 17.70           C
ATOM    624  CE1 TYR A  81      25.475  17.218  23.869  1.00 17.91           C
ATOM    625  CZ  TYR A  81      24.980  16.033  24.353  1.00 17.83           C
ATOM    626  OH  TYR A  81      24.246  16.046  25.503  1.00 18.55           O
ATOM    627  CE2 TYR A  81      25.213  14.853  23.690  1.00 16.37           C
ATOM    628  CD2 TYR A  81      25.967  14.862  22.535  1.00 17.02           C
ATOM    629  C   TYR A  81      29.653  15.660  19.868  1.00 19.71           C
ATOM    630  O   TYR A  81      29.311  14.936  18.941  1.00 22.78           O
ATOM    631  N   PHE A  82      30.741  16.427  19.822  1.00 22.09           N
ATOM    632  CA  PHE A  82      31.580  16.505  18.616  1.00 22.96           C
ATOM    633  CB  PHE A  82      32.554  17.686  18.706  1.00 22.50           C
ATOM    634  CG  PHE A  82      31.889  19.046  18.684  1.00 23.84           C
ATOM    635  CD1 PHE A  82      30.534  19.183  18.382  1.00 21.03           C
ATOM    636  CE1 PHE A  82      29.931  20.440  18.356  1.00 23.46           C
ATOM    637  CZ  PHE A  82      30.673  21.580  18.644  1.00 20.82           C
ATOM    638  CE2 PHE A  82      32.021  21.461  18.935  1.00 28.52           C
ATOM    639  CD2 PHE A  82      32.625  20.186  18.952  1.00 27.94           C
ATOM    640  C   PHE A  82      32.387  15.218  18.341  1.00 24.61           C
ATOM    641  O   PHE A  82      32.429  14.725  17.206  1.00 20.69           O
ATOM    642  N   GLU A  83      33.041  14.688  19.370  1.00 25.72           N
ATOM    643  CA  GLU A  83      33.896  13.514  19.199  1.00 34.19           C
ATOM    644  CB  GLU A  83      34.492  13.077  20.544  1.00 42.71           C
ATOM    645  CG  GLU A  83      36.007  12.960  20.512  1.00 56.71           C
ATOM    646  CD  GLU A  83      36.613  12.655  21.872  1.00 71.40           C
ATOM    647  OE1 GLU A  83      36.949  13.613  22.608  1.00 68.05           O
ATOM    648  OE2 GLU A  83      36.766  11.457  22.199  1.00 72.58           O
ATOM    649  C   GLU A  83      33.156  12.339  18.551  1.00 30.50           C
ATOM    650  O   GLU A  83      31.990  12.091  18.839  1.00 31.05           O
ATOM    651  N   ASN A  84      33.855  11.653  17.653  1.00 31.66           N
ATOM    652  CA  ASN A  84      33.329  10.514  16.911  1.00 29.90           C
ATOM    653  CB  ASN A  84      33.077   9.328  17.856  1.00 41.60           C
ATOM    654  CG  ASN A  84      34.329   8.945  18.666  1.00 49.25           C
ATOM    655  OD1 ASN A  84      35.361   8.581  18.100  1.00 38.36           O
ATOM    656  ND2 ASN A  84      34.231   9.025  19.991  1.00 49.60           N
ATOM    657  C   ASN A  84      32.067  10.874  16.126  1.00 30.83           C
ATOM    658  O   ASN A  84      31.104  10.119  16.079  1.00 28.32           O
ATOM    659  N   THR A  85      32.079  12.049  15.509  1.00 24.88           N
ATOM    660  CA  THR A  85      31.040  12.419  14.558  1.00 21.20           C
ATOM    661  CB  THR A  85      30.714  13.922  14.649  1.00 27.55           C
ATOM    662  OG1 THR A  85      30.269  14.224  15.975  1.00 25.31           O
ATOM    663  CG2 THR A  85      29.669  14.341  13.610  1.00 17.94           C
ATOM    664  C   THR A  85      31.526  12.071  13.156  1.00 26.54           C
ATOM    665  O   THR A  85      32.660  12.407  12.787  1.00 25.06           O
ATOM    666  N   ASP A  86      30.684  11.402  12.376  1.00 23.10           N
ATOM    667  CA  ASP A  86      31.045  11.029  11.008  1.00 23.35           C
ATOM    668  CB  ASP A  86      30.483   9.652  10.656  1.00 22.79           C
ATOM    669  CG  ASP A  86      30.907   8.601  11.647  1.00 29.85           C
ATOM    670  OD1 ASP A  86      32.094   8.631  12.047  1.00 30.95           O
ATOM    671  OD2 ASP A  86      30.061   7.772  12.048  1.00 32.95           O
ATOM    672  C   ASP A  86      30.541  12.052  10.019  1.00 23.94           C
ATOM    673  O   ASP A  86      31.185  12.325   9.014  1.00 22.53           O
ATOM    674  N   ILE A  87      29.362  12.593  10.301  1.00 24.41           N
ATOM    675  CA  ILE A  87      28.719  13.554   9.412  1.00 20.87           C
ATOM    676  CB  ILE A  87      27.694  12.850   8.498  1.00 24.50           C
ATOM    677  CG1 ILE A  87      28.426  12.120   7.372  1.00 29.96           C
ATOM    678  CD1 ILE A  87      27.785  10.835   6.996  1.00 34.59           C
ATOM    679  CG2 ILE A  87      26.711  13.836   7.901  1.00 22.22           C
ATOM    680  C   ILE A  87      28.043  14.649  10.236  1.00 20.74           C
ATOM    681  O   ILE A  87      27.402  14.362  11.252  1.00 24.47           O
ATOM    682  N   LEU A  88      28.206  15.901   9.812  1.00 19.40           N
ATOM    683  CA  LEU A  88      27.507  17.015  10.434  1.00 18.57           C
ATOM    684  CB  LEU A  88      28.457  18.192  10.720  1.00 18.60           C
ATOM    685  CG  LEU A  88      27.805  19.492  11.210  1.00 18.25           C
ATOM    686  CD1 LEU A  88      27.100  19.249  12.525  1.00 22.19           C
ATOM    687  CD2 LEU A  88      28.792  20.652  11.352  1.00 19.80           C
ATOM    688  C   LEU A  88      26.374  17.463   9.519  1.00 18.30           C
ATOM    689  O   LEU A  88      26.575  17.699   8.332  1.00 21.57           O
ATOM    690  N   ILE A  89      25.177  17.553  10.063  1.00 17.49           N
ATOM    691  CA  ILE A  89      24.069  18.154   9.327  1.00 17.87           C
ATOM    692  CB  ILE A  89      22.840  17.231   9.243  1.00 16.65           C
ATOM    693  CG1 ILE A  89      23.197  15.905   8.552  1.00 18.34           C
ATOM    694  CD1 ILE A  89      21.990  14.949   8.400  1.00 21.51           C
ATOM    695  CG2 ILE A  89      21.668  17.965   8.551  1.00 17.04           C
ATOM    696  C   ILE A  89      23.703  19.440  10.043  1.00 18.00           C
ATOM    697  O   ILE A  89      23.419  19.428  11.246  1.00 17.00           O
ATOM    698  N   TYR A  90      23.767  20.554   9.326  1.00 21.24           N
ATOM    699  CA  TYR A  90      23.468  21.849   9.927  1.00 17.81           C
ATOM    700  CB  TYR A  90      24.624  22.830   9.743  1.00 18.06           C
ATOM    701  CG  TYR A  90      24.444  24.074  10.602  1.00 18.54           C
ATOM    702  CD1 TYR A  90      23.829  25.213  10.109  1.00 19.22           C
ATOM    703  CE1 TYR A  90      23.654  26.347  10.924  1.00 21.99           C
ATOM    704  CZ  TYR A  90      24.090  26.312  12.240  1.00 24.05           C
ATOM    705  OH  TYR A  90      23.937  27.387  13.096  1.00 22.21           O
ATOM    706  CE2 TYR A  90      24.684  25.168  12.735  1.00 22.17           C
ATOM    707  CD2 TYR A  90      24.846  24.072  11.925  1.00 18.48           C
ATOM    708  C   TYR A  90      22.197  22.400   9.315  1.00 18.21           C
ATOM    709  O   TYR A  90      22.115  22.548   8.100  1.00 21.60           O
ATOM    710  N   VAL A  91      21.209  22.692  10.154  1.00 16.50           N
ATOM    711  CA  VAL A  91      19.892  23.108   9.669  1.00 17.00           C
ATOM    712  CB  VAL A  91      18.768  22.296  10.352  1.00 18.18           C
ATOM    713  CG1 VAL A  91      17.388  22.692   9.807  1.00 15.17           C
ATOM    714  CG2 VAL A  91      18.999  20.801  10.124  1.00 16.30           C
ATOM    715  C   VAL A  91      19.645  24.617   9.880  1.00 18.80           C
ATOM    716  O   VAL A  91      19.861  25.163  10.963  1.00 14.66           O
ATOM    717  N   ILE A  92      19.191  25.271   8.819  1.00 17.12           N
ATOM    718  CA  ILE A  92      18.896  26.688   8.830  1.00 13.59           C
ATOM    719  CB  ILE A  92      19.800  27.456   7.832  1.00 16.80           C
ATOM    720  CG1 ILE A  92      21.266  27.384   8.293  1.00 18.74           C
ATOM    721  CD1 ILE A  92      22.279  27.804   7.240  1.00 20.35           C
ATOM    722  CG2 ILE A  92      19.338  28.939   7.699  1.00 17.03           C
ATOM    723  C   ILE A  92      17.430  26.952   8.492  1.00 17.59           C
ATOM    724  O   ILE A  92      16.889  26.394   7.543  1.00 17.28           O
ATOM    725  N   ASP A  93      16.790  27.821   9.267  1.00 17.35           N
ATOM    726  CA  ASP A  93      15.459  28.296   8.908  1.00 19.85           C
ATOM    727  CB  ASP A  93      14.755  28.894  10.135  1.00 22.10           C
ATOM    728  CG  ASP A  93      13.335  29.400   9.839  1.00 25.24           C
ATOM    729  OD1 ASP A  93      12.961  29.577   8.655  1.00 20.93           O
ATOM    730  OD2 ASP A  93      12.602  29.645  10.821  1.00 24.57           O
ATOM    731  C   ASP A  93      15.630  29.333   7.787  1.00 23.30           C
ATOM    732  O   ASP A  93      16.000  30.483   8.051  1.00 22.79           O
ATOM    733  N   SER A  94      15.351  28.930   6.547  1.00 20.19           N
ATOM    734  CA  SER A  94      15.518  29.812   5.387  1.00 22.82           C
ATOM    735  CB  SER A  94      15.179  29.069   4.108  1.00 20.76           C
ATOM    736  OG  SER A  94      16.108  28.042   3.854  1.00 23.29           O
ATOM    737  C   SER A  94      14.681  31.098   5.402  1.00 23.98           C
ATOM    738  O   SER A  94      14.941  32.008   4.614  1.00 23.04           O
ATOM    739  N   ALA A  95      13.673  31.141   6.268  1.00 21.46           N
ATOM    740  CA  ALA A  95      12.691  32.219   6.302  1.00 32.46           C
ATOM    741  CB  ALA A  95      11.276  31.629   6.317  1.00 25.19           C
ATOM    742  C   ALA A  95      12.884  33.162   7.499  1.00 33.07           C
ATOM    743  O   ALA A  95      12.199  34.175   7.618  1.00 31.16           O
ATOM    744  N   ASP A  96      13.810  32.825   8.392  1.00 35.58           N
ATOM    745  CA  ASP A  96      14.111  33.694   9.521  1.00 29.96           C
ATOM    746  CB  ASP A  96      14.277  32.878  10.806  1.00 32.19           C
ATOM    747  CG  ASP A  96      13.957  33.681  12.062  1.00 37.11           C
ATOM    748  OD1 ASP A  96      14.037  34.919  12.015  1.00 35.22           O
ATOM    749  OD2 ASP A  96      13.608  33.075  13.100  1.00 37.71           O
ATOM    750  C   ASP A  96      15.369  34.490   9.203  1.00 30.71           C
ATOM    751  O   ASP A  96      16.463  34.159   9.668  1.00 27.65           O
ATOM    752  N   ARG A  97      15.214  35.532   8.392  1.00 28.11           N
ATOM    753  CA  ARG A  97      16.348  36.356   7.952  1.00 29.38           C
ATOM    754  CB  ARG A  97      15.900  37.390   6.914  1.00 32.10           C
ATOM    755  CG  ARG A  97      15.510  36.774   5.584  1.00 41.21           C
ATOM    756  CD  ARG A  97      14.927  37.793   4.617  1.00 40.94           C
ATOM    757  NE  ARG A  97      14.235  37.122   3.517  1.00 55.96           N
ATOM    758  CZ  ARG A  97      14.822  36.745   2.384  1.00 55.15           C
ATOM    759  NH1 ARG A  97      16.113  36.995   2.194  1.00 45.51           N
ATOM    760  NH2 ARG A  97      14.115  36.126   1.440  1.00 44.88           N
ATOM    761  C   ARG A  97      17.039  37.075   9.100  1.00 23.34           C
ATOM    762  O   ARG A  97      18.244  37.304   9.055  1.00 24.79           O
ATOM    763  N   LYS A  98      16.272  37.424  10.123  1.00 23.83           N
ATOM    764  CA  LYS A  98      16.803  38.125  11.285  1.00 27.96           C
ATOM    765  CB  LYS A  98      15.656  38.555  12.201  1.00 27.51           C
ATOM    766  CG  LYS A  98      14.817  39.697  11.643  1.00 38.76           C
ATOM    767  CD  LYS A  98      13.681  40.067  12.598  1.00 46.59           C
ATOM    768  CE  LYS A  98      12.663  38.925  12.758  1.00 63.16           C
ATOM    769  NZ  LYS A  98      11.983  38.597  11.472  1.00 69.99           N
ATOM    770  C   LYS A  98      17.821  37.301  12.082  1.00 31.34           C
ATOM    771  O   LYS A  98      18.573  37.851  12.894  1.00 29.97           O
ATOM    772  N   ARG A  99      17.849  35.992  11.850  1.00 23.68           N
ATOM    773  CA  ARG A  99      18.788  35.125  12.565  1.00 25.00           C
ATOM    774  CB  ARG A  99      18.025  33.987  13.242  1.00 25.47           C
ATOM    775  CG  ARG A  99      16.852  34.453  14.117  1.00 25.85           C
ATOM    776  CD  ARG A  99      17.107  34.053  15.557  1.00 28.39           C
ATOM    777  NE  ARG A  99      16.271  32.938  15.956  1.00 40.37           N
ATOM    778  CZ  ARG A  99      16.595  32.056  16.897  1.00 24.00           C
ATOM    779  NH1 ARG A  99      17.751  32.146  17.545  1.00 28.51           N
ATOM    780  NH2 ARG A  99      15.761  31.074  17.172  1.00 29.76           N
ATOM    781  C   ARG A  99      19.887  34.552  11.677  1.00 21.62           C
ATOM    782  O   ARG A  99      20.644  33.682  12.117  1.00 20.84           O
ATOM    783  N   PHE A 100      19.976  35.019  10.429  1.00 23.29           N
ATOM    784  CA  PHE A 100      21.011  34.528   9.507  1.00 27.56           C
ATOM    785  CB  PHE A 100      20.917  35.186   8.122  1.00 27.85           C
ATOM    786  CG  PHE A 100      19.865  34.601   7.230  1.00 32.84           C
ATOM    787  CD1 PHE A 100      19.145  33.475   7.613  1.00 28.48           C
ATOM    788  CE1 PHE A 100      18.160  32.943   6.778  1.00 31.13           C
ATOM    789  CZ  PHE A 100      17.898  33.539   5.546  1.00 29.94           C
ATOM    790  CE2 PHE A 100      18.616  34.659   5.153  1.00 34.89           C
ATOM    791  CD2 PHE A 100      19.590  35.185   5.996  1.00 39.60           C
ATOM    792  C   PHE A 100      22.416  34.763  10.048  1.00 25.47           C
ATOM    793  O   PHE A 100      23.287  33.907   9.896  1.00 21.36           O
ATOM    794  N   GLU A 101      22.642  35.929  10.657  1.00 24.77           N
ATOM    795  CA  GLU A 101      23.969  36.258  11.165  1.00 26.89           C
ATOM    796  CB  GLU A 101      24.050  37.726  11.570  1.00 26.64           C
ATOM    797  CG  GLU A 101      24.767  38.589  10.542  1.00 44.33           C
ATOM    798  CD  GLU A 101      26.240  38.213  10.354  1.00 47.70           C
ATOM    799  OE1 GLU A 101      26.566  37.624   9.300  1.00 46.24           O
ATOM    800  OE2 GLU A 101      27.071  38.515  11.245  1.00 48.01           O
ATOM    801  C   GLU A 101      24.342  35.357  12.337  1.00 22.91           C
ATOM    802  O   GLU A 101      25.448  34.826  12.390  1.00 22.39           O
ATOM    803  N   GLU A 102      23.408  35.183  13.261  1.00 19.73           N
ATOM    804  CA  GLU A 102      23.566  34.243  14.363  1.00 22.03           C
ATOM    805  CB  GLU A 102      22.292  34.179  15.204  1.00 20.43           C
ATOM    806  CG  GLU A 102      22.486  33.437  16.513  1.00 21.36           C
ATOM    807  CD  GLU A 102      21.250  33.447  17.391  1.00 19.44           C
ATOM    808  OE1 GLU A 102      20.295  34.199  17.085  1.00 23.16           O
ATOM    809  OE2 GLU A 102      21.236  32.716  18.404  1.00 23.86           O
ATOM    810  C   GLU A 102      23.916  32.839  13.881  1.00 20.07           C
ATOM    811  O   GLU A 102      24.829  32.225  14.406  1.00 23.29           O
ATOM    812  N   THR A 103      23.206  32.325  12.881  1.00 19.81           N
ATOM    813  CA  THR A 103      23.474  30.964  12.444  1.00 25.29           C
ATOM    814  CB  THR A 103      22.281  30.357  11.664  1.00 20.00           C
ATOM    815  OG1 THR A 103      22.392  28.934  11.685  1.00 20.65           O
ATOM    816  CG2 THR A 103      22.241  30.834  10.237  1.00 19.64           C
ATOM    817  C   THR A 103      24.755  30.900  11.602  1.00 24.96           C
ATOM    818  O   THR A 103      25.494  29.915  11.660  1.00 21.91           O
ATOM    819  N   GLY A 104      25.034  31.952  10.836  1.00 23.60           N
ATOM    820  CA  GLY A 104      26.285  32.019  10.102  1.00 19.83           C
ATOM    821  C   GLY A 104      27.464  31.907  11.055  1.00 21.27           C
ATOM    822  O   GLY A 104      28.444  31.208  10.776  1.00 25.12           O
ATOM    823  N   GLN A 105      27.362  32.567  12.199  1.00 16.94           N
ATOM    824  CA  GLN A 105      28.447  32.543  13.167  1.00 24.29           C
ATOM    825  CB  GLN A 105      28.262  33.650  14.220  1.00 25.40           C
ATOM    826  CG  GLN A 105      29.459  33.776  15.180  1.00 42.91           C
ATOM    827  CD  GLN A 105      29.400  35.017  16.083  1.00 52.91           C
ATOM    828  OE1 GLN A 105      28.547  35.895  15.899  1.00 55.57           O
ATOM    829  NE2 GLN A 105      30.324  35.098  17.058  1.00 35.73           N
ATOM    830  C   GLN A 105      28.585  31.172  13.848  1.00 25.33           C
ATOM    831  O   GLN A 105      29.698  30.755  14.181  1.00 19.11           O
ATOM    832  N   GLU A 106      27.468  30.477  14.064  1.00 22.14           N
ATOM    833  CA  GLU A 106      27.536  29.146  14.692  1.00 25.47           C
ATOM    834  CB  GLU A 106      26.141  28.646  15.115  1.00 20.45           C
ATOM    835  CG  GLU A 106      25.437  29.536  16.135  1.00 18.93           C
ATOM    836  CD  GLU A 106      26.125  29.550  17.499  1.00 22.60           C
ATOM    837  OE1 GLU A 106      27.044  28.714  17.742  1.00 21.36           O
ATOM    838  OE2 GLU A 106      25.747  30.410  18.324  1.00 17.16           O
ATOM    839  C   GLU A 106      28.190  28.155  13.737  1.00 20.23           C
ATOM    840  O   GLU A 106      29.056  27.385  14.119  1.00 20.88           O
ATOM    841  N   LEU A 107      27.781  28.211  12.479  1.00 20.62           N
ATOM    842  CA  LEU A 107      28.372  27.363  11.464  1.00 21.70           C
ATOM    843  CB  LEU A 107      27.689  27.603  10.120  1.00 21.04           C
ATOM    844  CG  LEU A 107      28.150  26.706   8.965  1.00 25.35           C
ATOM    845  CD1 LEU A 107      28.219  25.250   9.394  1.00 19.35           C
ATOM    846  CD2 LEU A 107      27.221  26.860   7.769  1.00 20.53           C
ATOM    847  C   LEU A 107      29.881  27.596  11.342  1.00 23.27           C
ATOM    848  O   LEU A 107      30.659  26.634  11.289  1.00 20.27           O
ATOM    849  N   THR A 108      30.293  28.867  11.282  1.00 24.03           N
ATOM    850  CA  THR A 108      31.712  29.212  11.146  1.00 19.75           C
ATOM    851  CB  THR A 108      31.946  30.756  11.078  1.00 22.30           C
ATOM    852  OG1 THR A 108      31.426  31.268   9.848  1.00 21.37           O
ATOM    853  CG2 THR A 108      33.447  31.082  11.119  1.00 25.19           C
ATOM    854  C   THR A 108      32.507  28.625  12.312  1.00 21.60           C
ATOM    855  O   THR A 108      33.546  27.995  12.106  1.00 25.16           O
ATOM    856  N   GLU A 109      32.005  28.796  13.529  1.00 20.25           N
ATOM    857  CA  GLU A 109      32.684  28.236  14.696  1.00 26.38           C
ATOM    858  CB  GLU A 109      32.003  28.687  15.988  1.00 28.63           C
ATOM    859  CG  GLU A 109      32.751  28.234  17.245  1.00 43.49           C
ATOM    860  CD  GLU A 109      34.272  28.363  17.112  1.00 51.78           C
ATOM    861  OE1 GLU A 109      34.751  29.479  16.783  1.00 59.64           O
ATOM    862  OE2 GLU A 109      34.986  27.353  17.331  1.00 45.58           O
ATOM    863  C   GLU A 109      32.760  26.701  14.646  1.00 30.16           C
ATOM    864  O   GLU A 109      33.814  26.126  14.931  1.00 28.34           O
ATOM    865  N   LEU A 110      31.663  26.039  14.275  1.00 20.88           N
ATOM    866  CA  LEU A 110      31.687  24.582  14.127  1.00 24.27           C
ATOM    867  CB  LEU A 110      30.328  24.047  13.628  1.00 17.64           C
ATOM    868  CG  LEU A 110      29.152  24.159  14.621  1.00 23.59           C
ATOM    869  CD1 LEU A 110      27.828  23.647  14.009  1.00 14.32           C
ATOM    870  CD2 LEU A 110      29.477  23.430  15.939  1.00 15.40           C
ATOM    871  C   LEU A 110      32.797  24.122  13.177  1.00 22.06           C
ATOM    872  O   LEU A 110      33.448  23.114  13.421  1.00 24.84           O
ATOM    873  N   LEU A 111      33.008  24.858  12.097  1.00 21.39           N
ATOM    874  CA  LEU A 111      33.884  24.371  11.041  1.00 26.24           C
ATOM    875  CB  LEU A 111      33.444  24.921   9.689  1.00 17.89           C
ATOM    876  CG  LEU A 111      32.072  24.416   9.230  1.00 25.12           C
ATOM    877  CD1 LEU A 111      31.747  24.911   7.843  1.00 22.59           C
ATOM    878  CD2 LEU A 111      31.995  22.882   9.291  1.00 22.78           C
ATOM    879  C   LEU A 111      35.343  24.712  11.311  1.00 27.99           C
ATOM    880  O   LEU A 111      36.220  24.364  10.528  1.00 32.49           O
ATOM    881  N   GLU A 112      35.587  25.381  12.431  1.00 26.66           N
ATOM    882  CA  GLU A 112      36.942  25.693  12.879  1.00 32.83           C
ATOM    883  CB  GLU A 112      37.050  27.169  13.277  1.00 29.07           C
ATOM    884  CG  GLU A 112      36.887  28.114  12.110  1.00 32.29           C
ATOM    885  CD  GLU A 112      36.866  29.571  12.534  1.00 45.89           C
ATOM    886  OE1 GLU A 112      36.715  29.849  13.750  1.00 46.14           O
ATOM    887  OE2 GLU A 112      37.017  30.438  11.647  1.00 47.37           O
ATOM    888  C   GLU A 112      37.281  24.792  14.057  1.00 29.23           C
ATOM    889  O   GLU A 112      38.419  24.725  14.519  1.00 32.01           O
ATOM    890  N   GLU A 113      36.266  24.086  14.529  1.00 29.48           N
ATOM    891  CA  GLU A 113      36.396  23.218  15.689  1.00 28.60           C
ATOM    892  CB  GLU A 113      35.020  22.735  16.118  1.00 25.81           C
ATOM    893  CG  GLU A 113      34.990  22.185  17.487  1.00 32.81           C
ATOM    894  CD  GLU A 113      34.909  23.277  18.522  1.00 39.93           C
ATOM    895  OE1 GLU A 113      35.558  23.142  19.576  1.00 36.73           O
ATOM    896  OE2 GLU A 113      34.191  24.274  18.267  1.00 37.12           O
ATOM    897  C   GLU A 113      37.297  22.009  15.431  1.00 30.97           C
ATOM    898  O   GLU A 113      37.051  21.232  14.515  1.00 26.84           O
ATOM    899  N   GLU A 114      38.308  21.828  16.276  1.00 32.61           N
ATOM    900  CA  GLU A 114      39.299  20.781  16.060  1.00 29.57           C
ATOM    901  CB  GLU A 114      40.429  20.884  17.098  1.00 36.62           C
ATOM    902  CG  GLU A 114      41.466  19.722  17.100  1.00 36.84           C
ATOM    903  CD  GLU A 114      41.057  18.480  17.917  1.00 56.96           C
ATOM    904  OE1 GLU A 114      40.746  18.626  19.124  1.00 59.03           O
ATOM    905  OE2 GLU A 114      41.082  17.351  17.362  1.00 59.12           O
ATOM    906  C   GLU A 114      38.650  19.397  16.101  1.00 33.39           C
ATOM    907  O   GLU A 114      39.038  18.504  15.346  1.00 29.29           O
ATOM    908  N   LYS A 115      37.642  19.237  16.957  1.00 29.64           N
ATOM    909  CA  LYS A 115      36.981  17.945  17.135  1.00 30.18           C
ATOM    910  CB  LYS A 115      36.302  17.880  18.503  1.00 34.78           C
ATOM    911  CG  LYS A 115      37.222  18.303  19.637  1.00 35.66           C
ATOM    912  CD  LYS A 115      36.647  17.995  21.009  1.00 50.09           C
ATOM    913  CE  LYS A 115      36.682  16.508  21.314  1.00 63.15           C
ATOM    914  NZ  LYS A 115      36.351  16.234  22.747  1.00 64.00           N
ATOM    915  C   LYS A 115      35.969  17.637  16.038  1.00 25.89           C
ATOM    916  O   LYS A 115      35.336  16.578  16.056  1.00 31.43           O
ATOM    917  N   LEU A 116      35.845  18.535  15.065  1.00 23.97           N
ATOM    918  CA  LEU A 116      35.005  18.278  13.898  1.00 22.47           C
ATOM    919  CB  LEU A 116      33.833  19.258  13.825  1.00 17.21           C
ATOM    920  CG  LEU A 116      32.700  19.124  14.866  1.00 26.06           C
ATOM    921  CD1 LEU A 116      31.695  20.255  14.727  1.00 19.58           C
ATOM    922  CD2 LEU A 116      31.978  17.773  14.805  1.00 19.44           C
ATOM    923  C   LEU A 116      35.818  18.363  12.617  1.00 24.88           C
ATOM    924  O   LEU A 116      35.259  18.478  11.535  1.00 21.54           O
ATOM    925  N   SER A 117      37.141  18.304  12.736  1.00 23.74           N
ATOM    926  CA  SER A 117      37.973  18.432  11.551  1.00 25.86           C
ATOM    927  CB  SER A 117      39.459  18.611  11.929  1.00 33.98           C
ATOM    928  OG  SER A 117      39.918  17.574  12.780  1.00 36.82           O
ATOM    929  C   SER A 117      37.766  17.217  10.653  1.00 27.10           C
ATOM    930  O   SER A 117      37.552  16.106  11.149  1.00 27.81           O
ATOM    931  N   CYS A 118      37.773  17.464   9.340  1.00 24.22           N
ATOM    932  CA  CYS A 118      37.545  16.458   8.295  1.00 23.62           C
ATOM    933  CB  CYS A 118      38.496  15.273   8.485  1.00 27.51           C
ATOM    934  SG  CYS A 118      40.263  15.755   8.477  1.00 34.12           S
ATOM    935  C   CYS A 118      36.087  15.953   8.192  1.00 25.77           C
ATOM    936  O   CYS A 118      35.752  15.208   7.264  1.00 25.17           O
ATOM    937  N   VAL A 119      35.217  16.375   9.110  1.00 21.33           N
ATOM    938  CA  VAL A 119      33.813  15.965   9.047  1.00 20.04           C
ATOM    939  CB  VAL A 119      33.062  16.260  10.379  1.00 20.48           C
ATOM    940  CG1 VAL A 119      31.594  15.875  10.253  1.00 19.80           C
ATOM    941  CG2 VAL A 119      33.704  15.501  11.541  1.00 18.96           C
ATOM    942  C   VAL A 119      33.070  16.645   7.896  1.00 19.81           C
ATOM    943  O   VAL A 119      33.013  17.877   7.817  1.00 24.73           O
ATOM    944  N   PRO A 120      32.496  15.839   6.995  1.00 22.02           N
ATOM    945  CA  PRO A 120      31.601  16.356   5.953  1.00 21.28           C
ATOM    946  CB  PRO A 120      31.089  15.095   5.246  1.00 24.61           C
ATOM    947  CG  PRO A 120      31.981  13.970   5.701  1.00 26.96           C
ATOM    948  CD  PRO A 120      32.557  14.365   7.019  1.00 18.97           C
ATOM    949  C   PRO A 120      30.427  17.121   6.567  1.00 26.24           C
ATOM    950  O   PRO A 120      29.896  16.696   7.605  1.00 22.40           O
ATOM    951  N   VAL A 121      30.028  18.226   5.946  1.00 22.77           N
ATOM    952  CA  VAL A 121      28.874  18.964   6.437  1.00 19.54           C
ATOM    953  CB  VAL A 121      29.255  20.369   6.967  1.00 21.07           C
ATOM    954  CG1 VAL A 121      30.021  21.164   5.925  1.00 22.48           C
ATOM    955  CG2 VAL A 121      27.989  21.121   7.431  1.00 18.72           C
ATOM    956  C   VAL A 121      27.810  19.098   5.355  1.00 23.74           C
ATOM    957  O   VAL A 121      28.083  19.533   4.238  1.00 23.29           O
ATOM    958  N   LEU A 122      26.599  18.672   5.699  1.00 20.97           N
ATOM    959  CA  LEU A 122      25.421  18.947   4.899  1.00 23.48           C
ATOM    960  CB  LEU A 122      24.500  17.706   4.819  1.00 20.61           C
ATOM    961  CG  LEU A 122      23.118  17.926   4.174  1.00 25.42           C
ATOM    962  CD1 LEU A 122      23.261  18.221   2.681  1.00 23.72           C
ATOM    963  CD2 LEU A 122      22.131  16.759   4.420  1.00 24.83           C
ATOM    964  C   LEU A 122      24.698  20.133   5.534  1.00 23.16           C
ATOM    965  O   LEU A 122      24.390  20.108   6.733  1.00 21.99           O
ATOM    966  N   ILE A 123      24.464  21.185   4.751  1.00 24.16           N
ATOM    967  CA  ILE A 123      23.642  22.302   5.212  1.00 18.08           C
ATOM    968  CB  ILE A 123      24.213  23.697   4.833  1.00 23.57           C
ATOM    969  CG1 ILE A 123      25.601  23.926   5.459  1.00 23.89           C
ATOM    970  CD1 ILE A 123      26.745  23.487   4.604  1.00 24.94           C
ATOM    971  CG2 ILE A 123      23.246  24.822   5.279  1.00 19.08           C
ATOM    972  C   ILE A 123      22.251  22.144   4.609  1.00 24.70           C
ATOM    973  O   ILE A 123      22.079  22.173   3.394  1.00 25.51           O
ATOM    974  N   PHE A 124      21.265  21.928   5.468  1.00 20.13           N
ATOM    975  CA  PHE A 124      19.888  21.885   5.016  1.00 23.45           C
ATOM    976  CB  PHE A 124      19.050  20.882   5.823  1.00 18.93           C
ATOM    977  CG  PHE A 124      18.800  19.585   5.114  1.00 24.18           C
ATOM    978  CD1 PHE A 124      18.297  19.591   3.825  1.00 28.16           C
ATOM    979  CE1 PHE A 124      17.999  18.421   3.163  1.00 31.47           C
ATOM    980  CZ  PHE A 124      18.122  17.222   3.805  1.00 28.49           C
ATOM    981  CE2 PHE A 124      18.580  17.180   5.107  1.00 25.55           C
ATOM    982  CD2 PHE A 124      18.895  18.373   5.779  1.00 28.75           C
ATOM    983  C   PHE A 124      19.286  23.287   5.108  1.00 23.08           C
ATOM    984  O   PHE A 124      19.117  23.853   6.207  1.00 22.51           O
ATOM    985  N   ALA A 125      19.011  23.870   3.947  1.00 21.79           N
ATOM    986  CA  ALA A 125      18.241  25.113   3.890  1.00 20.70           C
ATOM    987  CB  ALA A 125      18.523  25.868   2.600  1.00 23.34           C
ATOM    988  C   ALA A 125      16.745  24.802   4.019  1.00 23.78           C
ATOM    989  O   ALA A 125      16.041  24.646   3.021  1.00 22.36           O
ATOM    990  N   ASN A 126      16.280  24.737   5.263  1.00 21.86           N
ATOM    991  CA  ASN A 126      14.966  24.220   5.609  1.00 20.03           C
ATOM    992  CB  ASN A 126      15.006  23.710   7.053  1.00 18.53           C
ATOM    993  CG  ASN A 126      13.804  22.868   7.406  1.00 21.37           C
ATOM    994  OD1 ASN A 126      13.219  22.216   6.543  1.00 20.53           O
ATOM    995  ND2 ASN A 126      13.403  22.909   8.670  1.00 21.36           N
ATOM    996  C   ASN A 126      13.817  25.235   5.447  1.00 24.11           C
ATOM    997  O   ASN A 126      14.060  26.408   5.172  1.00 24.07           O
ATOM    998  N   LYS A 127      12.578  24.752   5.606  1.00 20.93           N
ATOM    999  CA  LYS A 127      11.350  25.558   5.545  1.00 26.03           C
ATOM   1000  CB  LYS A 127      11.342  26.650   6.638  1.00 22.72           C
ATOM   1001  CG  LYS A 127      11.654  26.103   8.046  1.00 22.22           C
ATOM   1002  CD  LYS A 127      11.031  26.923   9.161  1.00 24.87           C
ATOM   1003  CE  LYS A 127      11.489  26.416  10.526  1.00 22.81           C
ATOM   1004  NZ  LYS A 127      11.104  27.297  11.666  1.00 20.92           N
ATOM   1005  C   LYS A 127      11.157  26.189   4.172  1.00 19.34           C
ATOM   1006  O   LYS A 127      10.626  27.274   4.062  1.00 22.92           O
ATOM   1007  N   GLN A 128      11.584  25.498   3.124  1.00 21.40           N
ATOM   1008  CA  GLN A 128      11.424  26.018   1.769  1.00 26.07           C
ATOM   1009  CB  GLN A 128      12.305  25.225   0.802  1.00 23.16           C
ATOM   1010  CG  GLN A 128      13.775  25.490   1.014  1.00 27.78           C
ATOM   1011  CD  GLN A 128      14.161  26.886   0.552  1.00 33.07           C
ATOM   1012  OE1 GLN A 128      13.581  27.416  -0.396  1.00 32.30           O
ATOM   1013  NE2 GLN A 128      15.106  27.504   1.249  1.00 30.54           N
ATOM   1014  C   GLN A 128       9.953  26.001   1.306  1.00 27.12           C
ATOM   1015  O   GLN A 128       9.633  26.520   0.247  1.00 29.36           O
ATOM   1016  N   ASP A 129       9.073  25.402   2.101  1.00 22.47           N
ATOM   1017  CA  ASP A 129       7.637  25.437   1.823  1.00 29.69           C
ATOM   1018  CB  ASP A 129       6.883  24.459   2.736  1.00 29.98           C
ATOM   1019  CG  ASP A 129       7.191  24.685   4.224  1.00 32.05           C
ATOM   1020  OD1 ASP A 129       8.323  24.370   4.680  1.00 25.06           O
ATOM   1021  OD2 ASP A 129       6.298  25.187   4.935  1.00 28.77           O
ATOM   1022  C   ASP A 129       7.088  26.855   2.007  1.00 30.45           C
ATOM   1023  O   ASP A 129       6.066  27.203   1.433  1.00 27.49           O
ATOM   1024  N   LEU A 130       7.785  27.665   2.807  1.00 28.35           N
ATOM   1025  CA  LEU A 130       7.345  29.021   3.130  1.00 28.54           C
ATOM   1026  CB  LEU A 130       7.997  29.506   4.438  1.00 25.75           C
ATOM   1027  CG  LEU A 130       7.579  28.731   5.706  1.00 29.38           C
ATOM   1028  CD1 LEU A 130       8.294  29.213   6.974  1.00 26.21           C
ATOM   1029  CD2 LEU A 130       6.063  28.768   5.903  1.00 26.67           C
ATOM   1030  C   LEU A 130       7.645  29.993   1.984  1.00 28.80           C
ATOM   1031  O   LEU A 130       8.736  29.985   1.412  1.00 28.35           O
ATOM   1032  N   LEU A 131       6.659  30.819   1.650  1.00 26.45           N
ATOM   1033  CA  LEU A 131       6.762  31.755   0.530  1.00 34.27           C
ATOM   1034  CB  LEU A 131       5.389  32.385   0.233  1.00 25.76           C
ATOM   1035  CG  LEU A 131       4.222  31.447  -0.126  1.00 28.71           C
ATOM   1036  CD1 LEU A 131       2.993  32.247  -0.567  1.00 31.53           C
ATOM   1037  CD2 LEU A 131       4.604  30.440  -1.201  1.00 34.02           C
ATOM   1038  C   LEU A 131       7.799  32.848   0.817  1.00 28.02           C
ATOM   1039  O   LEU A 131       8.241  33.546  -0.090  1.00 33.37           O
ATOM   1040  N   THR A 132       8.166  32.972   2.090  1.00 27.73           N
ATOM   1041  CA  THR A 132       9.184  33.906   2.576  1.00 30.45           C
ATOM   1042  CB  THR A 132       8.851  34.329   4.045  1.00 33.43           C
ATOM   1043  OG1 THR A 132       7.611  35.049   4.064  1.00 50.09           O
ATOM   1044  CG2 THR A 132       9.917  35.234   4.645  1.00 49.58           C
ATOM   1045  C   THR A 132      10.615  33.313   2.488  1.00 34.54           C
ATOM   1046  O   THR A 132      11.599  34.031   2.611  1.00 34.68           O
ATOM   1047  N   ALA A 133      10.736  32.015   2.233  1.00 27.76           N
ATOM   1048  CA  ALA A 133      12.055  31.358   2.245  1.00 28.72           C
ATOM   1049  CB  ALA A 133      11.897  29.851   2.022  1.00 22.49           C
ATOM   1050  C   ALA A 133      13.043  31.923   1.221  1.00 31.27           C
ATOM   1051  O   ALA A 133      12.736  32.025   0.034  1.00 32.99           O
ATOM   1052  N   ALA A 134      14.234  32.290   1.685  1.00 28.74           N
ATOM   1053  CA  ALA A 134      15.318  32.621   0.774  1.00 32.47           C
ATOM   1054  CB  ALA A 134      16.481  33.237   1.538  1.00 29.63           C
ATOM   1055  C   ALA A 134      15.764  31.360   0.018  1.00 32.64           C
ATOM   1056  O   ALA A 134      15.708  30.261   0.565  1.00 32.93           O
ATOM   1057  N   PRO A 135      16.184  31.506  -1.252  1.00 36.80           N
ATOM   1058  CA  PRO A 135      16.693  30.331  -1.969  1.00 37.82           C
ATOM   1059  CB  PRO A 135      16.941  30.860  -3.390  1.00 34.02           C
ATOM   1060  CG  PRO A 135      16.097  32.080  -3.494  1.00 37.69           C
ATOM   1061  CD  PRO A 135      16.137  32.692  -2.123  1.00 34.23           C
ATOM   1062  C   PRO A 135      17.993  29.812  -1.354  1.00 36.02           C
ATOM   1063  O   PRO A 135      18.748  30.595  -0.766  1.00 30.44           O
ATOM   1064  N   ALA A 136      18.245  28.514  -1.492  1.00 35.56           N
ATOM   1065  CA  ALA A 136      19.510  27.917  -1.063  1.00 34.02           C
ATOM   1066  CB  ALA A 136      19.554  26.462  -1.455  1.00 27.18           C
ATOM   1067  C   ALA A 136      20.724  28.646  -1.638  1.00 33.83           C
ATOM   1068  O   ALA A 136      21.698  28.906  -0.924  1.00 31.36           O
ATOM   1069  N   SER A 137      20.663  28.958  -2.932  1.00 33.56           N
ATOM   1070  CA  SER A 137      21.707  29.744  -3.599  1.00 35.01           C
ATOM   1071  CB  SER A 137      21.271  30.125  -5.020  1.00 38.92           C
ATOM   1072  OG  SER A 137      20.121  30.963  -5.001  1.00 35.33           O
ATOM   1073  C   SER A 137      22.048  31.007  -2.813  1.00 33.37           C
ATOM   1074  O   SER A 137      23.219  31.367  -2.674  1.00 38.07           O
ATOM   1075  N   GLU A 138      21.020  31.673  -2.290  1.00 31.60           N
ATOM   1076  CA  GLU A 138      21.213  32.901  -1.526  1.00 31.81           C
ATOM   1077  CB  GLU A 138      19.875  33.607  -1.293  1.00 31.15           C
ATOM   1078  CG  GLU A 138      19.976  34.781  -0.336  1.00 36.29           C
ATOM   1079  CD  GLU A 138      18.699  35.614  -0.283  1.00 46.84           C
ATOM   1080  OE1 GLU A 138      17.874  35.511  -1.221  1.00 44.11           O
ATOM   1081  OE2 GLU A 138      18.523  36.358   0.707  1.00 41.08           O
ATOM   1082  C   GLU A 138      21.871  32.624  -0.183  1.00 32.69           C
ATOM   1083  O   GLU A 138      22.721  33.388   0.287  1.00 31.23           O
ATOM   1084  N   ILE A 139      21.454  31.537   0.450  1.00 28.91           N
ATOM   1085  CA  ILE A 139      21.978  31.194   1.760  1.00 30.04           C
ATOM   1086  CB  ILE A 139      21.096  30.117   2.430  1.00 27.74           C
ATOM   1087  CG1 ILE A 139      19.768  30.755   2.853  1.00 27.32           C
ATOM   1088  CD1 ILE A 139      18.682  29.779   3.062  1.00 27.49           C
ATOM   1089  CG2 ILE A 139      21.784  29.497   3.632  1.00 23.44           C
ATOM   1090  C   ILE A 139      23.427  30.738   1.627  1.00 26.71           C
ATOM   1091  O   ILE A 139      24.268  31.053   2.470  1.00 30.36           O
ATOM   1092  N   ALA A 140      23.721  30.030   0.541  1.00 29.33           N
ATOM   1093  CA  ALA A 140      25.075  29.563   0.266  1.00 29.13           C
ATOM   1094  CB  ALA A 140      25.107  28.717  -1.004  1.00 30.39           C
ATOM   1095  C   ALA A 140      26.029  30.734   0.135  1.00 32.24           C
ATOM   1096  O   ALA A 140      27.108  30.737   0.723  1.00 28.83           O
ATOM   1097  N   GLU A 141      25.613  31.723  -0.649  1.00 35.89           N
ATOM   1098  CA  GLU A 141      26.387  32.939  -0.857  1.00 32.28           C
ATOM   1099  CB  GLU A 141      25.681  33.853  -1.853  1.00 40.77           C
ATOM   1100  CG  GLU A 141      26.177  33.747  -3.283  1.00 45.87           C
ATOM   1101  CD  GLU A 141      25.338  34.586  -4.237  1.00 68.97           C
ATOM   1102  OE1 GLU A 141      24.907  35.692  -3.842  1.00 72.72           O
ATOM   1103  OE2 GLU A 141      25.100  34.136  -5.379  1.00 70.46           O
ATOM   1104  C   GLU A 141      26.581  33.662   0.465  1.00 37.42           C
ATOM   1105  O   GLU A 141      27.713  34.007   0.832  1.00 39.81           O
ATOM   1106  N   GLY A 142      25.472  33.871   1.180  1.00 34.60           N
ATOM   1107  CA  GLY A 142      25.471  34.583   2.451  1.00 28.36           C
ATOM   1108  C   GLY A 142      26.374  33.944   3.497  1.00 31.42           C
ATOM   1109  O   GLY A 142      26.945  34.622   4.348  1.00 31.87           O
ATOM   1110  N   LEU A 143      26.515  32.629   3.423  1.00 31.56           N
ATOM   1111  CA  LEU A 143      27.388  31.908   4.339  1.00 34.80           C
ATOM   1112  CB  LEU A 143      26.834  30.500   4.608  1.00 27.27           C
ATOM   1113  CG  LEU A 143      25.496  30.383   5.342  1.00 33.67           C
ATOM   1114  CD1 LEU A 143      24.921  28.980   5.168  1.00 31.52           C
ATOM   1115  CD2 LEU A 143      25.668  30.695   6.807  1.00 29.71           C
ATOM   1116  C   LEU A 143      28.822  31.794   3.821  1.00 32.49           C
ATOM   1117  O   LEU A 143      29.696  31.310   4.540  1.00 32.88           O
ATOM   1118  N   ASN A 144      29.047  32.216   2.578  1.00 32.77           N
ATOM   1119  CA  ASN A 144      30.320  31.987   1.891  1.00 29.86           C
ATOM   1120  CB  ASN A 144      31.407  32.883   2.480  1.00 32.55           C
ATOM   1121  CG  ASN A 144      31.009  34.348   2.484  1.00 40.95           C
ATOM   1122  OD1 ASN A 144      30.613  34.901   1.456  1.00 41.70           O
ATOM   1123  ND2 ASN A 144      31.090  34.974   3.649  1.00 40.67           N
ATOM   1124  C   ASN A 144      30.767  30.528   1.946  1.00 33.60           C
ATOM   1125  O   ASN A 144      31.898  30.221   2.350  1.00 28.35           O
ATOM   1126  N   LEU A 145      29.880  29.630   1.533  1.00 33.29           N
ATOM   1127  CA  LEU A 145      30.144  28.203   1.651  1.00 25.71           C
ATOM   1128  CB  LEU A 145      28.870  27.401   1.374  1.00 28.49           C
ATOM   1129  CG  LEU A 145      27.748  27.617   2.404  1.00 25.59           C
ATOM   1130  CD1 LEU A 145      26.503  26.777   2.098  1.00 24.73           C
ATOM   1131  CD2 LEU A 145      28.245  27.326   3.816  1.00 23.35           C
ATOM   1132  C   LEU A 145      31.266  27.765   0.727  1.00 31.75           C
ATOM   1133  O   LEU A 145      31.951  26.786   1.007  1.00 31.63           O
ATOM   1134  N   HIS A 146      31.474  28.507  -0.358  1.00 33.01           N
ATOM   1135  CA  HIS A 146      32.515  28.174  -1.333  1.00 35.84           C
ATOM   1136  CB  HIS A 146      32.409  29.094  -2.558  1.00 40.29           C
ATOM   1137  CG  HIS A 146      32.779  30.523  -2.278  1.00 42.45           C
ATOM   1138  ND1 HIS A 146      31.860  31.464  -1.857  1.00 35.75           N
ATOM   1139  CE1 HIS A 146      32.467  32.626  -1.690  1.00 40.59           C
ATOM   1140  NE2 HIS A 146      33.746  32.475  -1.987  1.00 45.49           N
ATOM   1141  CD2 HIS A 146      33.968  31.169  -2.355  1.00 39.70           C
ATOM   1142  C   HIS A 146      33.928  28.261  -0.738  1.00 34.79           C
ATOM   1143  O   HIS A 146      34.876  27.746  -1.312  1.00 38.23           O
ATOM   1144  N   THR A 147      34.060  28.909   0.413  1.00 36.07           N
ATOM   1145  CA  THR A 147      35.353  29.071   1.064  1.00 33.44           C
ATOM   1146  CB  THR A 147      35.399  30.358   1.882  1.00 33.47           C
ATOM   1147  OG1 THR A 147      34.478  30.249   2.981  1.00 26.68           O
ATOM   1148  CG2 THR A 147      35.026  31.573   1.005  1.00 33.10           C
ATOM   1149  C   THR A 147      35.681  27.918   2.009  1.00 35.76           C
ATOM   1150  O   THR A 147      36.706  27.940   2.692  1.00 34.60           O
ATOM   1151  N   ILE A 148      34.793  26.936   2.093  1.00 34.53           N
ATOM   1152  CA  ILE A 148      34.997  25.844   3.038  1.00 36.45           C
ATOM   1153  CB  ILE A 148      33.711  25.008   3.224  1.00 30.12           C
ATOM   1154  CG1 ILE A 148      32.677  25.794   4.047  1.00 29.29           C
ATOM   1155  CD1 ILE A 148      31.292  25.093   4.165  1.00 23.58           C
ATOM   1156  CG2 ILE A 148      34.028  23.718   3.934  1.00 31.96           C
ATOM   1157  C   ILE A 148      36.156  24.950   2.588  1.00 35.57           C
ATOM   1158  O   ILE A 148      36.158  24.429   1.469  1.00 29.38           O
ATOM   1159  N   ARG A 149      37.153  24.808   3.462  1.00 36.49           N
ATOM   1160  CA  ARG A 149      38.319  23.976   3.165  1.00 40.55           C
ATOM   1161  CB  ARG A 149      39.633  24.762   3.311  1.00 42.95           C
ATOM   1162  CG  ARG A 149      39.726  26.086   2.596  1.00 45.99           C
ATOM   1163  CD  ARG A 149      39.875  25.995   1.073  1.00 43.90           C
ATOM   1164  NE  ARG A 149      39.700  27.344   0.521  1.00 48.23           N
ATOM   1165  CZ  ARG A 149      38.640  27.745  -0.178  1.00 46.01           C
ATOM   1166  NH1 ARG A 149      38.564  29.001  -0.607  1.00 43.17           N
ATOM   1167  NH2 ARG A 149      37.664  26.889  -0.467  1.00 39.99           N
ATOM   1168  C   ARG A 149      38.397  22.756   4.074  1.00 35.22           C
ATOM   1169  O   ARG A 149      37.772  22.699   5.147  1.00 34.32           O
ATOM   1170  N   ASP A 150      39.195  21.793   3.634  1.00 32.11           N
ATOM   1171  CA  ASP A 150      39.560  20.651   4.454  1.00 35.47           C
ATOM   1172  CB  ASP A 150      40.302  21.119   5.713  1.00 38.49           C
ATOM   1173  CG  ASP A 150      41.596  21.888   5.395  1.00 44.54           C
ATOM   1174  OD1 ASP A 150      42.409  21.419   4.566  1.00 45.40           O
ATOM   1175  OD2 ASP A 150      41.782  22.985   5.964  1.00 40.79           O
ATOM   1176  C   ASP A 150      38.335  19.816   4.845  1.00 31.56           C
ATOM   1177  O   ASP A 150      38.300  19.258   5.940  1.00 27.40           O
ATOM   1178  N   ARG A 151      37.342  19.758   3.953  1.00 27.78           N
ATOM   1179  CA  ARG A 151      36.166  18.893   4.113  1.00 29.68           C
ATOM   1180  CB  ARG A 151      35.348  19.268   5.362  1.00 26.32           C
ATOM   1181  CG  ARG A 151      34.491  20.525   5.200  1.00 26.77           C
ATOM   1182  CD  ARG A 151      34.417  21.349   6.496  1.00 26.28           C
ATOM   1183  NE  ARG A 151      34.080  20.502   7.615  1.00 33.06           N
ATOM   1184  CZ  ARG A 151      34.675  20.545   8.797  1.00 28.99           C
ATOM   1185  NH1 ARG A 151      35.626  21.435   9.040  1.00 26.75           N
ATOM   1186  NH2 ARG A 151      34.294  19.696   9.741  1.00 22.80           N
ATOM   1187  C   ARG A 151      35.273  18.982   2.871  1.00 31.11           C
ATOM   1188  O   ARG A 151      35.367  19.936   2.091  1.00 29.79           O
ATOM   1189  N   VAL A 152      34.421  17.980   2.677  1.00 25.75           N
ATOM   1190  CA  VAL A 152      33.419  18.058   1.625  1.00 29.84           C
ATOM   1191  CB  VAL A 152      33.091  16.674   1.001  1.00 28.36           C
ATOM   1192  CG1 VAL A 152      34.261  16.176   0.164  1.00 32.00           C
ATOM   1193  CG2 VAL A 152      32.718  15.672   2.068  1.00 26.92           C
ATOM   1194  C   VAL A 152      32.156  18.673   2.216  1.00 27.52           C
ATOM   1195  O   VAL A 152      31.917  18.581   3.421  1.00 27.07           O
ATOM   1196  N   TRP A 153      31.357  19.317   1.379  1.00 22.20           N
ATOM   1197  CA  TRP A 153      30.136  19.939   1.873  1.00 29.61           C
ATOM   1198  CB  TRP A 153      30.396  21.372   2.370  1.00 29.53           C
ATOM   1199  CG  TRP A 153      30.772  22.346   1.274  1.00 27.24           C
ATOM   1200  CD1 TRP A 153      32.034  22.630   0.829  1.00 29.77           C
ATOM   1201  NE1 TRP A 153      31.980  23.565  -0.181  1.00 34.86           N
ATOM   1202  CE2 TRP A 153      30.672  23.901  -0.407  1.00 33.17           C
ATOM   1203  CD2 TRP A 153      29.880  23.151   0.489  1.00 29.38           C
ATOM   1204  CE3 TRP A 153      28.490  23.314   0.457  1.00 31.45           C
ATOM   1205  CZ3 TRP A 153      27.944  24.203  -0.458  1.00 24.29           C
ATOM   1206  CH2 TRP A 153      28.753  24.926  -1.327  1.00 30.82           C
ATOM   1207  CZ2 TRP A 153      30.119  24.788  -1.322  1.00 30.40           C
ATOM   1208  C   TRP A 153      29.081  19.955   0.790  1.00 27.89           C
ATOM   1209  O   TRP A 153      29.378  19.741  -0.382  1.00 31.96           O
ATOM   1210  N   GLN A 154      27.856  20.250   1.195  1.00 26.24           N
ATOM   1211  CA  GLN A 154      26.708  20.233   0.302  1.00 27.94           C
ATOM   1212  CB  GLN A 154      26.178  18.799   0.133  1.00 27.35           C
ATOM   1213  CG  GLN A 154      24.856  18.652  -0.607  1.00 27.54           C
ATOM   1214  CD  GLN A 154      25.028  18.566  -2.117  1.00 35.37           C
ATOM   1215  OE1 GLN A 154      25.900  19.216  -2.698  1.00 35.06           O
ATOM   1216  NE2 GLN A 154      24.198  17.747  -2.759  1.00 35.38           N
ATOM   1217  C   GLN A 154      25.645  21.140   0.904  1.00 28.65           C
ATOM   1218  O   GLN A 154      25.481  21.177   2.126  1.00 25.93           O
ATOM   1219  N   ILE A 155      24.942  21.890   0.066  1.00 27.97           N
ATOM   1220  CA  ILE A 155      23.756  22.573   0.538  1.00 25.95           C
ATOM   1221  CB  ILE A 155      23.838  24.110   0.362  1.00 25.31           C
ATOM   1222  CG1 ILE A 155      22.565  24.765   0.920  1.00 22.76           C
ATOM   1223  CD1 ILE A 155      22.716  26.234   1.287  1.00 24.29           C
ATOM   1224  CG2 ILE A 155      24.093  24.487  -1.094  1.00 20.03           C
ATOM   1225  C   ILE A 155      22.548  22.010  -0.194  1.00 27.38           C
ATOM   1226  O   ILE A 155      22.595  21.743  -1.397  1.00 32.27           O
ATOM   1227  N   GLN A 156      21.468  21.814   0.551  1.00 22.80           N
ATOM   1228  CA  GLN A 156      20.272  21.197   0.024  1.00 26.43           C
ATOM   1229  CB  GLN A 156      20.228  19.716   0.436  1.00 27.30           C
ATOM   1230  CG  GLN A 156      18.989  18.953  -0.023  1.00 27.94           C
ATOM   1231  CD  GLN A 156      18.871  18.869  -1.526  1.00 28.80           C
ATOM   1232  OE1 GLN A 156      19.772  18.379  -2.195  1.00 30.19           O
ATOM   1233  NE2 GLN A 156      17.729  19.309  -2.062  1.00 26.36           N
ATOM   1234  C   GLN A 156      19.034  21.927   0.510  1.00 27.08           C
ATOM   1235  O   GLN A 156      18.819  22.088   1.714  1.00 24.14           O
ATOM   1236  N  ASER A 157      18.232  22.385  -0.442  0.50 28.35           N
ATOM   1237  CA ASER A 157      16.927  22.965  -0.159  0.50 26.76           C
ATOM   1238  CB ASER A 157      16.397  23.677  -1.404  0.50 28.49           C
ATOM   1239  OG ASER A 157      15.086  24.164  -1.205  0.50 29.52           O
ATOM   1240  C  ASER A 157      15.948  21.884   0.297  0.50 26.17           C
ATOM   1241  O  ASER A 157      15.877  20.819  -0.307  0.50 27.73           O
ATOM   1242  N  BSER A 157      18.234  22.390  -0.443  0.50 27.20           N
ATOM   1243  CA BSER A 157      16.922  22.942  -0.146  0.50 26.81           C
ATOM   1244  CB BSER A 157      16.303  23.577  -1.388  0.50 28.49           C
ATOM   1245  OG BSER A 157      17.135  24.588  -1.915  0.50 29.58           O
ATOM   1246  C  BSER A 157      16.017  21.838   0.369  0.50 26.17           C
ATOM   1247  O  BSER A 157      16.060  20.717  -0.126  0.50 27.57           O
ATOM   1248  N   CYS A 158      15.200  22.151   1.363  1.00 24.53           N
ATOM   1249  CA  CYS A 158      14.278  21.168   1.892  1.00 25.41           C
ATOM   1250  CB  CYS A 158      15.019  20.149   2.755  1.00 28.66           C
ATOM   1251  SG  CYS A 158      15.448  20.792   4.402  1.00 26.73           S
ATOM   1252  C   CYS A 158      13.161  21.765   2.723  1.00 28.86           C
ATOM   1253  O   CYS A 158      13.166  22.954   3.063  1.00 23.89           O
ATOM   1254  N   SER A 159      12.214  20.896   3.057  1.00 25.35           N
ATOM   1255  CA  SER A 159      11.165  21.203   3.999  1.00 26.58           C
ATOM   1256  CB  SER A 159       9.861  21.570   3.286  1.00 25.72           C
ATOM   1257  OG  SER A 159       8.797  21.691   4.212  1.00 25.27           O
ATOM   1258  C   SER A 159      10.987  19.966   4.862  1.00 26.47           C
ATOM   1259  O   SER A 159      10.547  18.941   4.373  1.00 26.81           O
ATOM   1260  N   ALA A 160      11.377  20.054   6.128  1.00 25.03           N
ATOM   1261  CA  ALA A 160      11.189  18.955   7.061  1.00 26.64           C
ATOM   1262  CB  ALA A 160      11.867  19.250   8.376  1.00 27.62           C
ATOM   1263  C   ALA A 160       9.701  18.727   7.271  1.00 30.25           C
ATOM   1264  O   ALA A 160       9.258  17.609   7.472  1.00 29.45           O
ATOM   1265  N   LEU A 161       8.925  19.799   7.204  1.00 26.36           N
ATOM   1266  CA  LEU A 161       7.492  19.684   7.420  1.00 28.02           C
ATOM   1267  CB  LEU A 161       6.871  21.074   7.524  1.00 25.94           C
ATOM   1268  CG  LEU A 161       5.346  21.163   7.574  1.00 33.35           C
ATOM   1269  CD1 LEU A 161       4.766  20.399   8.759  1.00 29.45           C
ATOM   1270  CD2 LEU A 161       4.950  22.625   7.617  1.00 31.25           C
ATOM   1271  C   LEU A 161       6.820  18.862   6.315  1.00 29.22           C
ATOM   1272  O   LEU A 161       6.090  17.912   6.607  1.00 32.57           O
ATOM   1273  N   THR A 162       7.075  19.202   5.053  1.00 26.58           N
ATOM   1274  CA  THR A 162       6.495  18.430   3.951  1.00 33.63           C
ATOM   1275  CB  THR A 162       6.349  19.269   2.668  1.00 34.06           C
ATOM   1276  OG1 THR A 162       7.608  19.317   1.998  1.00 29.77           O
ATOM   1277  CG2 THR A 162       5.867  20.697   2.969  1.00 30.29           C
ATOM   1278  C   THR A 162       7.330  17.187   3.606  1.00 36.13           C
ATOM   1279  O   THR A 162       6.807  16.206   3.074  1.00 35.16           O
ATOM   1280  N   GLY A 163       8.630  17.237   3.896  1.00 29.00           N
ATOM   1281  CA  GLY A 163       9.523  16.142   3.572  1.00 23.98           C
ATOM   1282  C   GLY A 163      10.251  16.344   2.261  1.00 27.14           C
ATOM   1283  O   GLY A 163      11.194  15.623   1.946  1.00 29.82           O
ATOM   1284  N   GLU A 164       9.823  17.335   1.494  1.00 24.33           N
ATOM   1285  CA  GLU A 164      10.437  17.626   0.203  1.00 29.80           C
ATOM   1286  CB  GLU A 164       9.649  18.730  -0.509  1.00 33.81           C
ATOM   1287  CG  GLU A 164       8.214  18.331  -0.843  1.00 42.31           C
ATOM   1288  CD  GLU A 164       7.349  19.503  -1.291  1.00 44.62           C
ATOM   1289  OE1 GLU A 164       7.433  20.595  -0.682  1.00 48.70           O
ATOM   1290  OE2 GLU A 164       6.581  19.323  -2.263  1.00 51.48           O
ATOM   1291  C   GLU A 164      11.910  18.027   0.326  1.00 26.27           C
ATOM   1292  O   GLU A 164      12.271  18.878   1.145  1.00 28.43           O
ATOM   1293  N   GLY A 165      12.755  17.408  -0.488  1.00 27.20           N
ATOM   1294  CA  GLY A 165      14.177  17.700  -0.479  1.00 30.06           C
ATOM   1295  C   GLY A 165      14.965  16.971   0.596  1.00 31.81           C
ATOM   1296  O   GLY A 165      16.195  16.965   0.564  1.00 29.16           O
ATOM   1297  N   VAL A 166      14.270  16.350   1.548  1.00 29.64           N
ATOM   1298  CA  VAL A 166      14.955  15.714   2.674  1.00 29.84           C
ATOM   1299  CB  VAL A 166      13.965  15.230   3.740  1.00 28.62           C
ATOM   1300  CG1 VAL A 166      14.679  14.365   4.775  1.00 26.07           C
ATOM   1301  CG2 VAL A 166      13.247  16.407   4.385  1.00 24.21           C
ATOM   1302  C   VAL A 166      15.820  14.530   2.237  1.00 33.36           C
ATOM   1303  O   VAL A 166      17.006  14.472   2.574  1.00 36.24           O
ATOM   1304  N   GLN A 167      15.234  13.588   1.495  1.00 33.41           N
ATOM   1305  CA  GLN A 167      15.981  12.415   1.028  1.00 35.07           C
ATOM   1306  CB  GLN A 167      15.057  11.430   0.302  1.00 38.14           C
ATOM   1307  CG  GLN A 167      15.734  10.103  -0.060  1.00 35.24           C
ATOM   1308  CD  GLN A 167      16.365   9.413   1.144  1.00 40.40           C
ATOM   1309  OE1 GLN A 167      15.726   9.242   2.184  1.00 46.83           O
ATOM   1310  NE2 GLN A 167      17.628   9.015   1.007  1.00 42.18           N
ATOM   1311  C   GLN A 167      17.159  12.789   0.120  1.00 27.81           C
ATOM   1312  O   GLN A 167      18.212  12.159   0.177  1.00 29.12           O
ATOM   1313  N   ASP A 168      16.992  13.822  -0.698  1.00 30.52           N
ATOM   1314  CA  ASP A 168      18.064  14.244  -1.595  1.00 31.21           C
ATOM   1315  CB  ASP A 168      17.609  15.399  -2.486  1.00 37.27           C
ATOM   1316  CG  ASP A 168      16.425  15.028  -3.373  1.00 43.57           C
ATOM   1317  OD1 ASP A 168      16.598  14.214  -4.314  1.00 46.56           O
ATOM   1318  OD2 ASP A 168      15.322  15.561  -3.130  1.00 46.22           O
ATOM   1319  C   ASP A 168      19.307  14.637  -0.794  1.00 32.02           C
ATOM   1320  O   ASP A 168      20.437  14.346  -1.202  1.00 33.91           O
ATOM   1321  N   GLY A 169      19.092  15.269   0.359  1.00 25.13           N
ATOM   1322  CA  GLY A 169      20.181  15.586   1.269  1.00 27.07           C
ATOM   1323  C   GLY A 169      20.790  14.320   1.866  1.00 30.96           C
ATOM   1324  O   GLY A 169      22.021  14.161   1.915  1.00 26.81           O
ATOM   1325  N   MET A 170      19.921  13.420   2.321  1.00 24.80           N
ATOM   1326  CA  MET A 170      20.348  12.158   2.919  1.00 28.72           C
ATOM   1327  CB  MET A 170      19.148  11.402   3.504  1.00 24.33           C
ATOM   1328  CG  MET A 170      18.451  12.128   4.645  1.00 27.76           C
ATOM   1329  SD  MET A 170      19.569  13.039   5.762  1.00 35.02           S
ATOM   1330  CE  MET A 170      20.321  11.635   6.600  1.00 26.70           C
ATOM   1331  C   MET A 170      21.082  11.271   1.902  1.00 29.43           C
ATOM   1332  O   MET A 170      21.968  10.502   2.269  1.00 25.52           O
ATOM   1333  N   ASN A 171      20.725  11.389   0.626  1.00 31.24           N
ATOM   1334  CA  ASN A 171      21.452  10.659  -0.420  1.00 33.13           C
ATOM   1335  CB  ASN A 171      20.764  10.823  -1.779  1.00 35.26           C
ATOM   1336  CG  ASN A 171      19.484  10.027  -1.870  1.00 37.13           C
ATOM   1337  OD1 ASN A 171      19.240   9.148  -1.043  1.00 35.29           O
ATOM   1338  ND2 ASN A 171      18.654  10.334  -2.865  1.00 37.29           N
ATOM   1339  C   ASN A 171      22.897  11.114  -0.518  1.00 29.30           C
ATOM   1340  O   ASN A 171      23.793  10.309  -0.727  1.00 31.92           O
ATOM   1341  N   TRP A 172      23.119  12.417  -0.373  1.00 30.38           N
ATOM   1342  CA  TRP A 172      24.470  12.948  -0.367  1.00 25.48           C
ATOM   1343  CB  TRP A 172      24.455  14.473  -0.343  1.00 24.07           C
ATOM   1344  CG  TRP A 172      25.830  15.052  -0.312  1.00 24.63           C
ATOM   1345  CD1 TRP A 172      26.652  15.262  -1.382  1.00 25.55           C
ATOM   1346  NE1 TRP A 172      27.843  15.814  -0.963  1.00 28.60           N
ATOM   1347  CE2 TRP A 172      27.812  15.958   0.400  1.00 25.83           C
ATOM   1348  CD2 TRP A 172      26.556  15.491   0.847  1.00 24.70           C
ATOM   1349  CE3 TRP A 172      26.266  15.541   2.216  1.00 27.62           C
ATOM   1350  CZ3 TRP A 172      27.233  16.046   3.086  1.00 28.66           C
ATOM   1351  CH2 TRP A 172      28.474  16.502   2.608  1.00 25.19           C
ATOM   1352  CZ2 TRP A 172      28.779  16.471   1.274  1.00 28.15           C
ATOM   1353  C   TRP A 172      25.236  12.414   0.835  1.00 27.33           C
ATOM   1354  O   TRP A 172      26.395  11.995   0.725  1.00 24.69           O
ATOM   1355  N   VAL A 173      24.582  12.434   1.988  1.00 28.24           N
ATOM   1356  CA  VAL A 173      25.183  11.907   3.205  1.00 28.64           C
ATOM   1357  CB  VAL A 173      24.183  11.975   4.369  1.00 28.34           C
ATOM   1358  CG1 VAL A 173      24.670  11.165   5.566  1.00 25.22           C
ATOM   1359  CG2 VAL A 173      23.903  13.440   4.751  1.00 30.18           C
ATOM   1360  C   VAL A 173      25.669  10.462   3.028  1.00 28.33           C
ATOM   1361  O   VAL A 173      26.760  10.095   3.472  1.00 21.72           O
ATOM   1362  N   CYS A 174      24.858   9.641   2.372  1.00 28.71           N
ATOM   1363  CA  CYS A 174      25.176   8.217   2.245  1.00 28.11           C
ATOM   1364  CB  CYS A 174      23.947   7.452   1.757  1.00 28.43           C
ATOM   1365  SG  CYS A 174      22.649   7.336   3.037  1.00 33.62           S
ATOM   1366  C   CYS A 174      26.370   7.963   1.326  1.00 29.56           C
ATOM   1367  O   CYS A 174      27.132   7.035   1.549  1.00 32.07           O
ATOM   1368  N   LYS A 175      26.547   8.794   0.306  1.00 28.44           N
ATOM   1369  CA  LYS A 175      27.722   8.684  -0.557  1.00 34.93           C
ATOM   1370  CB  LYS A 175      27.533   9.497  -1.836  1.00 36.37           C
ATOM   1371  CG  LYS A 175      26.307   9.171  -2.638  1.00 32.33           C
ATOM   1372  CD  LYS A 175      26.144  10.221  -3.726  1.00 35.22           C
ATOM   1373  CE  LYS A 175      24.940   9.937  -4.603  1.00 34.74           C
ATOM   1374  NZ  LYS A 175      24.847  10.965  -5.671  1.00 47.00           N
ATOM   1375  C   LYS A 175      28.998   9.164   0.150  1.00 33.20           C
ATOM   1376  O   LYS A 175      30.098   9.006  -0.369  1.00 34.57           O
ATOM   1377  N   ASN A 176      28.848   9.771   1.322  1.00 31.84           N
ATOM   1378  CA  ASN A 176      29.982  10.382   2.006  1.00 30.78           C
ATOM   1379  CB  ASN A 176      29.790  11.892   2.061  1.00 27.77           C
ATOM   1380  CG  ASN A 176      30.013  12.540   0.716  1.00 26.69           C
ATOM   1381  OD1 ASN A 176      31.148  12.695   0.276  1.00 30.94           O
ATOM   1382  ND2 ASN A 176      28.930  12.893   0.039  1.00 25.57           N
ATOM   1383  C   ASN A 176      30.212   9.835   3.404  1.00 30.13           C
ATOM   1384  O   ASN A 176      30.789  10.501   4.252  1.00 28.65           O
ATOM   1385  N   VAL A 177      29.779   8.603   3.628  1.00 31.35           N
ATOM   1386  CA  VAL A 177      29.919   7.975   4.938  1.00 36.98           C
ATOM   1387  CB  VAL A 177      29.205   6.616   4.971  1.00 33.63           C
ATOM   1388  CG1 VAL A 177      29.472   5.917   6.287  1.00 37.92           C
ATOM   1389  CG2 VAL A 177      27.714   6.804   4.743  1.00 35.98           C
ATOM   1390  C   VAL A 177      31.388   7.786   5.344  1.00 36.05           C
ATOM   1391  O   VAL A 177      31.730   7.875   6.526  1.00 41.21           O
ATOM   1392  N   ASN A 178      32.257   7.555   4.365  1.00 32.49           N
ATOM   1393  CA  ASN A 178      33.681   7.357   4.644  1.00 33.00           C
ATOM   1394  CB  ASN A 178      34.220   6.167   3.849  1.00 34.50           C
ATOM   1395  CG  ASN A 178      33.630   4.848   4.313  1.00 39.26           C
ATOM   1396  OD1 ASN A 178      33.527   4.588   5.515  1.00 36.49           O
ATOM   1397  ND2 ASN A 178      33.220   4.019   3.362  1.00 41.29           N
ATOM   1398  C   ASN A 178      34.540   8.573   4.351  1.00 37.67           C
ATOM   1399  O   ASN A 178      35.765   8.499   4.451  1.00 35.30           O
ATOM   1400  N   ALA A 179      33.912   9.692   3.994  1.00 28.20           N
ATOM   1401  CA  ALA A 179      34.677  10.888   3.618  1.00 32.94           C
ATOM   1402  CB  ALA A 179      33.742  12.019   3.223  1.00 29.11           C
ATOM   1403  C   ALA A 179      35.631  11.363   4.725  1.00 34.49           C
ATOM   1404  O   ALA A 179      36.779  11.713   4.449  1.00 35.98           O
ATOM   1405  N   LYS A 180      35.161  11.375   5.969  1.00 27.97           N
ATOM   1406  CA  LYS A 180      35.994  11.823   7.080  1.00 28.38           C
ATOM   1407  CB  LYS A 180      35.186  11.878   8.376  1.00 25.62           C
ATOM   1408  CG  LYS A 180      36.025  12.247   9.594  1.00 30.36           C
ATOM   1409  CD  LYS A 180      35.342  11.816  10.883  1.00 30.19           C
ATOM   1410  CE  LYS A 180      36.037  12.424  12.072  1.00 30.95           C
ATOM   1411  NZ  LYS A 180      35.405  12.039  13.356  1.00 30.98           N
ATOM   1412  C   LYS A 180      37.222  10.925   7.279  1.00 35.90           C
ATOM   1413  O   LYS A 180      38.349  11.419   7.400  1.00 29.03           O
ATOM   1414  N   LYS A 181      37.021   9.609   7.312  1.00 32.70           N
ATOM   1415  CA  LYS A 181      38.151   8.734   7.606  1.00 38.22           C
ATOM   1416  CB  LYS A 181      37.677   7.341   8.045  1.00 38.88           C
ATOM   1417  CG  LYS A 181      37.134   6.430   6.962  1.00 44.06           C
ATOM   1418  CD  LYS A 181      36.501   5.172   7.582  1.00 45.31           C
ATOM   1419  CE  LYS A 181      36.344   4.058   6.557  1.00 52.51           C
ATOM   1420  NZ  LYS A 181      35.531   2.909   7.059  1.00 48.49           N
ATOM   1421  C   LYS A 181      39.099   8.659   6.403  1.00 39.70           C
ATOM   1422  O   LYS A 181      40.299   8.483   6.581  1.00 43.91           O
ATOM   1423  N   LYS A 182      38.578   8.839   5.189  1.00 36.45           N
ATOM   1424  CA  LYS A 182      39.434   8.900   4.004  1.00 42.47           C
ATOM   1425  CB  LYS A 182      38.598   8.850   2.725  1.00 41.37           C
ATOM   1426  CG  LYS A 182      38.007   7.491   2.418  1.00 45.13           C
ATOM   1427  CD  LYS A 182      37.577   7.390   0.965  1.00 47.62           C
ATOM   1428  CE  LYS A 182      37.184   5.958   0.628  1.00 62.06           C
ATOM   1429  NZ  LYS A 182      37.652   5.541  -0.724  1.00 70.53           N
ATOM   1430  C   LYS A 182      40.313  10.162   4.003  1.00 44.60           C
ATOM   1431  O   LYS A 182      41.467  10.128   3.558  1.00 40.32           O
ATOM   1432  N   LEU A 183      39.772  11.271   4.500  1.00 37.39           N
ATOM   1433  CA  LEU A 183      40.534  12.516   4.549  1.00 41.81           C
ATOM   1434  CB  LEU A 183      39.598  13.721   4.705  1.00 37.24           C
ATOM   1435  CG  LEU A 183      40.245  15.103   4.814  1.00 37.99           C
ATOM   1436  CD1 LEU A 183      39.173  16.179   4.778  1.00 35.67           C
ATOM   1437  CD2 LEU A 183      41.283  15.337   3.714  1.00 38.39           C
ATOM   1438  C   LEU A 183      41.562  12.501   5.677  1.00 41.52           C
ATOM   1439  O   LEU A 183      42.671  13.017   5.518  1.00 40.17           O
ATOM   1440  N   GLU A 184      41.202  11.913   6.814  1.00 42.18           N
ATOM   1441  CA  GLU A 184      42.095  11.911   7.971  1.00 44.33           C
ATOM   1442  CB  GLU A 184      41.290  11.690   9.259  1.00 39.30           C
ATOM   1443  CG  GLU A 184      41.285  10.277   9.786  1.00 55.57           C
ATOM   1444  CD  GLU A 184      40.181  10.056  10.822  1.00 60.15           C
ATOM   1445  OE1 GLU A 184      39.639  11.065  11.350  1.00 51.07           O
ATOM   1446  OE2 GLU A 184      39.835   8.874  11.072  1.00 56.23           O
ATOM   1447  C   GLU A 184      43.206  10.868   7.788  1.00 45.64           C
ATOM   1448  O   GLU A 184      44.266  10.983   8.397  1.00 37.66           O
ATOM   1449  N   HIS A 185      42.970   9.880   6.923  1.00 44.44           N
ATOM   1450  CA  HIS A 185      44.019   8.940   6.519  1.00 53.22           C
ATOM   1451  CB  HIS A 185      43.422   7.689   5.855  1.00 54.56           C
ATOM   1452  CG  HIS A 185      44.445   6.662   5.461  1.00 67.92           C
ATOM   1453  ND1 HIS A 185      45.191   5.958   6.385  1.00 72.18           N
ATOM   1454  CE1 HIS A 185      46.002   5.126   5.755  1.00 69.66           C
ATOM   1455  NE2 HIS A 185      45.811   5.263   4.455  1.00 70.85           N
ATOM   1456  CD2 HIS A 185      44.842   6.217   4.244  1.00 71.16           C
ATOM   1457  C   HIS A 185      44.998   9.629   5.566  1.00 50.50           C
ATOM   1458  O   HIS A 185      46.194   9.328   5.554  1.00 49.60           O
ATOM   1459  N   HIS A 186      44.480  10.559   4.770  1.00 50.34           N
ATOM   1460  CA  HIS A 186      45.321  11.353   3.884  1.00 51.22           C
ATOM   1461  CB  HIS A 186      44.476  12.210   2.929  1.00 46.17           C
ATOM   1462  CG  HIS A 186      45.270  13.238   2.179  1.00 47.34           C
ATOM   1463  ND1 HIS A 186      46.152  12.909   1.169  1.00 44.17           N
ATOM   1464  CE1 HIS A 186      46.717  14.010   0.704  1.00 43.61           C
ATOM   1465  NE2 HIS A 186      46.232  15.042   1.371  1.00 44.81           N
ATOM   1466  CD2 HIS A 186      45.330  14.586   2.304  1.00 47.96           C
ATOM   1467  C   HIS A 186      46.244  12.233   4.723  1.00 50.97           C
ATOM   1468  O   HIS A 186      47.449  12.309   4.463  1.00 52.32           O
ATOM   1469  N   HIS A 187      45.672  12.860   5.749  1.00 44.71           N
ATOM   1470  CA  HIS A 187      46.398  13.792   6.615  1.00 49.61           C
ATOM   1471  CB  HIS A 187      45.429  14.404   7.632  1.00 44.02           C
ATOM   1472  CG  HIS A 187      44.612  15.539   7.082  1.00 52.01           C
ATOM   1473  ND1 HIS A 187      43.660  16.201   7.830  1.00 49.45           N
ATOM   1474  CE1 HIS A 187      43.109  17.155   7.095  1.00 50.66           C
ATOM   1475  NE2 HIS A 187      43.670  17.132   5.898  1.00 51.73           N
ATOM   1476  CD2 HIS A 187      44.615  16.135   5.866  1.00 46.74           C
ATOM   1477  C   HIS A 187      47.595  13.163   7.345  1.00 51.49           C
ATOM   1478  O   HIS A 187      47.526  12.034   7.844  1.00 58.72           O
TER
ATOM   1479  O6  GNP A 301      10.097  22.817   6.808  1.00 25.12           O
ATOM   1480  C6  GNP A 301       9.400  23.399   7.653  1.00 26.36           C
ATOM   1481  N1  GNP A 301       8.376  24.267   7.257  1.00 17.99           N
ATOM   1482  C2  GNP A 301       7.578  24.968   8.131  1.00 24.94           C
ATOM   1483  N2  GNP A 301       6.651  25.765   7.587  1.00 24.80           N
ATOM   1484  N3  GNP A 301       7.665  24.899   9.451  1.00 22.94           N
ATOM   1485  C4  GNP A 301       8.636  24.043   9.841  1.00 22.05           C
ATOM   1486  C5  GNP A 301       9.497  23.305   9.062  1.00 25.81           C
ATOM   1487  N7  GNP A 301      10.362  22.559   9.858  1.00 22.29           N
ATOM   1488  C8  GNP A 301      10.014  22.859  11.080  1.00 22.76           C
ATOM   1489  N9  GNP A 301       8.978  23.757  11.143  1.00 21.49           N
ATOM   1490  C1' GNP A 301       8.352  24.300  12.340  1.00 23.23           C
ATOM   1491  O4' GNP A 301       9.295  25.114  13.024  1.00 23.49           O
ATOM   1492  C2' GNP A 301       7.933  23.211  13.316  1.00 23.72           C
ATOM   1493  O2' GNP A 301       6.666  22.701  12.930  1.00 24.06           O
ATOM   1494  C3' GNP A 301       7.921  24.023  14.610  1.00 26.18           C
ATOM   1495  O3' GNP A 301       6.747  24.792  14.660  1.00 31.21           O
ATOM   1496  C4' GNP A 301       9.115  24.970  14.460  1.00 25.28           C
ATOM   1497  C5' GNP A 301      10.402  24.483  15.126  1.00 20.52           C
ATOM   1498  O5' GNP A 301      10.602  23.117  14.810  1.00 22.97           O
ATOM   1499  PA  GNP A 301      11.567  22.206  15.632  1.00 21.34           P
ATOM   1500  O1A GNP A 301      11.050  22.092  17.002  1.00 21.80           O
ATOM   1501  O2A GNP A 301      11.729  20.959  14.863  1.00 19.00           O
ATOM   1502  O3A GNP A 301      12.897  23.012  15.652  1.00 19.95           O
ATOM   1503  PB  GNP A 301      14.155  22.683  16.448  1.00 20.41           P
ATOM   1504  O1B GNP A 301      15.304  23.044  15.554  1.00 17.09           O
ATOM   1505  O2B GNP A 301      14.115  21.256  16.851  1.00 16.39           O
ATOM   1506  N3B GNP A 301      14.165  23.590  17.768  1.00 20.83           N
ATOM   1507  PG  GNP A 301      15.039  23.353  19.091  1.00 20.82           P
ATOM   1508  O1G GNP A 301      14.742  24.418  20.118  1.00 17.97           O
ATOM   1509  O3G GNP A 301      14.573  22.083  19.735  1.00 18.26           O
ATOM   1510  O2G GNP A 301      16.490  23.284  18.659  1.00 22.62           O
ATOM   1511 MG    MG A 302      14.254  20.378  18.775  1.00 19.59          Mg
ATOM   1512  N   LEU B   3      76.290  38.207  24.786  1.00 35.82           N
ATOM   1513  CA  LEU B   3      76.024  37.046  25.643  1.00 39.00           C
ATOM   1514  CB  LEU B   3      77.123  36.923  26.696  1.00 47.07           C
ATOM   1515  CG  LEU B   3      77.155  35.997  27.913  1.00 42.67           C
ATOM   1516  CD1 LEU B   3      76.914  34.542  27.585  1.00 49.62           C
ATOM   1517  CD2 LEU B   3      76.211  36.479  28.952  1.00 36.88           C
ATOM   1518  C   LEU B   3      74.644  37.143  26.290  1.00 45.77           C
ATOM   1519  O   LEU B   3      74.239  38.204  26.775  1.00 42.54           O
ATOM   1520  N   LEU B   4      73.937  36.019  26.323  1.00 40.74           N
ATOM   1521  CA  LEU B   4      72.523  36.012  26.667  1.00 38.65           C
ATOM   1522  CB  LEU B   4      71.872  34.709  26.178  1.00 38.82           C
ATOM   1523  CG  LEU B   4      72.000  34.505  24.668  1.00 40.02           C
ATOM   1524  CD1 LEU B   4      71.736  33.060  24.273  1.00 40.92           C
ATOM   1525  CD2 LEU B   4      71.082  35.459  23.919  1.00 34.24           C
ATOM   1526  C   LEU B   4      72.248  36.199  28.158  1.00 40.38           C
ATOM   1527  O   LEU B   4      71.237  36.808  28.528  1.00 35.32           O
ATOM   1528  N   SER B   5      73.120  35.691  29.023  1.00 28.30           N
ATOM   1529  CA  SER B   5      72.814  35.766  30.449  1.00 33.17           C
ATOM   1530  CB  SER B   5      73.742  34.853  31.255  1.00 40.43           C
ATOM   1531  OG  SER B   5      75.024  35.414  31.434  1.00 38.21           O
ATOM   1532  C   SER B   5      72.881  37.217  30.961  1.00 35.08           C
ATOM   1533  O   SER B   5      72.234  37.562  31.952  1.00 41.62           O
ATOM   1534  N   ILE B   6      73.636  38.061  30.259  1.00 32.51           N
ATOM   1535  CA  ILE B   6      73.757  39.486  30.594  1.00 35.36           C
ATOM   1536  CB  ILE B   6      74.840  40.165  29.718  1.00 34.52           C
ATOM   1537  CG1 ILE B   6      76.243  39.740  30.185  1.00 39.26           C
ATOM   1538  CD1 ILE B   6      77.374  40.019  29.193  1.00 39.01           C
ATOM   1539  CG2 ILE B   6      74.695  41.690  29.748  1.00 40.00           C
ATOM   1540  C   ILE B   6      72.420  40.221  30.432  1.00 36.99           C
ATOM   1541  O   ILE B   6      72.066  41.090  31.239  1.00 38.93           O
ATOM   1542  N   LEU B   7      71.672  39.847  29.398  1.00 37.64           N
ATOM   1543  CA  LEU B   7      70.353  40.428  29.116  1.00 37.79           C
ATOM   1544  CB  LEU B   7      69.748  39.785  27.864  1.00 36.86           C
ATOM   1545  CG  LEU B   7      70.610  39.765  26.609  1.00 42.49           C
ATOM   1546  CD1 LEU B   7      69.865  39.068  25.482  1.00 30.50           C
ATOM   1547  CD2 LEU B   7      71.002  41.197  26.233  1.00 34.11           C
ATOM   1548  C   LEU B   7      69.331  40.309  30.250  1.00 37.51           C
ATOM   1549  O   LEU B   7      68.321  41.011  30.245  1.00 39.62           O
ATOM   1550  N   ARG B   8      69.579  39.412  31.199  1.00 35.42           N
ATOM   1551  CA  ARG B   8      68.683  39.232  32.323  1.00 39.73           C
ATOM   1552  CB  ARG B   8      69.114  38.032  33.176  1.00 43.25           C
ATOM   1553  CG  ARG B   8      69.156  36.719  32.411  1.00 50.37           C
ATOM   1554  CD  ARG B   8      68.247  35.683  33.051  1.00 63.53           C
ATOM   1555  NE  ARG B   8      68.991  34.581  33.656  1.00 72.24           N
ATOM   1556  CZ  ARG B   8      68.433  33.456  34.097  1.00 83.64           C
ATOM   1557  NH1 ARG B   8      67.121  33.278  33.999  1.00 83.06           N
ATOM   1558  NH2 ARG B   8      69.188  32.507  34.637  1.00 84.37           N
ATOM   1559  C   ARG B   8      68.654  40.503  33.152  1.00 43.08           C
ATOM   1560  O   ARG B   8      67.645  40.834  33.763  1.00 43.83           O
ATOM   1561  N   LYS B   9      69.760  41.238  33.137  1.00 39.27           N
ATOM   1562  CA  LYS B   9      69.884  42.435  33.958  1.00 42.20           C
ATOM   1563  CB  LYS B   9      71.359  42.830  34.080  1.00 40.86           C
ATOM   1564  CG  LYS B   9      72.216  41.663  34.626  1.00 39.47           C
ATOM   1565  CD  LYS B   9      73.130  42.101  35.744  1.00 43.83           C
ATOM   1566  CE  LYS B   9      73.001  41.231  36.979  1.00 60.31           C
ATOM   1567  NZ  LYS B   9      73.379  41.994  38.213  1.00 61.72           N
ATOM   1568  C   LYS B   9      69.025  43.568  33.392  1.00 41.65           C
ATOM   1569  O   LYS B   9      68.891  44.624  34.006  1.00 45.59           O
ATOM   1570  N   LEU B  10      68.406  43.320  32.239  1.00 43.28           N
ATOM   1571  CA  LEU B  10      67.446  44.250  31.645  1.00 45.17           C
ATOM   1572  CB  LEU B  10      67.462  44.135  30.114  1.00 43.36           C
ATOM   1573  CG  LEU B  10      68.724  44.564  29.365  1.00 41.69           C
ATOM   1574  CD1 LEU B  10      68.521  44.381  27.872  1.00 39.90           C
ATOM   1575  CD2 LEU B  10      69.091  46.007  29.692  1.00 42.98           C
ATOM   1576  C   LEU B  10      66.026  44.012  32.157  1.00 42.32           C
ATOM   1577  O   LEU B  10      65.098  44.750  31.806  1.00 43.76           O
ATOM   1578  N   LYS B  11      65.854  42.971  32.965  1.00 46.25           N
ATOM   1579  CA  LYS B  11      64.539  42.643  33.522  1.00 57.01           C
ATOM   1580  CB  LYS B  11      64.505  41.203  34.041  1.00 51.16           C
ATOM   1581  CG  LYS B  11      64.706  40.125  33.000  1.00 45.60           C
ATOM   1582  CD  LYS B  11      65.109  38.824  33.674  1.00 52.46           C
ATOM   1583  CE  LYS B  11      64.430  37.619  33.041  1.00 63.12           C
ATOM   1584  NZ  LYS B  11      63.008  37.495  33.474  1.00 63.74           N
ATOM   1585  C   LYS B  11      64.170  43.596  34.653  1.00 60.23           C
ATOM   1586  O   LYS B  11      65.047  44.197  35.273  1.00 64.38           O
ATOM   1587  N   SER B  12      62.876  43.710  34.937  1.00 60.43           N
ATOM   1588  CA  SER B  12      62.397  44.611  35.986  1.00 69.63           C
ATOM   1589  CB  SER B  12      60.875  44.683  35.945  1.00 68.49           C
ATOM   1590  OG  SER B  12      60.435  44.847  34.609  1.00 69.78           O
ATOM   1591  C   SER B  12      62.874  44.209  37.390  1.00 71.67           C
ATOM   1592  O   SER B  12      63.489  45.015  38.088  1.00 76.34           O
ATOM   1593  N   ALA B  13      62.590  42.975  37.805  1.00 70.52           N
ATOM   1594  CA  ALA B  13      63.072  42.476  39.095  1.00 76.55           C
ATOM   1595  CB  ALA B  13      61.978  42.594  40.157  1.00 70.01           C
ATOM   1596  C   ALA B  13      63.555  41.030  38.996  1.00 81.15           C
ATOM   1597  O   ALA B  13      62.850  40.118  39.424  1.00 83.69           O
ATOM   1598  N   PRO B  14      64.766  40.822  38.443  1.00 78.37           N
ATOM   1599  CA  PRO B  14      65.325  39.493  38.150  1.00 78.03           C
ATOM   1600  CB  PRO B  14      66.771  39.806  37.736  1.00 74.13           C
ATOM   1601  CG  PRO B  14      66.712  41.195  37.205  1.00 68.55           C
ATOM   1602  CD  PRO B  14      65.686  41.904  38.045  1.00 75.51           C
ATOM   1603  C   PRO B  14      65.294  38.529  39.342  1.00 80.79           C
ATOM   1604  O   PRO B  14      65.898  38.790  40.383  1.00 78.07           O
ATOM   1605  N   GLN B  16      63.737  37.991  42.561  1.00 78.94           N
ATOM   1606  CA  GLN B  16      62.308  37.869  42.849  1.00 80.70           C
ATOM   1607  CB  GLN B  16      61.590  39.194  42.546  1.00 75.99           C
ATOM   1608  CG  GLN B  16      60.103  39.097  42.209  1.00 76.51           C
ATOM   1609  CD  GLN B  16      59.293  40.286  42.714  1.00 85.65           C
ATOM   1610  OE1 GLN B  16      59.581  40.852  43.772  1.00 82.70           O
ATOM   1611  NE2 GLN B  16      58.272  40.668  41.954  1.00 83.39           N
ATOM   1612  C   GLN B  16      61.716  36.710  42.042  1.00 75.90           C
ATOM   1613  O   GLN B  16      60.645  36.183  42.370  1.00 72.32           O
ATOM   1614  N   GLU B  17      62.447  36.278  41.018  1.00 74.34           N
ATOM   1615  CA  GLU B  17      61.886  35.374  40.022  1.00 72.29           C
ATOM   1616  CB  GLU B  17      62.146  35.953  38.629  1.00 74.75           C
ATOM   1617  CG  GLU B  17      62.061  34.976  37.470  1.00 84.71           C
ATOM   1618  CD  GLU B  17      62.035  35.695  36.135  1.00 92.03           C
ATOM   1619  OE1 GLU B  17      61.560  36.854  36.105  1.00 85.24           O
ATOM   1620  OE2 GLU B  17      62.497  35.110  35.129  1.00 91.95           O
ATOM   1621  C   GLU B  17      62.412  33.932  40.140  1.00 67.53           C
ATOM   1622  O   GLU B  17      63.606  33.662  39.983  1.00 66.49           O
ATOM   1623  N   VAL B  18      61.491  33.013  40.416  1.00 63.78           N
ATOM   1624  CA  VAL B  18      61.822  31.612  40.670  1.00 61.84           C
ATOM   1625  CB  VAL B  18      61.277  31.146  42.028  1.00 60.69           C
ATOM   1626  CG1 VAL B  18      61.861  29.788  42.388  1.00 62.48           C
ATOM   1627  CG2 VAL B  18      61.578  32.173  43.107  1.00 66.95           C
ATOM   1628  C   VAL B  18      61.260  30.675  39.613  1.00 56.97           C
ATOM   1629  O   VAL B  18      60.043  30.608  39.434  1.00 50.71           O
ATOM   1630  N   ARG B  19      62.132  29.941  38.925  1.00 54.85           N
ATOM   1631  CA  ARG B  19      61.657  28.950  37.966  1.00 53.35           C
ATOM   1632  CB  ARG B  19      62.618  28.807  36.791  1.00 49.54           C
ATOM   1633  CG  ARG B  19      62.220  27.679  35.852  1.00 50.63           C
ATOM   1634  CD  ARG B  19      62.716  27.923  34.441  1.00 56.11           C
ATOM   1635  NE  ARG B  19      62.804  26.694  33.653  1.00 50.48           N
ATOM   1636  CZ  ARG B  19      62.795  26.683  32.326  1.00 48.01           C
ATOM   1637  NH1 ARG B  19      62.683  27.828  31.661  1.00 57.07           N
ATOM   1638  NH2 ARG B  19      62.886  25.542  31.661  1.00 45.02           N
ATOM   1639  C   ARG B  19      61.437  27.588  38.612  1.00 54.51           C
ATOM   1640  O   ARG B  19      62.383  26.930  39.044  1.00 54.69           O
ATOM   1641  N   ILE B  20      60.175  27.177  38.660  1.00 50.58           N
ATOM   1642  CA  ILE B  20      59.787  25.887  39.216  1.00 50.92           C
ATOM   1643  CB  ILE B  20      58.565  25.997  40.146  1.00 48.04           C
ATOM   1644  CG1 ILE B  20      58.890  26.844  41.376  1.00 46.62           C
ATOM   1645  CD1 ILE B  20      57.753  26.927  42.349  1.00 53.70           C
ATOM   1646  CG2 ILE B  20      58.086  24.609  40.547  1.00 41.16           C
ATOM   1647  C   ILE B  20      59.424  24.911  38.121  1.00 46.72           C
ATOM   1648  O   ILE B  20      58.433  25.121  37.426  1.00 42.32           O
ATOM   1649  N   LEU B  21      60.215  23.850  37.973  1.00 45.31           N
ATOM   1650  CA  LEU B  21      59.887  22.770  37.044  1.00 41.05           C
ATOM   1651  CB  LEU B  21      61.150  22.075  36.547  1.00 44.18           C
ATOM   1652  CG  LEU B  21      60.944  21.121  35.372  1.00 37.44           C
ATOM   1653  CD1 LEU B  21      60.140  21.816  34.295  1.00 33.00           C
ATOM   1654  CD2 LEU B  21      62.298  20.640  34.840  1.00 32.40           C
ATOM   1655  C   LEU B  21      58.957  21.755  37.702  1.00 41.72           C
ATOM   1656  O   LEU B  21      59.239  21.247  38.784  1.00 41.82           O
ATOM   1657  N   LEU B  22      57.851  21.463  37.029  1.00 36.48           N
ATOM   1658  CA  LEU B  22      56.812  20.594  37.565  1.00 37.26           C
ATOM   1659  CB  LEU B  22      55.473  21.336  37.549  1.00 38.01           C
ATOM   1660  CG  LEU B  22      54.206  20.710  38.118  1.00 42.72           C
ATOM   1661  CD1 LEU B  22      54.405  20.349  39.571  1.00 45.49           C
ATOM   1662  CD2 LEU B  22      53.063  21.695  37.969  1.00 40.94           C
ATOM   1663  C   LEU B  22      56.738  19.304  36.749  1.00 37.22           C
ATOM   1664  O   LEU B  22      56.283  19.325  35.609  1.00 34.04           O
ATOM   1665  N   LEU B  23      57.195  18.193  37.330  1.00 37.41           N
ATOM   1666  CA  LEU B  23      57.331  16.930  36.598  1.00 33.37           C
ATOM   1667  CB  LEU B  23      58.814  16.611  36.372  1.00 33.79           C
ATOM   1668  CG  LEU B  23      59.667  17.578  35.553  1.00 31.90           C
ATOM   1669  CD1 LEU B  23      61.075  17.053  35.485  1.00 28.89           C
ATOM   1670  CD2 LEU B  23      59.105  17.772  34.152  1.00 27.81           C
ATOM   1671  C   LEU B  23      56.654  15.738  37.297  1.00 34.07           C
ATOM   1672  O   LEU B  23      56.273  15.817  38.459  1.00 36.50           O
ATOM   1673  N   GLY B  24      56.499  14.636  36.566  1.00 31.79           N
ATOM   1674  CA  GLY B  24      55.746  13.487  37.045  1.00 35.03           C
ATOM   1675  C   GLY B  24      55.075  12.756  35.891  1.00 38.79           C
ATOM   1676  O   GLY B  24      54.993  13.291  34.783  1.00 36.14           O
ATOM   1677  N   LEU B  25      54.601  11.535  36.142  1.00 34.38           N
ATOM   1678  CA  LEU B  25      53.970  10.726  35.099  1.00 32.42           C
ATOM   1679  CB  LEU B  25      53.627   9.323  35.620  1.00 31.52           C
ATOM   1680  CG  LEU B  25      54.716   8.404  36.170  1.00 33.30           C
ATOM   1681  CD1 LEU B  25      54.188   6.980  36.228  1.00 34.71           C
ATOM   1682  CD2 LEU B  25      56.009   8.496  35.363  1.00 30.13           C
ATOM   1683  C   LEU B  25      52.695  11.377  34.585  1.00 31.43           C
ATOM   1684  O   LEU B  25      52.044  12.128  35.303  1.00 32.65           O
ATOM   1685  N   ASP B  26      52.343  11.077  33.341  1.00 30.24           N
ATOM   1686  CA  ASP B  26      50.994  11.331  32.846  1.00 34.47           C
ATOM   1687  CB  ASP B  26      50.767  10.613  31.514  1.00 36.06           C
ATOM   1688  CG  ASP B  26      51.006   9.110  31.621  1.00 34.22           C
ATOM   1689  OD1 ASP B  26      52.194   8.714  31.663  1.00 31.12           O
ATOM   1690  OD2 ASP B  26      50.019   8.337  31.662  1.00 32.26           O
ATOM   1691  C   ASP B  26      49.967  10.865  33.875  1.00 32.57           C
ATOM   1692  O   ASP B  26      50.126   9.795  34.474  1.00 35.99           O
ATOM   1693  N   ASN B  27      48.961  11.712  34.100  1.00 35.41           N
ATOM   1694  CA  ASN B  27      47.837  11.463  35.004  1.00 35.21           C
ATOM   1695  CB  ASN B  27      47.214  10.096  34.701  1.00 38.75           C
ATOM   1696  CG  ASN B  27      45.802   9.964  35.236  1.00 44.82           C
ATOM   1697  OD1 ASN B  27      44.900  10.691  34.813  1.00 38.65           O
ATOM   1698  ND2 ASN B  27      45.595   9.009  36.142  1.00 36.32           N
ATOM   1699  C   ASN B  27      48.194  11.560  36.487  1.00 35.30           C
ATOM   1700  O   ASN B  27      47.435  11.106  37.343  1.00 38.23           O
ATOM   1701  N   ALA B  28      49.335  12.168  36.797  1.00 35.52           N
ATOM   1702  CA  ALA B  28      49.745  12.294  38.196  1.00 34.92           C
ATOM   1703  CB  ALA B  28      51.232  12.503  38.298  1.00 33.90           C
ATOM   1704  C   ALA B  28      49.005  13.431  38.892  1.00 38.07           C
ATOM   1705  O   ALA B  28      48.888  13.443  40.113  1.00 40.43           O
ATOM   1706  N   GLY B  29      48.506  14.381  38.106  1.00 36.61           N
ATOM   1707  CA  GLY B  29      47.785  15.523  38.642  1.00 36.04           C
ATOM   1708  C   GLY B  29      48.538  16.846  38.548  1.00 41.57           C
ATOM   1709  O   GLY B  29      48.221  17.791  39.278  1.00 38.61           O
ATOM   1710  N   LYS B  30      49.522  16.924  37.648  1.00 37.48           N
ATOM   1711  CA  LYS B  30      50.382  18.113  37.546  1.00 36.44           C
ATOM   1712  CB  LYS B  30      51.558  17.825  36.612  1.00 38.47           C
ATOM   1713  CG  LYS B  30      52.474  16.717  37.117  1.00 35.79           C
ATOM   1714  CD  LYS B  30      53.713  16.580  36.254  1.00 36.63           C
ATOM   1715  CE  LYS B  30      53.399  16.075  34.862  1.00 30.90           C
ATOM   1716  NZ  LYS B  30      52.580  14.846  34.912  1.00 35.18           N
ATOM   1717  C   LYS B  30      49.655  19.388  37.081  1.00 36.48           C
ATOM   1718  O   LYS B  30      49.790  20.441  37.701  1.00 37.69           O
ATOM   1719  N   THR B  31      48.885  19.295  36.000  1.00 37.69           N
ATOM   1720  CA  THR B  31      48.179  20.459  35.471  1.00 37.62           C
ATOM   1721  CB  THR B  31      47.587  20.167  34.089  1.00 32.40           C
ATOM   1722  OG1 THR B  31      48.638  19.767  33.203  1.00 34.96           O
ATOM   1723  CG2 THR B  31      46.888  21.400  33.516  1.00 33.36           C
ATOM   1724  C   THR B  31      47.072  20.926  36.419  1.00 39.75           C
ATOM   1725  O   THR B  31      46.825  22.131  36.565  1.00 41.62           O
ATOM   1726  N   THR B  32      46.415  19.959  37.053  1.00 38.89           N
ATOM   1727  CA  THR B  32      45.467  20.214  38.133  1.00 39.11           C
ATOM   1728  CB  THR B  32      44.914  18.897  38.727  1.00 41.23           C
ATOM   1729  OG1 THR B  32      44.282  18.130  37.694  1.00 36.62           O
ATOM   1730  CG2 THR B  32      43.900  19.185  39.820  1.00 46.98           C
ATOM   1731  C   THR B  32      46.113  21.030  39.241  1.00 45.67           C
ATOM   1732  O   THR B  32      45.577  22.057  39.656  1.00 47.53           O
ATOM   1733  N   LEU B  33      47.268  20.565  39.708  1.00 45.12           N
ATOM   1734  CA  LEU B  33      48.040  21.276  40.720  1.00 41.56           C
ATOM   1735  CB  LEU B  33      49.332  20.540  41.019  1.00 40.77           C
ATOM   1736  CG  LEU B  33      50.212  21.252  42.044  1.00 41.99           C
ATOM   1737  CD1 LEU B  33      49.520  21.253  43.392  1.00 48.91           C
ATOM   1738  CD2 LEU B  33      51.579  20.600  42.135  1.00 50.34           C
ATOM   1739  C   LEU B  33      48.375  22.700  40.300  1.00 47.28           C
ATOM   1740  O   LEU B  33      48.170  23.641  41.064  1.00 47.13           O
ATOM   1741  N   LEU B  34      48.904  22.842  39.089  1.00 42.73           N
ATOM   1742  CA  LEU B  34      49.305  24.139  38.560  1.00 43.56           C
ATOM   1743  CB  LEU B  34      49.850  23.981  37.142  1.00 43.37           C
ATOM   1744  CG  LEU B  34      50.204  25.236  36.339  1.00 39.24           C
ATOM   1745  CD1 LEU B  34      51.502  25.883  36.821  1.00 36.41           C
ATOM   1746  CD2 LEU B  34      50.282  24.881  34.862  1.00 37.10           C
ATOM   1747  C   LEU B  34      48.155  25.146  38.567  1.00 48.59           C
ATOM   1748  O   LEU B  34      48.343  26.311  38.931  1.00 46.85           O
ATOM   1749  N   LYS B  35      46.966  24.694  38.177  1.00 46.98           N
ATOM   1750  CA  LYS B  35      45.805  25.579  38.125  1.00 50.10           C
ATOM   1751  CB  LYS B  35      44.695  24.972  37.271  1.00 42.72           C
ATOM   1752  CG  LYS B  35      45.029  24.995  35.795  1.00 45.41           C
ATOM   1753  CD  LYS B  35      43.879  25.486  34.955  1.00 49.95           C
ATOM   1754  CE  LYS B  35      44.266  25.487  33.492  1.00 47.80           C
ATOM   1755  NZ  LYS B  35      44.001  26.811  32.876  1.00 37.98           N
ATOM   1756  C   LYS B  35      45.270  25.903  39.510  1.00 53.15           C
ATOM   1757  O   LYS B  35      44.586  26.909  39.693  1.00 52.15           O
ATOM   1758  N   GLN B  36      45.573  25.055  40.486  1.00 51.65           N
ATOM   1759  CA  GLN B  36      45.212  25.377  41.857  1.00 54.72           C
ATOM   1760  CB  GLN B  36      45.249  24.139  42.745  1.00 53.96           C
ATOM   1761  CG  GLN B  36      44.069  23.205  42.522  1.00 57.77           C
ATOM   1762  CD  GLN B  36      42.761  23.734  43.100  1.00 63.28           C
ATOM   1763  OE1 GLN B  36      42.212  24.738  42.634  1.00 55.52           O
ATOM   1764  NE2 GLN B  36      42.253  23.050  44.121  1.00 62.49           N
ATOM   1765  C   GLN B  36      46.139  26.455  42.396  1.00 50.86           C
ATOM   1766  O   GLN B  36      45.713  27.330  43.140  1.00 52.20           O
ATOM   1767  N   LEU B  37      47.405  26.396  42.005  1.00 48.99           N
ATOM   1768  CA  LEU B  37      48.359  27.425  42.381  1.00 43.77           C
ATOM   1769  CB  LEU B  37      49.773  27.015  41.986  1.00 44.29           C
ATOM   1770  CG  LEU B  37      50.219  25.631  42.455  1.00 46.22           C
ATOM   1771  CD1 LEU B  37      51.626  25.354  41.987  1.00 47.41           C
ATOM   1772  CD2 LEU B  37      50.129  25.502  43.958  1.00 52.10           C
ATOM   1773  C   LEU B  37      48.004  28.762  41.736  1.00 49.48           C
ATOM   1774  O   LEU B  37      48.365  29.817  42.249  1.00 54.99           O
ATOM   1775  N   ALA B  38      47.296  28.714  40.610  1.00 48.15           N
ATOM   1776  CA  ALA B  38      46.932  29.925  39.880  1.00 52.16           C
ATOM   1777  CB  ALA B  38      47.345  29.808  38.418  1.00 49.55           C
ATOM   1778  C   ALA B  38      45.437  30.223  39.988  1.00 50.02           C
ATOM   1779  O   ALA B  38      44.885  30.954  39.171  1.00 47.71           O
ATOM   1780  N   SER B  39      44.799  29.634  40.997  1.00 49.33           N
ATOM   1781  CA  SER B  39      43.397  29.886  41.331  1.00 51.18           C
ATOM   1782  CB  SER B  39      43.241  31.288  41.930  1.00 54.17           C
ATOM   1783  OG  SER B  39      44.202  31.516  42.945  1.00 51.57           O
ATOM   1784  C   SER B  39      42.446  29.741  40.151  1.00 58.21           C
ATOM   1785  O   SER B  39      41.457  30.471  40.065  1.00 61.88           O
ATOM   1786  N   GLU B  40      42.726  28.799  39.254  1.00 53.86           N
ATOM   1787  CA  GLU B  40      41.926  28.667  38.038  1.00 54.30           C
ATOM   1788  CB  GLU B  40      42.844  28.609  36.815  1.00 52.09           C
ATOM   1789  CG  GLU B  40      43.540  29.934  36.554  1.00 50.21           C
ATOM   1790  CD  GLU B  40      44.525  29.887  35.405  1.00 52.13           C
ATOM   1791  OE1 GLU B  40      44.473  28.929  34.607  1.00 53.63           O
ATOM   1792  OE2 GLU B  40      45.361  30.813  35.313  1.00 55.24           O
ATOM   1793  C   GLU B  40      41.001  27.454  38.069  1.00 49.36           C
ATOM   1794  O   GLU B  40      41.102  26.609  38.954  1.00 52.54           O
ATOM   1795  N   ASP B  41      40.088  27.385  37.104  1.00 48.99           N
ATOM   1796  CA  ASP B  41      39.124  26.293  37.045  1.00 50.44           C
ATOM   1797  CB  ASP B  41      37.998  26.609  36.059  1.00 49.61           C
ATOM   1798  CG  ASP B  41      37.064  25.424  35.840  1.00 58.80           C
ATOM   1799  OD1 ASP B  41      36.412  24.994  36.816  1.00 66.93           O
ATOM   1800  OD2 ASP B  41      36.959  24.929  34.696  1.00 59.56           O
ATOM   1801  C   ASP B  41      39.797  24.983  36.662  1.00 53.89           C
ATOM   1802  O   ASP B  41      40.445  24.887  35.620  1.00 48.54           O
ATOM   1803  N   ILE B  42      39.617  23.972  37.507  1.00 54.07           N
ATOM   1804  CA  ILE B  42      40.291  22.693  37.330  1.00 51.15           C
ATOM   1805  CB  ILE B  42      40.798  22.150  38.675  1.00 48.11           C
ATOM   1806  CG1 ILE B  42      39.621  21.707  39.541  1.00 49.27           C
ATOM   1807  CD1 ILE B  42      40.036  21.175  40.895  1.00 56.14           C
ATOM   1808  CG2 ILE B  42      41.625  23.203  39.397  1.00 53.61           C
ATOM   1809  C   ILE B  42      39.410  21.627  36.690  1.00 52.06           C
ATOM   1810  O   ILE B  42      39.772  20.452  36.665  1.00 56.43           O
ATOM   1811  N   SER B  43      38.265  22.022  36.152  1.00 51.95           N
ATOM   1812  CA  SER B  43      37.296  21.026  35.713  1.00 55.12           C
ATOM   1813  CB  SER B  43      35.885  21.444  36.132  1.00 55.22           C
ATOM   1814  OG  SER B  43      35.498  22.647  35.488  1.00 62.54           O
ATOM   1815  C   SER B  43      37.328  20.762  34.210  1.00 58.31           C
ATOM   1816  O   SER B  43      36.642  19.864  33.728  1.00 65.78           O
ATOM   1817  N   HIS B  44      38.121  21.527  33.467  1.00 57.73           N
ATOM   1818  CA  HIS B  44      38.208  21.315  32.024  1.00 52.14           C
ATOM   1819  CB  HIS B  44      37.905  22.615  31.277  1.00 55.35           C
ATOM   1820  CG  HIS B  44      36.449  22.956  31.213  1.00 65.51           C
ATOM   1821  ND1 HIS B  44      35.990  24.255  31.162  1.00 64.00           N
ATOM   1822  CE1 HIS B  44      34.671  24.253  31.106  1.00 59.96           C
ATOM   1823  NE2 HIS B  44      34.256  22.999  31.113  1.00 67.78           N
ATOM   1824  CD2 HIS B  44      35.348  22.168  31.179  1.00 65.47           C
ATOM   1825  C   HIS B  44      39.575  20.777  31.595  1.00 46.57           C
ATOM   1826  O   HIS B  44      39.906  20.794  30.414  1.00 47.29           O
ATOM   1827  N   ILE B  45      40.359  20.290  32.551  1.00 47.11           N
ATOM   1828  CA  ILE B  45      41.742  19.879  32.280  1.00 42.50           C
ATOM   1829  CB  ILE B  45      42.513  19.700  33.600  1.00 38.89           C
ATOM   1830  CG1 ILE B  45      42.608  21.045  34.325  1.00 36.08           C
ATOM   1831  CD1 ILE B  45      43.004  20.922  35.758  1.00 31.37           C
ATOM   1832  CG2 ILE B  45      43.898  19.136  33.352  1.00 34.26           C
ATOM   1833  C   ILE B  45      41.831  18.593  31.455  1.00 44.22           C
ATOM   1834  O   ILE B  45      41.116  17.631  31.720  1.00 47.38           O
ATOM   1835  N   THR B  46      42.694  18.591  30.439  1.00 41.82           N
ATOM   1836  CA  THR B  46      42.956  17.394  29.635  1.00 34.04           C
ATOM   1837  CB  THR B  46      42.499  17.575  28.169  1.00 32.09           C
ATOM   1838  OG1 THR B  46      43.201  18.674  27.574  1.00 36.16           O
ATOM   1839  CG2 THR B  46      40.998  17.805  28.095  1.00 46.24           C
ATOM   1840  C   THR B  46      44.453  17.053  29.669  1.00 37.10           C
ATOM   1841  O   THR B  46      45.245  17.839  30.186  1.00 30.96           O
ATOM   1842  N   PRO B  47      44.844  15.867  29.143  1.00 35.84           N
ATOM   1843  CA  PRO B  47      46.281  15.551  29.114  1.00 30.64           C
ATOM   1844  CB  PRO B  47      46.330  14.179  28.421  1.00 29.79           C
ATOM   1845  CG  PRO B  47      45.016  13.553  28.742  1.00 34.65           C
ATOM   1846  CD  PRO B  47      44.023  14.714  28.721  1.00 31.59           C
ATOM   1847  C   PRO B  47      47.097  16.583  28.338  1.00 30.46           C
ATOM   1848  O   PRO B  47      46.701  16.997  27.252  1.00 30.91           O
ATOM   1849  N   THR B  48      48.220  16.994  28.915  1.00 30.02           N
ATOM   1850  CA  THR B  48      49.088  18.007  28.320  1.00 29.47           C
ATOM   1851  CB  THR B  48      49.959  18.658  29.421  1.00 30.30           C
ATOM   1852  OG1 THR B  48      49.123  19.015  30.532  1.00 30.01           O
ATOM   1853  CG2 THR B  48      50.725  19.875  28.913  1.00 26.49           C
ATOM   1854  C   THR B  48      49.975  17.425  27.216  1.00 27.55           C
ATOM   1855  O   THR B  48      50.815  16.571  27.472  1.00 25.02           O
ATOM   1856  N   GLN B  49      49.782  17.891  25.987  1.00 28.52           N
ATOM   1857  CA  GLN B  49      50.573  17.412  24.860  1.00 28.26           C
ATOM   1858  CB  GLN B  49      49.772  17.530  23.558  1.00 30.07           C
ATOM   1859  CG  GLN B  49      48.389  16.871  23.603  1.00 35.34           C
ATOM   1860  CD  GLN B  49      48.438  15.398  23.982  1.00 36.39           C
ATOM   1861  OE1 GLN B  49      49.436  14.709  23.743  1.00 38.03           O
ATOM   1862  NE2 GLN B  49      47.356  14.908  24.586  1.00 34.49           N
ATOM   1863  C   GLN B  49      51.898  18.165  24.715  1.00 30.53           C
ATOM   1864  O   GLN B  49      52.748  17.787  23.912  1.00 28.30           O
ATOM   1865  N   GLY B  50      52.050  19.248  25.471  1.00 34.00           N
ATOM   1866  CA  GLY B  50      53.257  20.060  25.435  1.00 22.45           C
ATOM   1867  C   GLY B  50      53.583  20.486  26.847  1.00 22.59           C
ATOM   1868  O   GLY B  50      54.040  19.681  27.650  1.00 27.95           O
ATOM   1869  N   PHE B  51      53.329  21.747  27.168  1.00 28.10           N
ATOM   1870  CA  PHE B  51      53.592  22.223  28.518  1.00 31.99           C
ATOM   1871  CB  PHE B  51      55.096  22.487  28.722  1.00 24.51           C
ATOM   1872  CG  PHE B  51      55.656  23.602  27.865  1.00 24.84           C
ATOM   1873  CD1 PHE B  51      55.756  24.902  28.361  1.00 29.69           C
ATOM   1874  CE1 PHE B  51      56.263  25.941  27.568  1.00 25.31           C
ATOM   1875  CZ  PHE B  51      56.690  25.674  26.276  1.00 23.71           C
ATOM   1876  CE2 PHE B  51      56.603  24.376  25.772  1.00 24.99           C
ATOM   1877  CD2 PHE B  51      56.083  23.351  26.566  1.00 23.52           C
ATOM   1878  C   PHE B  51      52.789  23.473  28.849  1.00 26.76           C
ATOM   1879  O   PHE B  51      52.388  24.218  27.957  1.00 29.35           O
ATOM   1880  N   ASN B  52      52.566  23.692  30.140  1.00 26.20           N
ATOM   1881  CA  ASN B  52      51.937  24.913  30.602  1.00 29.34           C
ATOM   1882  CB  ASN B  52      50.662  24.613  31.401  1.00 26.03           C
ATOM   1883  CG  ASN B  52      49.607  23.885  30.588  1.00 31.20           C
ATOM   1884  OD1 ASN B  52      49.195  24.342  29.528  1.00 31.34           O
ATOM   1885  ND2 ASN B  52      49.154  22.748  31.095  1.00 31.13           N
ATOM   1886  C   ASN B  52      52.898  25.726  31.461  1.00 32.91           C
ATOM   1887  O   ASN B  52      53.774  25.177  32.134  1.00 30.05           O
ATOM   1888  N   ILE B  53      52.721  27.042  31.426  1.00 32.43           N
ATOM   1889  CA  ILE B  53      53.440  27.958  32.299  1.00 36.16           C
ATOM   1890  CB  ILE B  53      54.453  28.835  31.531  1.00 37.81           C
ATOM   1891  CG1 ILE B  53      55.461  27.974  30.767  1.00 33.73           C
ATOM   1892  CD1 ILE B  53      56.316  28.783  29.824  1.00 30.93           C
ATOM   1893  CG2 ILE B  53      55.149  29.825  32.487  1.00 34.81           C
ATOM   1894  C   ILE B  53      52.455  28.880  32.984  1.00 38.24           C
ATOM   1895  O   ILE B  53      51.654  29.536  32.317  1.00 36.73           O
ATOM   1896  N   LYS B  54      52.488  28.936  34.306  1.00 34.48           N
ATOM   1897  CA  LYS B  54      51.765  30.004  34.976  1.00 38.39           C
ATOM   1898  CB  LYS B  54      50.441  29.498  35.541  1.00 42.70           C
ATOM   1899  CG  LYS B  54      49.517  29.039  34.428  1.00 45.04           C
ATOM   1900  CD  LYS B  54      48.089  29.385  34.652  1.00 42.03           C
ATOM   1901  CE  LYS B  54      47.369  29.392  33.322  1.00 41.77           C
ATOM   1902  NZ  LYS B  54      47.845  30.496  32.445  1.00 56.75           N
ATOM   1903  C   LYS B  54      52.623  30.650  36.054  1.00 45.03           C
ATOM   1904  O   LYS B  54      53.460  29.998  36.688  1.00 46.93           O
ATOM   1905  N   SER B  55      52.442  31.956  36.215  1.00 52.99           N
ATOM   1906  CA  SER B  55      53.188  32.712  37.208  1.00 55.08           C
ATOM   1907  CB  SER B  55      53.741  34.003  36.606  1.00 55.98           C
ATOM   1908  OG  SER B  55      54.725  33.721  35.628  1.00 59.91           O
ATOM   1909  C   SER B  55      52.298  33.003  38.403  1.00 51.73           C
ATOM   1910  O   SER B  55      51.132  33.368  38.237  1.00 51.20           O
ATOM   1911  N   VAL B  56      52.841  32.797  39.603  1.00 50.02           N
ATOM   1912  CA  VAL B  56      52.076  32.980  40.831  1.00 59.06           C
ATOM   1913  CB  VAL B  56      51.672  31.637  41.471  1.00 65.42           C
ATOM   1914  CG1 VAL B  56      50.715  31.882  42.634  1.00 62.26           C
ATOM   1915  CG2 VAL B  56      51.051  30.708  40.441  1.00 50.63           C
ATOM   1916  C   VAL B  56      52.862  33.782  41.857  1.00 61.41           C
ATOM   1917  O   VAL B  56      54.039  33.510  42.110  1.00 60.35           O
ATOM   1918  N   GLN B  57      52.199  34.774  42.443  1.00 73.45           N
ATOM   1919  CA  GLN B  57      52.810  35.622  43.458  1.00 76.69           C
ATOM   1920  CB  GLN B  57      52.265  37.050  43.363  1.00 77.79           C
ATOM   1921  CG  GLN B  57      52.616  37.762  42.064  1.00 72.35           C
ATOM   1922  CD  GLN B  57      54.112  37.896  41.861  1.00 77.59           C
ATOM   1923  OE1 GLN B  57      54.855  38.169  42.805  1.00 77.07           O
ATOM   1924  NE2 GLN B  57      54.564  37.702  40.628  1.00 80.22           N
ATOM   1925  C   GLN B  57      52.566  35.050  44.854  1.00 78.63           C
ATOM   1926  O   GLN B  57      51.429  35.027  45.334  1.00 74.12           O
ATOM   1927  N   SER B  58      53.642  34.583  45.489  1.00 78.90           N
ATOM   1928  CA  SER B  58      53.576  34.039  46.843  1.00 81.04           C
ATOM   1929  CB  SER B  58      53.296  32.530  46.805  1.00 75.45           C
ATOM   1930  OG  SER B  58      51.897  32.262  46.818  1.00 77.74           O
ATOM   1931  C   SER B  58      54.842  34.319  47.650  1.00 81.82           C
ATOM   1932  O   SER B  58      55.968  34.019  47.218  1.00 72.09           O
ATOM   1933  N   GLN B  59      54.617  34.933  48.811  1.00 83.22           N
ATOM   1934  CA  GLN B  59      55.635  35.190  49.831  1.00 80.01           C
ATOM   1935  CB  GLN B  59      56.135  33.882  50.454  1.00 86.35           C
ATOM   1936  CG  GLN B  59      54.990  33.136  51.173  1.00 83.50           C
ATOM   1937  CD  GLN B  59      55.439  31.844  51.881  1.00 80.88           C
ATOM   1938  OE1 GLN B  59      56.442  31.257  51.521  1.00 80.95           O
ATOM   1939  NE2 GLN B  59      54.663  31.384  52.848  1.00 76.26           N
ATOM   1940  C   GLN B  59      56.789  36.004  49.251  1.00 75.06           C
ATOM   1941  O   GLN B  59      57.961  35.751  49.546  1.00 74.00           O
ATOM   1942  N   GLY B  60      56.429  37.010  48.449  1.00 77.09           N
ATOM   1943  CA  GLY B  60      57.375  37.972  47.899  1.00 77.99           C
ATOM   1944  C   GLY B  60      58.254  37.344  46.843  1.00 78.18           C
ATOM   1945  O   GLY B  60      59.446  37.650  46.747  1.00 78.45           O
ATOM   1946  N   PHE B  61      57.654  36.466  46.047  1.00 80.27           N
ATOM   1947  CA  PHE B  61      58.382  35.773  45.007  1.00 71.27           C
ATOM   1948  CB  PHE B  61      58.840  34.411  45.536  1.00 73.60           C
ATOM   1949  CG  PHE B  61      60.188  34.445  46.210  1.00 72.26           C
ATOM   1950  CD1 PHE B  61      61.191  35.276  45.739  1.00 73.53           C
ATOM   1951  CE1 PHE B  61      62.427  35.323  46.364  1.00 75.17           C
ATOM   1952  CZ  PHE B  61      62.659  34.562  47.496  1.00 74.70           C
ATOM   1953  CE2 PHE B  61      61.653  33.755  47.998  1.00 70.82           C
ATOM   1954  CD2 PHE B  61      60.424  33.706  47.361  1.00 72.32           C
ATOM   1955  C   PHE B  61      57.555  35.615  43.731  1.00 67.00           C
ATOM   1956  O   PHE B  61      56.350  35.334  43.776  1.00 67.51           O
ATOM   1957  N   LYS B  62      58.219  35.840  42.600  1.00 65.81           N
ATOM   1958  CA  LYS B  62      57.703  35.491  41.280  1.00 64.06           C
ATOM   1959  CB  LYS B  62      58.347  36.378  40.207  1.00 69.17           C
ATOM   1960  CG  LYS B  62      57.524  36.617  38.955  1.00 66.13           C
ATOM   1961  CD  LYS B  62      57.571  38.105  38.636  1.00 73.05           C
ATOM   1962  CE  LYS B  62      56.517  38.546  37.654  1.00 69.67           C
ATOM   1963  NZ  LYS B  62      57.032  39.718  36.900  1.00 67.36           N
ATOM   1964  C   LYS B  62      58.021  34.012  40.988  1.00 59.41           C
ATOM   1965  O   LYS B  62      59.120  33.716  40.530  1.00 58.01           O
ATOM   1966  N   LEU B  63      57.083  33.105  41.268  1.00 55.84           N
ATOM   1967  CA  LEU B  63      57.249  31.672  41.057  1.00 56.25           C
ATOM   1968  CB  LEU B  63      56.369  30.866  41.985  1.00 52.81           C
ATOM   1969  CG  LEU B  63      56.456  31.156  43.479  1.00 60.20           C
ATOM   1970  CD1 LEU B  63      55.376  30.390  44.202  1.00 56.00           C
ATOM   1971  CD2 LEU B  63      57.831  30.776  43.994  1.00 57.52           C
ATOM   1972  C   LEU B  63      56.810  31.373  39.659  1.00 47.05           C
ATOM   1973  O   LEU B  63      55.612  31.450  39.378  1.00 44.68           O
ATOM   1974  N   ASN B  64      57.717  31.012  38.766  1.00 46.94           N
ATOM   1975  CA  ASN B  64      57.199  30.636  37.455  1.00 50.84           C
ATOM   1976  CB  ASN B  64      57.879  31.407  36.332  1.00 43.23           C
ATOM   1977  CG  ASN B  64      58.108  32.915  36.645  1.00 56.99           C
ATOM   1978  OD1 ASN B  64      57.396  33.643  37.370  1.00 63.19           O
ATOM   1979  ND2 ASN B  64      59.026  33.401  35.885  1.00 63.32           N
ATOM   1980  C   ASN B  64      57.332  29.144  37.249  1.00 46.22           C
ATOM   1981  O   ASN B  64      58.425  28.581  37.300  1.00 38.20           O
ATOM   1982  N   VAL B  65      56.164  28.538  37.114  1.00 46.25           N
ATOM   1983  CA  VAL B  65      56.016  27.105  37.203  1.00 44.79           C
ATOM   1984  CB  VAL B  65      54.835  26.756  38.134  1.00 41.47           C
ATOM   1985  CG1 VAL B  65      54.731  25.275  38.397  1.00 41.57           C
ATOM   1986  CG2 VAL B  65      55.005  27.523  39.436  1.00 40.11           C
ATOM   1987  C   VAL B  65      55.834  26.522  35.818  1.00 37.46           C
ATOM   1988  O   VAL B  65      54.880  26.858  35.112  1.00 37.34           O
ATOM   1989  N   TRP B  66      56.785  25.696  35.400  1.00 36.57           N
ATOM   1990  CA  TRP B  66      56.664  25.040  34.109  1.00 34.88           C
ATOM   1991  CB  TRP B  66      58.013  25.008  33.402  1.00 31.66           C
ATOM   1992  CG  TRP B  66      58.545  26.371  32.982  1.00 36.10           C
ATOM   1993  CD1 TRP B  66      58.761  27.457  33.787  1.00 36.20           C
ATOM   1994  NE1 TRP B  66      59.264  28.503  33.047  1.00 39.44           N
ATOM   1995  CE2 TRP B  66      59.382  28.109  31.739  1.00 35.48           C
ATOM   1996  CD2 TRP B  66      58.944  26.771  31.659  1.00 31.51           C
ATOM   1997  CE3 TRP B  66      58.970  26.129  30.420  1.00 29.65           C
ATOM   1998  CZ3 TRP B  66      59.424  26.831  29.314  1.00 32.92           C
ATOM   1999  CH2 TRP B  66      59.853  28.161  29.428  1.00 33.18           C
ATOM   2000  CZ2 TRP B  66      59.841  28.815  30.626  1.00 33.08           C
ATOM   2001  C   TRP B  66      56.100  23.629  34.294  1.00 37.02           C
ATOM   2002  O   TRP B  66      56.776  22.754  34.818  1.00 34.25           O
ATOM   2003  N   ASP B  67      54.850  23.437  33.879  1.00 35.05           N
ATOM   2004  CA  ASP B  67      54.167  22.138  33.942  1.00 35.21           C
ATOM   2005  CB  ASP B  67      52.682  22.348  34.322  1.00 31.22           C
ATOM   2006  CG  ASP B  67      51.751  21.213  33.863  1.00 36.67           C
ATOM   2007  OD1 ASP B  67      52.121  20.023  33.939  1.00 32.58           O
ATOM   2008  OD2 ASP B  67      50.613  21.523  33.438  1.00 36.37           O
ATOM   2009  C   ASP B  67      54.332  21.407  32.602  1.00 33.03           C
ATOM   2010  O   ASP B  67      53.748  21.789  31.588  1.00 33.88           O
ATOM   2011  N   ILE B  68      55.162  20.373  32.596  1.00 26.78           N
ATOM   2012  CA  ILE B  68      55.432  19.629  31.371  1.00 34.43           C
ATOM   2013  CB  ILE B  68      56.909  19.238  31.300  1.00 29.84           C
ATOM   2014  CG1 ILE B  68      57.764  20.345  31.910  1.00 27.87           C
ATOM   2015  CD1 ILE B  68      57.677  21.667  31.151  1.00 35.23           C
ATOM   2016  CG2 ILE B  68      57.330  18.898  29.862  1.00 30.62           C
ATOM   2017  C   ILE B  68      54.554  18.367  31.283  1.00 32.23           C
ATOM   2018  O   ILE B  68      54.309  17.713  32.296  1.00 29.44           O
ATOM   2019  N   GLY B  69      54.070  18.037  30.088  1.00 23.71           N
ATOM   2020  CA  GLY B  69      53.307  16.807  29.905  1.00 29.53           C
ATOM   2021  C   GLY B  69      54.080  15.566  30.356  1.00 30.42           C
ATOM   2022  O   GLY B  69      55.302  15.490  30.175  1.00 29.08           O
ATOM   2023  N   GLY B  70      53.371  14.597  30.939  1.00 31.45           N
ATOM   2024  CA  GLY B  70      54.000  13.423  31.524  1.00 26.41           C
ATOM   2025  C   GLY B  70      53.973  12.129  30.711  1.00 32.83           C
ATOM   2026  O   GLY B  70      54.580  11.116  31.109  1.00 26.61           O
ATOM   2027  N   GLN B  71      53.279  12.137  29.579  1.00 27.53           N
ATOM   2028  CA  GLN B  71      53.287  10.956  28.714  1.00 30.51           C
ATOM   2029  CB  GLN B  71      52.483  11.199  27.439  1.00 24.97           C
ATOM   2030  CG  GLN B  71      50.987  11.159  27.636  1.00 27.32           C
ATOM   2031  CD  GLN B  71      50.243  11.737  26.456  1.00 32.84           C
ATOM   2032  OE1 GLN B  71      49.852  11.014  25.538  1.00 35.41           O
ATOM   2033  NE2 GLN B  71      50.042  13.054  26.470  1.00 28.59           N
ATOM   2034  C   GLN B  71      54.722  10.560  28.355  1.00 31.42           C
ATOM   2035  O   GLN B  71      55.625  11.398  28.312  1.00 28.01           O
ATOM   2036  N   ARG B  72      54.914   9.279  28.087  1.00 26.22           N
ATOM   2037  CA  ARG B  72      56.236   8.761  27.800  1.00 29.92           C
ATOM   2038  CB  ARG B  72      56.151   7.236  27.614  1.00 25.41           C
ATOM   2039  CG  ARG B  72      56.415   6.464  28.923  1.00 32.85           C
ATOM   2040  CD  ARG B  72      55.262   5.582  29.414  1.00 37.03           C
ATOM   2041  NE  ARG B  72      55.306   4.231  28.864  1.00 35.01           N
ATOM   2042  CZ  ARG B  72      55.157   3.094  29.551  1.00 32.64           C
ATOM   2043  NH1 ARG B  72      54.955   3.076  30.863  1.00 32.11           N
ATOM   2044  NH2 ARG B  72      55.204   1.953  28.898  1.00 26.78           N
ATOM   2045  C   ARG B  72      56.902   9.443  26.596  1.00 29.74           C
ATOM   2046  O   ARG B  72      58.115   9.707  26.619  1.00 26.44           O
ATOM   2047  N   LYS B  73      56.119   9.743  25.563  1.00 22.28           N
ATOM   2048  CA  LYS B  73      56.659  10.346  24.350  1.00 23.66           C
ATOM   2049  CB  LYS B  73      55.608  10.377  23.247  1.00 25.98           C
ATOM   2050  CG  LYS B  73      54.380  11.226  23.583  1.00 28.25           C
ATOM   2051  CD  LYS B  73      53.360  11.157  22.450  1.00 31.67           C
ATOM   2052  CE  LYS B  73      52.011  11.753  22.844  1.00 32.12           C
ATOM   2053  NZ  LYS B  73      51.946  13.223  22.652  1.00 42.06           N
ATOM   2054  C   LYS B  73      57.177  11.771  24.575  1.00 27.48           C
ATOM   2055  O   LYS B  73      57.899  12.302  23.739  1.00 26.94           O
ATOM   2056  N   ILE B  74      56.796  12.385  25.690  1.00 22.28           N
ATOM   2057  CA  ILE B  74      57.176  13.769  25.981  1.00 27.49           C
ATOM   2058  CB  ILE B  74      56.018  14.542  26.649  1.00 29.02           C
ATOM   2059  CG1 ILE B  74      54.772  14.495  25.760  1.00 26.79           C
ATOM   2060  CD1 ILE B  74      53.520  14.931  26.474  1.00 30.02           C
ATOM   2061  CG2 ILE B  74      56.401  15.994  26.938  1.00 30.49           C
ATOM   2062  C   ILE B  74      58.400  13.806  26.890  1.00 31.98           C
ATOM   2063  O   ILE B  74      59.139  14.792  26.914  1.00 28.49           O
ATOM   2064  N   ARG B  75      58.611  12.721  27.633  1.00 29.66           N
ATOM   2065  CA  ARG B  75      59.713  12.644  28.599  1.00 31.95           C
ATOM   2066  CB  ARG B  75      59.657  11.297  29.325  1.00 26.57           C
ATOM   2067  CG  ARG B  75      58.542  11.307  30.368  1.00 27.11           C
ATOM   2068  CD  ARG B  75      58.478  10.049  31.207  1.00 26.61           C
ATOM   2069  NE  ARG B  75      57.087   9.709  31.503  1.00 30.94           N
ATOM   2070  CZ  ARG B  75      56.661   8.501  31.859  1.00 33.59           C
ATOM   2071  NH1 ARG B  75      57.526   7.491  31.984  1.00 28.53           N
ATOM   2072  NH2 ARG B  75      55.366   8.306  32.091  1.00 28.66           N
ATOM   2073  C   ARG B  75      61.135  12.884  28.051  1.00 27.76           C
ATOM   2074  O   ARG B  75      61.953  13.467  28.757  1.00 27.28           O
ATOM   2075  N   PRO B  76      61.442  12.450  26.810  1.00 28.48           N
ATOM   2076  CA  PRO B  76      62.765  12.816  26.281  1.00 27.91           C
ATOM   2077  CB  PRO B  76      62.841  12.038  24.966  1.00 29.57           C
ATOM   2078  CG  PRO B  76      61.934  10.858  25.184  1.00 33.07           C
ATOM   2079  CD  PRO B  76      60.791  11.423  25.974  1.00 28.23           C
ATOM   2080  C   PRO B  76      62.948  14.330  26.026  1.00 36.71           C
ATOM   2081  O   PRO B  76      64.055  14.771  25.684  1.00 29.60           O
ATOM   2082  N   TYR B  77      61.880  15.107  26.193  1.00 31.26           N
ATOM   2083  CA  TYR B  77      61.950  16.563  26.061  1.00 30.03           C
ATOM   2084  CB  TYR B  77      60.714  17.126  25.342  1.00 27.26           C
ATOM   2085  CG  TYR B  77      60.553  16.659  23.920  1.00 32.20           C
ATOM   2086  CD1 TYR B  77      59.793  15.537  23.626  1.00 30.69           C
ATOM   2087  CE1 TYR B  77      59.639  15.103  22.338  1.00 30.92           C
ATOM   2088  CZ  TYR B  77      60.245  15.785  21.315  1.00 36.82           C
ATOM   2089  OH  TYR B  77      60.083  15.341  20.024  1.00 37.28           O
ATOM   2090  CE2 TYR B  77      61.009  16.907  21.572  1.00 38.05           C
ATOM   2091  CD2 TYR B  77      61.160  17.337  22.872  1.00 36.50           C
ATOM   2092  C   TYR B  77      62.059  17.211  27.429  1.00 32.66           C
ATOM   2093  O   TYR B  77      62.271  18.414  27.507  1.00 38.26           O
ATOM   2094  N   TRP B  78      61.887  16.435  28.503  1.00 28.62           N
ATOM   2095  CA  TRP B  78      61.951  17.007  29.850  1.00 30.70           C
ATOM   2096  CB  TRP B  78      61.839  15.916  30.937  1.00 30.58           C
ATOM   2097  CG  TRP B  78      60.413  15.453  31.229  1.00 32.40           C
ATOM   2098  CD1 TRP B  78      59.280  15.802  30.540  1.00 30.08           C
ATOM   2099  NE1 TRP B  78      58.176  15.198  31.102  1.00 28.53           N
ATOM   2100  CE2 TRP B  78      58.574  14.437  32.169  1.00 31.36           C
ATOM   2101  CD2 TRP B  78      59.977  14.572  32.286  1.00 26.56           C
ATOM   2102  CE3 TRP B  78      60.633  13.891  33.313  1.00 30.30           C
ATOM   2103  CZ3 TRP B  78      59.881  13.103  34.177  1.00 36.91           C
ATOM   2104  CH2 TRP B  78      58.488  12.986  34.035  1.00 31.86           C
ATOM   2105  CZ2 TRP B  78      57.818  13.645  33.039  1.00 32.18           C
ATOM   2106  C   TRP B  78      63.254  17.809  30.011  1.00 34.13           C
ATOM   2107  O   TRP B  78      63.270  18.900  30.597  1.00 31.74           O
ATOM   2108  N   ARG B  79      64.330  17.292  29.429  1.00 33.51           N
ATOM   2109  CA  ARG B  79      65.649  17.858  29.656  1.00 41.18           C
ATOM   2110  CB  ARG B  79      66.731  16.869  29.220  1.00 31.41           C
ATOM   2111  CG  ARG B  79      66.738  16.531  27.744  1.00 42.24           C
ATOM   2112  CD  ARG B  79      67.744  15.418  27.437  1.00 41.97           C
ATOM   2113  NE  ARG B  79      67.396  14.158  28.094  1.00 45.52           N
ATOM   2114  CZ  ARG B  79      66.686  13.185  27.520  1.00 50.40           C
ATOM   2115  NH1 ARG B  79      66.238  13.322  26.273  1.00 47.09           N
ATOM   2116  NH2 ARG B  79      66.414  12.073  28.194  1.00 51.59           N
ATOM   2117  C   ARG B  79      65.845  19.219  28.969  1.00 38.52           C
ATOM   2118  O   ARG B  79      66.789  19.942  29.282  1.00 37.10           O
ATOM   2119  N   SER B  80      64.942  19.585  28.064  1.00 37.47           N
ATOM   2120  CA  SER B  80      65.002  20.900  27.436  1.00 29.21           C
ATOM   2121  CB  SER B  80      64.096  20.948  26.216  1.00 34.03           C
ATOM   2122  OG  SER B  80      64.565  20.075  25.219  1.00 38.86           O
ATOM   2123  C   SER B  80      64.610  22.001  28.424  1.00 34.26           C
ATOM   2124  O   SER B  80      64.842  23.181  28.169  1.00 38.77           O
ATOM   2125  N   TYR B  81      64.016  21.595  29.546  1.00 32.78           N
ATOM   2126  CA  TYR B  81      63.537  22.500  30.573  1.00 23.46           C
ATOM   2127  CB  TYR B  81      62.043  22.237  30.825  1.00 35.43           C
ATOM   2128  CG  TYR B  81      61.236  22.241  29.540  1.00 34.16           C
ATOM   2129  CD1 TYR B  81      61.043  21.072  28.816  1.00 28.65           C
ATOM   2130  CE1 TYR B  81      60.334  21.070  27.630  1.00 28.59           C
ATOM   2131  CZ  TYR B  81      59.817  22.253  27.144  1.00 26.89           C
ATOM   2132  OH  TYR B  81      59.123  22.246  25.957  1.00 19.46           O
ATOM   2133  CE2 TYR B  81      60.007  23.436  27.836  1.00 28.25           C
ATOM   2134  CD2 TYR B  81      60.714  23.424  29.025  1.00 28.64           C
ATOM   2135  C   TYR B  81      64.322  22.385  31.879  1.00 33.28           C
ATOM   2136  O   TYR B  81      63.874  22.865  32.915  1.00 33.74           O
ATOM   2137  N   PHE B  82      65.498  21.759  31.831  1.00 41.46           N
ATOM   2138  CA  PHE B  82      66.342  21.613  33.026  1.00 39.65           C
ATOM   2139  CB  PHE B  82      67.269  20.399  32.902  1.00 38.28           C
ATOM   2140  CG  PHE B  82      66.554  19.081  32.967  1.00 41.17           C
ATOM   2141  CD1 PHE B  82      65.206  19.022  33.302  1.00 41.16           C
ATOM   2142  CE1 PHE B  82      64.536  17.815  33.353  1.00 37.36           C
ATOM   2143  CZ  PHE B  82      65.208  16.645  33.075  1.00 40.20           C
ATOM   2144  CE2 PHE B  82      66.557  16.684  32.745  1.00 46.49           C
ATOM   2145  CD2 PHE B  82      67.223  17.903  32.693  1.00 43.13           C
ATOM   2146  C   PHE B  82      67.183  22.859  33.318  1.00 44.38           C
ATOM   2147  O   PHE B  82      67.251  23.300  34.456  1.00 42.92           O
ATOM   2148  N   GLU B  83      67.830  23.411  32.294  1.00 49.20           N
ATOM   2149  CA  GLU B  83      68.657  24.609  32.467  1.00 59.31           C
ATOM   2150  CB  GLU B  83      69.158  25.138  31.125  1.00 60.96           C
ATOM   2151  CG  GLU B  83      70.648  24.945  30.881  1.00 67.79           C
ATOM   2152  CD  GLU B  83      70.983  24.805  29.402  1.00 78.45           C
ATOM   2153  OE1 GLU B  83      70.645  25.735  28.638  1.00 83.57           O
ATOM   2154  OE2 GLU B  83      71.595  23.793  28.999  1.00 74.20           O
ATOM   2155  C   GLU B  83      67.931  25.741  33.181  1.00 57.92           C
ATOM   2156  O   GLU B  83      66.775  26.041  32.879  1.00 59.66           O
ATOM   2157  N   ASN B  84      68.629  26.351  34.132  1.00 60.33           N
ATOM   2158  CA  ASN B  84      68.121  27.483  34.908  1.00 64.30           C
ATOM   2159  CB  ASN B  84      67.786  28.664  33.986  1.00 66.12           C
ATOM   2160  CG  ASN B  84      69.007  29.205  33.249  1.00 68.58           C
ATOM   2161  OD1 ASN B  84      68.967  29.419  32.036  1.00 71.71           O
ATOM   2162  ND2 ASN B  84      70.096  29.426  33.978  1.00 71.89           N
ATOM   2163  C   ASN B  84      66.901  27.145  35.766  1.00 54.67           C
ATOM   2164  O   ASN B  84      66.181  28.049  36.193  1.00 55.87           O
ATOM   2165  N   THR B  85      66.671  25.856  36.018  1.00 48.24           N
ATOM   2166  CA  THR B  85      65.663  25.438  36.995  1.00 49.82           C
ATOM   2167  CB  THR B  85      65.294  23.934  36.866  1.00 52.30           C
ATOM   2168  OG1 THR B  85      64.743  23.673  35.567  1.00 49.16           O
ATOM   2169  CG2 THR B  85      64.284  23.535  37.936  1.00 42.02           C
ATOM   2170  C   THR B  85      66.178  25.706  38.403  1.00 53.38           C
ATOM   2171  O   THR B  85      67.319  25.368  38.728  1.00 58.63           O
ATOM   2172  N   ASP B  86      65.344  26.320  39.236  1.00 47.93           N
ATOM   2173  CA  ASP B  86      65.733  26.622  40.610  1.00 52.65           C
ATOM   2174  CB  ASP B  86      65.203  27.994  41.052  1.00 56.17           C
ATOM   2175  CG  ASP B  86      65.625  29.112  40.119  1.00 55.63           C
ATOM   2176  OD1 ASP B  86      66.836  29.221  39.840  1.00 58.41           O
ATOM   2177  OD2 ASP B  86      64.751  29.890  39.675  1.00 58.02           O
ATOM   2178  C   ASP B  86      65.217  25.542  41.538  1.00 57.44           C
ATOM   2179  O   ASP B  86      65.912  25.109  42.454  1.00 59.24           O
ATOM   2180  N   ILE B  87      63.989  25.103  41.284  1.00 60.87           N
ATOM   2181  CA  ILE B  87      63.323  24.145  42.155  1.00 54.11           C
ATOM   2182  CB  ILE B  87      62.393  24.872  43.137  1.00 54.31           C
ATOM   2183  CG1 ILE B  87      63.211  25.441  44.296  1.00 55.12           C
ATOM   2184  CD1 ILE B  87      62.837  26.856  44.653  1.00 66.24           C
ATOM   2185  CG2 ILE B  87      61.302  23.943  43.643  1.00 50.96           C
ATOM   2186  C   ILE B  87      62.527  23.095  41.377  1.00 53.10           C
ATOM   2187  O   ILE B  87      61.725  23.420  40.504  1.00 48.21           O
ATOM   2188  N   LEU B  88      62.760  21.829  41.701  1.00 50.59           N
ATOM   2189  CA  LEU B  88      62.026  20.743  41.081  1.00 47.73           C
ATOM   2190  CB  LEU B  88      62.957  19.553  40.824  1.00 48.27           C
ATOM   2191  CG  LEU B  88      62.355  18.224  40.358  1.00 45.40           C
ATOM   2192  CD1 LEU B  88      61.568  18.384  39.075  1.00 37.53           C
ATOM   2193  CD2 LEU B  88      63.457  17.186  40.180  1.00 47.51           C
ATOM   2194  C   LEU B  88      60.847  20.317  41.946  1.00 46.19           C
ATOM   2195  O   LEU B  88      60.986  20.114  43.150  1.00 51.44           O
ATOM   2196  N   ILE B  89      59.681  20.191  41.331  1.00 42.77           N
ATOM   2197  CA  ILE B  89      58.537  19.599  42.012  1.00 45.00           C
ATOM   2198  CB  ILE B  89      57.379  20.578  42.164  1.00 42.04           C
ATOM   2199  CG1 ILE B  89      57.764  21.733  43.086  1.00 50.65           C
ATOM   2200  CD1 ILE B  89      56.612  22.682  43.343  1.00 48.00           C
ATOM   2201  CG2 ILE B  89      56.163  19.864  42.722  1.00 41.94           C
ATOM   2202  C   ILE B  89      58.044  18.367  41.252  1.00 45.28           C
ATOM   2203  O   ILE B  89      57.543  18.473  40.125  1.00 39.77           O
ATOM   2204  N   TYR B  90      58.194  17.205  41.881  1.00 46.08           N
ATOM   2205  CA  TYR B  90      57.820  15.932  41.270  1.00 41.85           C
ATOM   2206  CB  TYR B  90      58.920  14.890  41.483  1.00 42.30           C
ATOM   2207  CG  TYR B  90      58.749  13.649  40.636  1.00 38.19           C
ATOM   2208  CD1 TYR B  90      58.127  12.514  41.146  1.00 38.59           C
ATOM   2209  CE1 TYR B  90      57.963  11.382  40.369  1.00 37.30           C
ATOM   2210  CZ  TYR B  90      58.433  11.375  39.066  1.00 41.94           C
ATOM   2211  OH  TYR B  90      58.289  10.259  38.274  1.00 40.89           O
ATOM   2212  CE2 TYR B  90      59.054  12.494  38.544  1.00 42.80           C
ATOM   2213  CD2 TYR B  90      59.210  13.616  39.328  1.00 30.62           C
ATOM   2214  C   TYR B  90      56.506  15.440  41.850  1.00 37.44           C
ATOM   2215  O   TYR B  90      56.388  15.255  43.056  1.00 43.99           O
ATOM   2216  N   VAL B  91      55.512  15.240  40.996  1.00 36.01           N
ATOM   2217  CA  VAL B  91      54.189  14.855  41.471  1.00 40.10           C
ATOM   2218  CB  VAL B  91      53.091  15.704  40.782  1.00 37.45           C
ATOM   2219  CG1 VAL B  91      51.700  15.355  41.296  1.00 30.67           C
ATOM   2220  CG2 VAL B  91      53.371  17.194  40.983  1.00 42.11           C
ATOM   2221  C   VAL B  91      53.951  13.349  41.243  1.00 41.19           C
ATOM   2222  O   VAL B  91      54.357  12.787  40.222  1.00 31.73           O
ATOM   2223  N   ILE B  92      53.318  12.703  42.221  1.00 42.33           N
ATOM   2224  CA  ILE B  92      53.055  11.269  42.164  1.00 43.68           C
ATOM   2225  CB  ILE B  92      54.014  10.487  43.093  1.00 40.96           C
ATOM   2226  CG1 ILE B  92      55.457  10.941  42.897  1.00 44.79           C
ATOM   2227  CD1 ILE B  92      56.449  10.160  43.689  1.00 44.01           C
ATOM   2228  CG2 ILE B  92      53.898   8.991  42.849  1.00 46.06           C
ATOM   2229  C   ILE B  92      51.599  10.954  42.545  1.00 45.84           C
ATOM   2230  O   ILE B  92      51.108  11.401  43.583  1.00 48.71           O
ATOM   2231  N   ASP B  93      50.906  10.206  41.686  1.00 46.59           N
ATOM   2232  CA  ASP B  93      49.559   9.707  41.981  1.00 45.14           C
ATOM   2233  CB  ASP B  93      48.897   9.159  40.706  1.00 45.49           C
ATOM   2234  CG  ASP B  93      47.455   8.694  40.925  1.00 45.67           C
ATOM   2235  OD1 ASP B  93      47.097   8.337  42.066  1.00 47.00           O
ATOM   2236  OD2 ASP B  93      46.674   8.680  39.946  1.00 39.60           O
ATOM   2237  C   ASP B  93      49.659   8.624  43.061  1.00 51.15           C
ATOM   2238  O   ASP B  93      50.138   7.520  42.801  1.00 48.45           O
ATOM   2239  N   SER B  94      49.194   8.930  44.268  1.00 55.36           N
ATOM   2240  CA  SER B  94      49.358   8.009  45.393  1.00 56.90           C
ATOM   2241  CB  SER B  94      49.079   8.721  46.716  1.00 59.51           C
ATOM   2242  OG  SER B  94      50.120   9.622  47.045  1.00 60.85           O
ATOM   2243  C   SER B  94      48.480   6.765  45.313  1.00 56.11           C
ATOM   2244  O   SER B  94      48.738   5.785  46.006  1.00 63.12           O
ATOM   2245  N   ALA B  95      47.443   6.799  44.484  1.00 51.02           N
ATOM   2246  CA  ALA B  95      46.537   5.661  44.376  1.00 51.57           C
ATOM   2247  CB  ALA B  95      45.105   6.133  44.204  1.00 53.74           C
ATOM   2248  C   ALA B  95      46.917   4.728  43.231  1.00 57.80           C
ATOM   2249  O   ALA B  95      46.433   3.598  43.169  1.00 50.51           O
ATOM   2250  N   ASP B  96      47.773   5.190  42.322  1.00 56.05           N
ATOM   2251  CA  ASP B  96      48.181   4.349  41.200  1.00 45.25           C
ATOM   2252  CB  ASP B  96      48.439   5.177  39.945  1.00 46.05           C
ATOM   2253  CG  ASP B  96      48.087   4.421  38.677  1.00 50.56           C
ATOM   2254  OD1 ASP B  96      48.142   3.171  38.704  1.00 47.40           O
ATOM   2255  OD2 ASP B  96      47.760   5.065  37.658  1.00 46.33           O
ATOM   2256  C   ASP B  96      49.412   3.553  41.565  1.00 44.37           C
ATOM   2257  O   ASP B  96      50.524   3.871  41.134  1.00 46.04           O
ATOM   2258  N   ARG B  97      49.202   2.509  42.360  1.00 48.30           N
ATOM   2259  CA  ARG B  97      50.291   1.673  42.862  1.00 46.00           C
ATOM   2260  CB  ARG B  97      49.745   0.674  43.891  1.00 52.06           C
ATOM   2261  CG  ARG B  97      48.925   1.343  45.004  1.00 56.76           C
ATOM   2262  CD  ARG B  97      48.288   0.332  45.953  1.00 63.96           C
ATOM   2263  NE  ARG B  97      47.717   0.956  47.149  1.00 67.62           N
ATOM   2264  CZ  ARG B  97      48.417   1.295  48.232  1.00 70.79           C
ATOM   2265  NH1 ARG B  97      49.729   1.083  48.280  1.00 62.78           N
ATOM   2266  NH2 ARG B  97      47.805   1.854  49.271  1.00 71.28           N
ATOM   2267  C   ARG B  97      51.026   0.946  41.745  1.00 36.20           C
ATOM   2268  O   ARG B  97      52.230   0.737  41.820  1.00 37.28           O
ATOM   2269  N   LYS B  98      50.296   0.617  40.688  1.00 34.69           N
ATOM   2270  CA  LYS B  98      50.850  -0.113  39.555  1.00 46.79           C
ATOM   2271  CB  LYS B  98      49.727  -0.541  38.602  1.00 50.90           C
ATOM   2272  CG  LYS B  98      48.367  -0.628  39.273  1.00 63.93           C
ATOM   2273  CD  LYS B  98      47.227  -0.698  38.272  1.00 69.26           C
ATOM   2274  CE  LYS B  98      45.875  -0.696  38.964  1.00 62.07           C
ATOM   2275  NZ  LYS B  98      44.865  -0.020  38.110  1.00 63.19           N
ATOM   2276  C   LYS B  98      51.917   0.670  38.790  1.00 46.92           C
ATOM   2277  O   LYS B  98      52.662   0.087  38.000  1.00 42.59           O
ATOM   2278  N   ARG B  99      52.006   1.977  39.029  1.00 36.20           N
ATOM   2279  CA  ARG B  99      52.996   2.793  38.338  1.00 33.93           C
ATOM   2280  CB  ARG B  99      52.290   3.951  37.641  1.00 36.28           C
ATOM   2281  CG  ARG B  99      51.202   3.468  36.696  1.00 40.83           C
ATOM   2282  CD  ARG B  99      51.463   3.911  35.276  1.00 37.75           C
ATOM   2283  NE  ARG B  99      50.678   5.081  34.933  1.00 44.87           N
ATOM   2284  CZ  ARG B  99      51.031   5.988  34.030  1.00 40.21           C
ATOM   2285  NH1 ARG B  99      52.179   5.874  33.366  1.00 37.14           N
ATOM   2286  NH2 ARG B  99      50.223   7.012  33.794  1.00 39.92           N
ATOM   2287  C   ARG B  99      54.124   3.322  39.237  1.00 37.86           C
ATOM   2288  O   ARG B  99      54.941   4.130  38.789  1.00 36.53           O
ATOM   2289  N   PHE B 100      54.184   2.856  40.485  1.00 35.16           N
ATOM   2290  CA  PHE B 100      55.188   3.339  41.441  1.00 38.29           C
ATOM   2291  CB  PHE B 100      55.003   2.688  42.812  1.00 42.29           C
ATOM   2292  CG  PHE B 100      53.865   3.254  43.605  1.00 43.91           C
ATOM   2293  CD1 PHE B 100      53.293   4.469  43.257  1.00 47.16           C
ATOM   2294  CE1 PHE B 100      52.241   4.995  43.994  1.00 47.34           C
ATOM   2295  CZ  PHE B 100      51.757   4.308  45.095  1.00 50.66           C
ATOM   2296  CE2 PHE B 100      52.324   3.098  45.456  1.00 46.32           C
ATOM   2297  CD2 PHE B 100      53.372   2.579  44.711  1.00 51.00           C
ATOM   2298  C   PHE B 100      56.617   3.104  40.980  1.00 39.00           C
ATOM   2299  O   PHE B 100      57.487   3.945  41.205  1.00 37.16           O
ATOM   2300  N   GLU B 101      56.860   1.960  40.345  1.00 34.95           N
ATOM   2301  CA  GLU B 101      58.197   1.636  39.860  1.00 34.64           C
ATOM   2302  CB  GLU B 101      58.287   0.168  39.430  1.00 33.90           C
ATOM   2303  CG  GLU B 101      58.854  -0.764  40.497  1.00 45.65           C
ATOM   2304  CD  GLU B 101      60.302  -0.455  40.859  1.00 59.73           C
ATOM   2305  OE1 GLU B 101      61.193  -0.622  39.990  1.00 67.39           O
ATOM   2306  OE2 GLU B 101      60.547  -0.036  42.012  1.00 55.63           O
ATOM   2307  C   GLU B 101      58.596   2.532  38.701  1.00 39.23           C
ATOM   2308  O   GLU B 101      59.751   2.927  38.579  1.00 36.02           O
ATOM   2309  N   GLU B 102      57.637   2.828  37.834  1.00 39.36           N
ATOM   2310  CA  GLU B 102      57.889   3.700  36.698  1.00 36.32           C
ATOM   2311  CB  GLU B 102      56.671   3.736  35.770  1.00 37.00           C
ATOM   2312  CG  GLU B 102      56.785   4.692  34.596  1.00 33.08           C
ATOM   2313  CD  GLU B 102      55.560   4.659  33.691  1.00 35.69           C
ATOM   2314  OE1 GLU B 102      54.587   3.942  34.009  1.00 34.18           O
ATOM   2315  OE2 GLU B 102      55.575   5.352  32.653  1.00 32.15           O
ATOM   2316  C   GLU B 102      58.240   5.102  37.182  1.00 35.83           C
ATOM   2317  O   GLU B 102      59.215   5.689  36.731  1.00 33.70           O
ATOM   2318  N   THR B 103      57.446   5.636  38.103  1.00 39.38           N
ATOM   2319  CA  THR B 103      57.671   6.995  38.576  1.00 37.51           C
ATOM   2320  CB  THR B 103      56.466   7.530  39.377  1.00 40.46           C
ATOM   2321  OG1 THR B 103      56.568   8.956  39.493  1.00 37.07           O
ATOM   2322  CG2 THR B 103      56.375   6.901  40.760  1.00 38.21           C
ATOM   2323  C   THR B 103      58.945   7.056  39.415  1.00 46.13           C
ATOM   2324  O   THR B 103      59.634   8.080  39.434  1.00 47.02           O
ATOM   2325  N   GLY B 104      59.281   5.945  40.070  1.00 40.44           N
ATOM   2326  CA  GLY B 104      60.507   5.857  40.842  1.00 38.43           C
ATOM   2327  C   GLY B 104      61.748   5.946  39.974  1.00 40.96           C
ATOM   2328  O   GLY B 104      62.715   6.617  40.335  1.00 45.14           O
ATOM   2329  N   GLN B 105      61.728   5.275  38.826  1.00 36.28           N
ATOM   2330  CA  GLN B 105      62.862   5.318  37.912  1.00 38.08           C
ATOM   2331  CB  GLN B 105      62.708   4.274  36.805  1.00 36.20           C
ATOM   2332  CG  GLN B 105      63.159   2.874  37.213  1.00 46.98           C
ATOM   2333  CD  GLN B 105      63.564   2.007  36.024  1.00 60.54           C
ATOM   2334  OE1 GLN B 105      63.436   2.420  34.862  1.00 55.37           O
ATOM   2335  NE2 GLN B 105      64.068   0.802  36.309  1.00 56.62           N
ATOM   2336  C   GLN B 105      63.033   6.705  37.298  1.00 38.80           C
ATOM   2337  O   GLN B 105      64.157   7.142  37.045  1.00 34.82           O
ATOM   2338  N   GLU B 106      61.916   7.383  37.037  1.00 38.74           N
ATOM   2339  CA  GLU B 106      61.964   8.740  36.498  1.00 42.24           C
ATOM   2340  CB  GLU B 106      60.565   9.237  36.098  1.00 39.26           C
ATOM   2341  CG  GLU B 106      59.865   8.434  34.996  1.00 37.40           C
ATOM   2342  CD  GLU B 106      60.604   8.450  33.671  1.00 34.95           C
ATOM   2343  OE1 GLU B 106      61.448   9.347  33.455  1.00 36.81           O
ATOM   2344  OE2 GLU B 106      60.326   7.573  32.827  1.00 29.40           O
ATOM   2345  C   GLU B 106      62.594   9.692  37.515  1.00 37.36           C
ATOM   2346  O   GLU B 106      63.495  10.449  37.178  1.00 38.81           O
ATOM   2347  N   LEU B 107      62.126   9.642  38.758  1.00 33.77           N
ATOM   2348  CA  LEU B 107      62.721  10.454  39.819  1.00 38.43           C
ATOM   2349  CB  LEU B 107      62.010  10.210  41.151  1.00 44.16           C
ATOM   2350  CG  LEU B 107      62.486  11.074  42.324  1.00 44.30           C
ATOM   2351  CD1 LEU B 107      62.525  12.548  41.934  1.00 39.57           C
ATOM   2352  CD2 LEU B 107      61.598  10.857  43.550  1.00 37.62           C
ATOM   2353  C   LEU B 107      64.217  10.179  39.973  1.00 46.83           C
ATOM   2354  O   LEU B 107      65.020  11.111  40.000  1.00 45.25           O
ATOM   2355  N   THR B 108      64.581   8.900  40.065  1.00 40.57           N
ATOM   2356  CA  THR B 108      65.977   8.501  40.211  1.00 46.62           C
ATOM   2357  CB  THR B 108      66.120   6.953  40.288  1.00 43.21           C
ATOM   2358  OG1 THR B 108      65.694   6.494  41.579  1.00 42.17           O
ATOM   2359  CG2 THR B 108      67.556   6.533  40.079  1.00 41.33           C
ATOM   2360  C   THR B 108      66.820   9.047  39.060  1.00 46.21           C
ATOM   2361  O   THR B 108      67.930   9.524  39.274  1.00 45.33           O
ATOM   2362  N   GLU B 109      66.279   9.008  37.845  1.00 45.17           N
ATOM   2363  CA  GLU B 109      66.990   9.536  36.678  1.00 44.71           C
ATOM   2364  CB  GLU B 109      66.283   9.115  35.388  1.00 38.05           C
ATOM   2365  CG  GLU B 109      67.058   9.410  34.104  1.00 52.00           C
ATOM   2366  CD  GLU B 109      68.577   9.338  34.280  1.00 62.60           C
ATOM   2367  OE1 GLU B 109      69.106   8.247  34.615  1.00 64.44           O
ATOM   2368  OE2 GLU B 109      69.247  10.370  34.055  1.00 62.16           O
ATOM   2369  C   GLU B 109      67.128  11.070  36.727  1.00 51.66           C
ATOM   2370  O   GLU B 109      68.177  11.624  36.360  1.00 49.09           O
ATOM   2371  N   LEU B 110      66.073  11.749  37.175  1.00 43.33           N
ATOM   2372  CA  LEU B 110      66.131  13.194  37.360  1.00 49.73           C
ATOM   2373  CB  LEU B 110      64.788  13.733  37.877  1.00 39.82           C
ATOM   2374  CG  LEU B 110      63.625  13.744  36.862  1.00 43.94           C
ATOM   2375  CD1 LEU B 110      62.315  14.249  37.460  1.00 28.51           C
ATOM   2376  CD2 LEU B 110      63.983  14.552  35.612  1.00 36.71           C
ATOM   2377  C   LEU B 110      67.267  13.569  38.316  1.00 50.50           C
ATOM   2378  O   LEU B 110      68.082  14.437  38.008  1.00 46.95           O
ATOM   2379  N   LEU B 111      67.336  12.886  39.455  1.00 51.92           N
ATOM   2380  CA  LEU B 111      68.247  13.271  40.532  1.00 48.73           C
ATOM   2381  CB  LEU B 111      67.810  12.609  41.836  1.00 48.57           C
ATOM   2382  CG  LEU B 111      66.395  13.023  42.253  1.00 46.84           C
ATOM   2383  CD1 LEU B 111      66.068  12.547  43.657  1.00 49.75           C
ATOM   2384  CD2 LEU B 111      66.231  14.533  42.151  1.00 53.55           C
ATOM   2385  C   LEU B 111      69.719  12.961  40.248  1.00 55.93           C
ATOM   2386  O   LEU B 111      70.610  13.378  40.994  1.00 56.78           O
ATOM   2387  N   GLU B 112      69.979  12.252  39.157  1.00 52.96           N
ATOM   2388  CA  GLU B 112      71.350  11.999  38.744  1.00 56.79           C
ATOM   2389  CB  GLU B 112      71.499  10.574  38.218  1.00 54.30           C
ATOM   2390  CG  GLU B 112      71.288   9.512  39.270  1.00 56.89           C
ATOM   2391  CD  GLU B 112      71.341   8.119  38.687  1.00 70.26           C
ATOM   2392  OE1 GLU B 112      71.340   8.007  37.438  1.00 66.31           O
ATOM   2393  OE2 GLU B 112      71.384   7.145  39.475  1.00 69.03           O
ATOM   2394  C   GLU B 112      71.764  12.999  37.677  1.00 56.82           C
ATOM   2395  O   GLU B 112      72.953  13.179  37.401  1.00 60.44           O
ATOM   2396  N   GLU B 113      70.768  13.651  37.085  1.00 52.67           N
ATOM   2397  CA  GLU B 113      70.986  14.540  35.949  1.00 53.09           C
ATOM   2398  CB  GLU B 113      69.645  15.043  35.420  1.00 54.76           C
ATOM   2399  CG  GLU B 113      69.718  15.683  34.060  1.00 50.76           C
ATOM   2400  CD  GLU B 113      70.020  14.686  32.963  1.00 53.71           C
ATOM   2401  OE1 GLU B 113      70.699  15.065  31.994  1.00 50.65           O
ATOM   2402  OE2 GLU B 113      69.578  13.520  33.067  1.00 61.16           O
ATOM   2403  C   GLU B 113      71.888  15.728  36.296  1.00 60.53           C
ATOM   2404  O   GLU B 113      71.703  16.408  37.314  1.00 48.52           O
ATOM   2405  N   GLU B 114      72.866  15.976  35.435  1.00 65.77           N
ATOM   2406  CA  GLU B 114      73.855  17.010  35.696  1.00 64.04           C
ATOM   2407  CB  GLU B 114      74.997  16.918  34.674  1.00 69.17           C
ATOM   2408  CG  GLU B 114      75.685  18.241  34.299  1.00 79.56           C
ATOM   2409  CD  GLU B 114      76.382  18.947  35.464  1.00 88.94           C
ATOM   2410  OE1 GLU B 114      76.510  18.349  36.557  1.00 90.15           O
ATOM   2411  OE2 GLU B 114      76.786  20.120  35.284  1.00 89.50           O
ATOM   2412  C   GLU B 114      73.233  18.400  35.682  1.00 65.03           C
ATOM   2413  O   GLU B 114      73.609  19.253  36.480  1.00 66.09           O
ATOM   2414  N   LYS B 115      72.271  18.640  34.797  1.00 59.23           N
ATOM   2415  CA  LYS B 115      71.714  19.989  34.702  1.00 58.98           C
ATOM   2416  CB  LYS B 115      71.191  20.263  33.296  1.00 53.85           C
ATOM   2417  CG  LYS B 115      72.331  20.402  32.309  1.00 65.81           C
ATOM   2418  CD  LYS B 115      71.875  20.271  30.874  1.00 63.03           C
ATOM   2419  CE  LYS B 115      70.937  21.353  30.486  1.00 66.10           C
ATOM   2420  NZ  LYS B 115      70.499  21.126  29.090  1.00 70.82           N
ATOM   2421  C   LYS B 115      70.632  20.244  35.725  1.00 51.21           C
ATOM   2422  O   LYS B 115      69.983  21.291  35.695  1.00 54.43           O
ATOM   2423  N   LEU B 116      70.456  19.302  36.644  1.00 45.79           N
ATOM   2424  CA  LEU B 116      69.561  19.510  37.772  1.00 49.77           C
ATOM   2425  CB  LEU B 116      68.401  18.517  37.744  1.00 46.24           C
ATOM   2426  CG  LEU B 116      67.512  18.656  36.496  1.00 47.92           C
ATOM   2427  CD1 LEU B 116      66.422  17.588  36.442  1.00 43.05           C
ATOM   2428  CD2 LEU B 116      66.911  20.051  36.401  1.00 41.79           C
ATOM   2429  C   LEU B 116      70.359  19.395  39.060  1.00 57.58           C
ATOM   2430  O   LEU B 116      69.789  19.236  40.139  1.00 55.89           O
ATOM   2431  N   SER B 117      71.686  19.479  38.917  1.00 62.63           N
ATOM   2432  CA  SER B 117      72.630  19.558  40.036  1.00 62.93           C
ATOM   2433  CB  SER B 117      73.992  20.084  39.570  1.00 66.16           C
ATOM   2434  OG  SER B 117      74.307  19.646  38.265  1.00 73.53           O
ATOM   2435  C   SER B 117      72.154  20.470  41.145  1.00 69.27           C
ATOM   2436  O   SER B 117      71.638  21.554  40.875  1.00 72.66           O
ATOM   2437  N   CYS B 118      72.318  20.025  42.386  1.00 70.01           N
ATOM   2438  CA  CYS B 118      72.206  20.906  43.545  1.00 75.92           C
ATOM   2439  CB  CYS B 118      73.355  21.923  43.532  1.00 81.05           C
ATOM   2440  SG  CYS B 118      75.021  21.190  43.670  1.00 89.41           S
ATOM   2441  C   CYS B 118      70.865  21.633  43.603  1.00 69.84           C
ATOM   2442  O   CYS B 118      70.749  22.700  44.208  1.00 72.41           O
ATOM   2443  N   VAL B 119      69.860  21.055  42.957  1.00 67.60           N
ATOM   2444  CA  VAL B 119      68.522  21.631  42.938  1.00 66.64           C
ATOM   2445  CB  VAL B 119      67.862  21.483  41.539  1.00 60.72           C
ATOM   2446  CG1 VAL B 119      66.383  21.793  41.602  1.00 53.94           C
ATOM   2447  CG2 VAL B 119      68.549  22.383  40.525  1.00 59.54           C
ATOM   2448  C   VAL B 119      67.661  20.958  44.001  1.00 63.06           C
ATOM   2449  O   VAL B 119      67.608  19.727  44.061  1.00 64.88           O
ATOM   2450  N   PRO B 120      67.003  21.761  44.857  1.00 59.03           N
ATOM   2451  CA  PRO B 120      66.068  21.212  45.845  1.00 60.94           C
ATOM   2452  CB  PRO B 120      65.523  22.454  46.562  1.00 59.41           C
ATOM   2453  CG  PRO B 120      66.507  23.533  46.279  1.00 61.62           C
ATOM   2454  CD  PRO B 120      67.070  23.231  44.921  1.00 64.08           C
ATOM   2455  C   PRO B 120      64.954  20.461  45.137  1.00 58.24           C
ATOM   2456  O   PRO B 120      64.605  20.836  44.020  1.00 55.70           O
ATOM   2457  N   VAL B 121      64.403  19.428  45.759  1.00 61.03           N
ATOM   2458  CA  VAL B 121      63.328  18.684  45.118  1.00 60.23           C
ATOM   2459  CB  VAL B 121      63.853  17.356  44.521  1.00 55.53           C
ATOM   2460  CG1 VAL B 121      64.662  16.576  45.549  1.00 62.21           C
ATOM   2461  CG2 VAL B 121      62.689  16.518  43.984  1.00 54.58           C
ATOM   2462  C   VAL B 121      62.161  18.407  46.065  1.00 61.05           C
ATOM   2463  O   VAL B 121      62.333  17.832  47.137  1.00 64.89           O
ATOM   2464  N   LEU B 122      60.972  18.843  45.658  1.00 56.77           N
ATOM   2465  CA  LEU B 122      59.758  18.609  46.425  1.00 55.04           C
ATOM   2466  CB  LEU B 122      58.945  19.900  46.552  1.00 54.28           C
ATOM   2467  CG  LEU B 122      57.513  19.793  47.099  1.00 57.32           C
ATOM   2468  CD1 LEU B 122      57.480  19.167  48.485  1.00 58.85           C
ATOM   2469  CD2 LEU B 122      56.825  21.146  47.103  1.00 58.23           C
ATOM   2470  C   LEU B 122      58.899  17.520  45.782  1.00 57.51           C
ATOM   2471  O   LEU B 122      58.402  17.682  44.668  1.00 52.50           O
ATOM   2472  N   ILE B 123      58.728  16.410  46.494  1.00 61.17           N
ATOM   2473  CA  ILE B 123      57.814  15.357  46.068  1.00 56.24           C
ATOM   2474  CB  ILE B 123      58.311  13.950  46.489  1.00 57.69           C
ATOM   2475  CG1 ILE B 123      59.652  13.621  45.826  1.00 58.27           C
ATOM   2476  CD1 ILE B 123      60.861  13.870  46.715  1.00 61.84           C
ATOM   2477  CG2 ILE B 123      57.269  12.892  46.156  1.00 48.70           C
ATOM   2478  C   ILE B 123      56.430  15.581  46.662  1.00 55.88           C
ATOM   2479  O   ILE B 123      56.263  15.525  47.877  1.00 62.91           O
ATOM   2480  N   PHE B 124      55.444  15.849  45.809  1.00 52.65           N
ATOM   2481  CA  PHE B 124      54.050  15.856  46.238  1.00 50.92           C
ATOM   2482  CB  PHE B 124      53.183  16.785  45.378  1.00 54.36           C
ATOM   2483  CG  PHE B 124      53.153  18.227  45.832  1.00 61.98           C
ATOM   2484  CD1 PHE B 124      53.838  19.199  45.128  1.00 56.27           C
ATOM   2485  CE1 PHE B 124      53.800  20.525  45.528  1.00 64.05           C
ATOM   2486  CZ  PHE B 124      53.071  20.890  46.644  1.00 62.25           C
ATOM   2487  CE2 PHE B 124      52.377  19.933  47.352  1.00 62.90           C
ATOM   2488  CD2 PHE B 124      52.421  18.610  46.948  1.00 68.50           C
ATOM   2489  C   PHE B 124      53.488  14.448  46.143  1.00 57.34           C
ATOM   2490  O   PHE B 124      53.398  13.893  45.047  1.00 51.62           O
ATOM   2491  N   ALA B 125      53.107  13.870  47.277  1.00 61.52           N
ATOM   2492  CA  ALA B 125      52.346  12.626  47.270  1.00 59.48           C
ATOM   2493  CB  ALA B 125      52.521  11.876  48.582  1.00 63.97           C
ATOM   2494  C   ALA B 125      50.876  12.929  47.021  1.00 53.96           C
ATOM   2495  O   ALA B 125      50.072  12.889  47.945  1.00 58.79           O
ATOM   2496  N   ASN B 126      50.535  13.215  45.766  1.00 54.27           N
ATOM   2497  CA  ASN B 126      49.215  13.745  45.399  1.00 58.26           C
ATOM   2498  CB  ASN B 126      49.279  14.332  43.976  1.00 51.13           C
ATOM   2499  CG  ASN B 126      48.014  15.096  43.588  1.00 51.74           C
ATOM   2500  OD1 ASN B 126      47.346  15.690  44.436  1.00 52.63           O
ATOM   2501  ND2 ASN B 126      47.668  15.056  42.304  1.00 49.80           N
ATOM   2502  C   ASN B 126      48.073  12.726  45.490  1.00 53.17           C
ATOM   2503  O   ASN B 126      48.307  11.549  45.728  1.00 58.37           O
ATOM   2504  N   LYS B 127      46.843  13.210  45.317  1.00 54.01           N
ATOM   2505  CA  LYS B 127      45.619  12.401  45.277  1.00 57.68           C
ATOM   2506  CB  LYS B 127      45.688  11.363  44.148  1.00 52.01           C
ATOM   2507  CG  LYS B 127      45.847  11.985  42.761  1.00 52.01           C
ATOM   2508  CD  LYS B 127      45.222  11.150  41.656  1.00 44.13           C
ATOM   2509  CE  LYS B 127      45.581  11.722  40.288  1.00 42.49           C
ATOM   2510  NZ  LYS B 127      45.308  10.792  39.162  1.00 38.65           N
ATOM   2511  C   LYS B 127      45.333  11.722  46.618  1.00 58.46           C
ATOM   2512  O   LYS B 127      44.696  10.671  46.669  1.00 54.13           O
ATOM   2513  N   GLN B 128      45.778  12.358  47.700  1.00 58.87           N
ATOM   2514  CA  GLN B 128      45.566  11.853  49.055  1.00 56.94           C
ATOM   2515  CB  GLN B 128      46.448  12.607  50.048  1.00 52.51           C
ATOM   2516  CG  GLN B 128      47.882  12.132  50.083  1.00 62.68           C
ATOM   2517  CD  GLN B 128      48.015  10.683  50.523  1.00 62.52           C
ATOM   2518  OE1 GLN B 128      47.109  10.117  51.140  1.00 62.64           O
ATOM   2519  NE2 GLN B 128      49.156  10.078  50.214  1.00 63.23           N
ATOM   2520  C   GLN B 128      44.120  11.937  49.524  1.00 54.30           C
ATOM   2521  O   GLN B 128      43.819  11.584  50.661  1.00 58.52           O
ATOM   2522  N   ASP B 129      43.232  12.415  48.661  1.00 56.23           N
ATOM   2523  CA  ASP B 129      41.807  12.431  48.979  1.00 58.04           C
ATOM   2524  CB  ASP B 129      41.059  13.451  48.108  1.00 55.58           C
ATOM   2525  CG  ASP B 129      41.301  13.248  46.619  1.00 54.05           C
ATOM   2526  OD1 ASP B 129      42.450  13.459  46.175  1.00 56.60           O
ATOM   2527  OD2 ASP B 129      40.344  12.888  45.894  1.00 54.08           O
ATOM   2528  C   ASP B 129      41.219  11.035  48.799  1.00 57.98           C
ATOM   2529  O   ASP B 129      40.323  10.623  49.533  1.00 63.85           O
ATOM   2530  N   LEU B 130      41.737  10.308  47.816  1.00 59.48           N
ATOM   2531  CA  LEU B 130      41.259   8.963  47.529  1.00 62.64           C
ATOM   2532  CB  LEU B 130      41.862   8.450  46.222  1.00 58.88           C
ATOM   2533  CG  LEU B 130      41.528   9.314  45.006  1.00 57.08           C
ATOM   2534  CD1 LEU B 130      42.464   9.025  43.839  1.00 54.39           C
ATOM   2535  CD2 LEU B 130      40.072   9.121  44.600  1.00 49.71           C
ATOM   2536  C   LEU B 130      41.573   7.997  48.666  1.00 60.47           C
ATOM   2537  O   LEU B 130      42.639   8.057  49.279  1.00 56.12           O
ATOM   2538  N   LEU B 131      40.622   7.108  48.929  1.00 63.57           N
ATOM   2539  CA  LEU B 131      40.727   6.103  49.981  1.00 61.81           C
ATOM   2540  CB  LEU B 131      39.392   5.357  50.153  1.00 62.36           C
ATOM   2541  CG  LEU B 131      38.470   4.845  49.025  1.00 71.10           C
ATOM   2542  CD1 LEU B 131      39.060   3.630  48.312  1.00 70.22           C
ATOM   2543  CD2 LEU B 131      38.012   5.910  47.999  1.00 69.48           C
ATOM   2544  C   LEU B 131      41.857   5.117  49.694  1.00 60.61           C
ATOM   2545  O   LEU B 131      42.469   4.567  50.610  1.00 58.62           O
ATOM   2546  N   THR B 132      42.136   4.915  48.411  1.00 62.88           N
ATOM   2547  CA  THR B 132      43.133   3.945  47.966  1.00 58.81           C
ATOM   2548  CB  THR B 132      42.868   3.533  46.496  1.00 63.26           C
ATOM   2549  OG1 THR B 132      42.322   4.647  45.780  1.00 66.20           O
ATOM   2550  CG2 THR B 132      41.882   2.394  46.426  1.00 60.67           C
ATOM   2551  C   THR B 132      44.577   4.441  48.089  1.00 58.26           C
ATOM   2552  O   THR B 132      45.519   3.656  48.003  1.00 59.74           O
ATOM   2553  N   ALA B 133      44.747   5.738  48.307  1.00 55.71           N
ATOM   2554  CA  ALA B 133      46.075   6.340  48.348  1.00 59.48           C
ATOM   2555  CB  ALA B 133      45.967   7.847  48.586  1.00 58.39           C
ATOM   2556  C   ALA B 133      46.976   5.714  49.406  1.00 58.52           C
ATOM   2557  O   ALA B 133      46.525   5.340  50.483  1.00 63.81           O
ATOM   2558  N   ALA B 134      48.255   5.599  49.081  1.00 58.95           N
ATOM   2559  CA  ALA B 134      49.241   5.128  50.030  1.00 62.13           C
ATOM   2560  CB  ALA B 134      50.421   4.513  49.302  1.00 58.84           C
ATOM   2561  C   ALA B 134      49.691   6.288  50.904  1.00 66.67           C
ATOM   2562  O   ALA B 134      49.723   7.429  50.451  1.00 65.10           O
ATOM   2563  N   PRO B 135      50.020   6.008  52.173  1.00 71.22           N
ATOM   2564  CA  PRO B 135      50.599   7.058  53.018  1.00 71.57           C
ATOM   2565  CB  PRO B 135      50.831   6.345  54.356  1.00 65.18           C
ATOM   2566  CG  PRO B 135      49.854   5.220  54.359  1.00 63.55           C
ATOM   2567  CD  PRO B 135      49.755   4.770  52.928  1.00 68.31           C
ATOM   2568  C   PRO B 135      51.915   7.593  52.444  1.00 69.97           C
ATOM   2569  O   PRO B 135      52.654   6.850  51.799  1.00 68.43           O
ATOM   2570  N   ALA B 136      52.194   8.872  52.676  1.00 72.75           N
ATOM   2571  CA  ALA B 136      53.440   9.483  52.227  1.00 70.87           C
ATOM   2572  CB  ALA B 136      53.501  10.934  52.667  1.00 67.66           C
ATOM   2573  C   ALA B 136      54.653   8.718  52.754  1.00 74.89           C
ATOM   2574  O   ALA B 136      55.695   8.644  52.095  1.00 71.18           O
ATOM   2575  N   SER B 137      54.502   8.155  53.951  1.00 78.98           N
ATOM   2576  CA  SER B 137      55.526   7.315  54.565  1.00 78.62           C
ATOM   2577  CB  SER B 137      55.052   6.820  55.937  1.00 77.44           C
ATOM   2578  OG  SER B 137      53.908   5.987  55.811  1.00 76.16           O
ATOM   2579  C   SER B 137      55.866   6.128  53.670  1.00 74.86           C
ATOM   2580  O   SER B 137      57.037   5.813  53.450  1.00 73.57           O
ATOM   2581  N   GLU B 138      54.825   5.477  53.162  1.00 70.05           N
ATOM   2582  CA  GLU B 138      54.969   4.316  52.297  1.00 68.83           C
ATOM   2583  CB  GLU B 138      53.593   3.735  51.990  1.00 66.19           C
ATOM   2584  CG  GLU B 138      53.605   2.414  51.248  1.00 68.57           C
ATOM   2585  CD  GLU B 138      52.200   1.893  51.009  1.00 67.77           C
ATOM   2586  OE1 GLU B 138      51.305   2.205  51.826  1.00 67.77           O
ATOM   2587  OE2 GLU B 138      51.985   1.186  50.002  1.00 67.57           O
ATOM   2588  C   GLU B 138      55.699   4.659  51.003  1.00 71.83           C
ATOM   2589  O   GLU B 138      56.598   3.936  50.571  1.00 69.05           O
ATOM   2590  N   ILE B 139      55.308   5.776  50.398  1.00 70.75           N
ATOM   2591  CA  ILE B 139      55.877   6.214  49.130  1.00 66.13           C
ATOM   2592  CB  ILE B 139      55.044   7.359  48.529  1.00 65.45           C
ATOM   2593  CG1 ILE B 139      53.748   6.798  47.945  1.00 54.54           C
ATOM   2594  CD1 ILE B 139      52.702   7.837  47.695  1.00 57.93           C
ATOM   2595  CG2 ILE B 139      55.833   8.115  47.464  1.00 61.83           C
ATOM   2596  C   ILE B 139      57.324   6.656  49.283  1.00 67.16           C
ATOM   2597  O   ILE B 139      58.176   6.310  48.465  1.00 69.89           O
ATOM   2598  N   ALA B 140      57.601   7.413  50.338  1.00 69.89           N
ATOM   2599  CA  ALA B 140      58.962   7.856  50.623  1.00 70.77           C
ATOM   2600  CB  ALA B 140      58.983   8.788  51.825  1.00 72.24           C
ATOM   2601  C   ALA B 140      59.871   6.657  50.859  1.00 73.59           C
ATOM   2602  O   ALA B 140      61.026   6.640  50.415  1.00 78.35           O
ATOM   2603  N   GLU B 141      59.343   5.656  51.559  1.00 73.62           N
ATOM   2604  CA  GLU B 141      60.045   4.391  51.737  1.00 82.36           C
ATOM   2605  CB  GLU B 141      59.254   3.462  52.678  1.00 84.21           C
ATOM   2606  CG  GLU B 141      59.361   1.938  52.418  1.00 91.86           C
ATOM   2607  CD  GLU B 141      60.789   1.405  52.246  1.00100.50           C
ATOM   2608  OE1 GLU B 141      61.738   1.973  52.833  1.00 99.98           O
ATOM   2609  OE2 GLU B 141      60.958   0.419  51.493  1.00 99.23           O
ATOM   2610  C   GLU B 141      60.275   3.739  50.374  1.00 85.42           C
ATOM   2611  O   GLU B 141      61.400   3.343  50.049  1.00 90.34           O
ATOM   2612  N   GLY B 142      59.210   3.636  49.583  1.00 80.13           N
ATOM   2613  CA  GLY B 142      59.289   3.046  48.258  1.00 76.48           C
ATOM   2614  C   GLY B 142      60.362   3.678  47.389  1.00 78.71           C
ATOM   2615  O   GLY B 142      61.112   2.978  46.707  1.00 82.25           O
ATOM   2616  N   LEU B 143      60.447   5.004  47.429  1.00 76.23           N
ATOM   2617  CA  LEU B 143      61.423   5.734  46.623  1.00 78.70           C
ATOM   2618  CB  LEU B 143      60.890   7.128  46.285  1.00 75.85           C
ATOM   2619  CG  LEU B 143      59.488   7.188  45.670  1.00 72.89           C
ATOM   2620  CD1 LEU B 143      59.007   8.626  45.602  1.00 73.35           C
ATOM   2621  CD2 LEU B 143      59.455   6.542  44.294  1.00 60.23           C
ATOM   2622  C   LEU B 143      62.780   5.848  47.321  1.00 77.39           C
ATOM   2623  O   LEU B 143      63.762   6.269  46.707  1.00 69.73           O
ATOM   2624  N   ASN B 144      62.820   5.463  48.597  1.00 78.44           N
ATOM   2625  CA  ASN B 144      64.037   5.498  49.408  1.00 76.90           C
ATOM   2626  CB  ASN B 144      65.054   4.467  48.905  1.00 80.26           C
ATOM   2627  CG  ASN B 144      64.400   3.185  48.417  1.00 84.07           C
ATOM   2628  OD1 ASN B 144      64.055   3.058  47.242  1.00 87.44           O
ATOM   2629  ND2 ASN B 144      64.214   2.232  49.324  1.00 83.43           N
ATOM   2630  C   ASN B 144      64.670   6.880  49.428  1.00 76.64           C
ATOM   2631  O   ASN B 144      65.864   7.032  49.176  1.00 80.65           O
ATOM   2632  N   LEU B 145      63.860   7.882  49.751  1.00 77.46           N
ATOM   2633  CA  LEU B 145      64.260   9.281  49.626  1.00 77.11           C
ATOM   2634  CB  LEU B 145      63.054  10.184  49.897  1.00 75.38           C
ATOM   2635  CG  LEU B 145      61.875   9.996  48.935  1.00 75.09           C
ATOM   2636  CD1 LEU B 145      60.732  10.931  49.282  1.00 65.88           C
ATOM   2637  CD2 LEU B 145      62.313  10.198  47.487  1.00 71.33           C
ATOM   2638  C   LEU B 145      65.424   9.668  50.544  1.00 83.43           C
ATOM   2639  O   LEU B 145      66.137  10.637  50.273  1.00 77.63           O
ATOM   2640  N   HIS B 146      65.625   8.903  51.616  1.00 85.72           N
ATOM   2641  CA  HIS B 146      66.690   9.195  52.574  1.00 81.40           C
ATOM   2642  CB  HIS B 146      66.577   8.287  53.804  1.00 80.41           C
ATOM   2643  CG  HIS B 146      66.695   6.824  53.498  1.00 91.21           C
ATOM   2644  ND1 HIS B 146      65.669   6.094  52.934  1.00 90.28           N
ATOM   2645  CE1 HIS B 146      66.055   4.840  52.783  1.00 87.55           C
ATOM   2646  NE2 HIS B 146      67.295   4.728  53.228  1.00 84.65           N
ATOM   2647  CD2 HIS B 146      67.718   5.954  53.681  1.00 84.35           C
ATOM   2648  C   HIS B 146      68.076   9.052  51.941  1.00 84.77           C
ATOM   2649  O   HIS B 146      69.050   9.623  52.431  1.00 90.69           O
ATOM   2650  N   THR B 147      68.153   8.303  50.844  1.00 85.87           N
ATOM   2651  CA  THR B 147      69.411   8.081  50.132  1.00 84.36           C
ATOM   2652  CB  THR B 147      69.263   6.962  49.087  1.00 87.08           C
ATOM   2653  OG1 THR B 147      68.068   7.178  48.326  1.00 86.30           O
ATOM   2654  CG2 THR B 147      69.173   5.609  49.768  1.00 84.85           C
ATOM   2655  C   THR B 147      69.920   9.340  49.423  1.00 83.71           C
ATOM   2656  O   THR B 147      71.050   9.377  48.936  1.00 84.74           O
ATOM   2657  N   ILE B 148      69.080  10.367  49.358  1.00 84.28           N
ATOM   2658  CA  ILE B 148      69.451  11.608  48.687  1.00 85.27           C
ATOM   2659  CB  ILE B 148      68.218  12.359  48.162  1.00 80.32           C
ATOM   2660  CG1 ILE B 148      67.300  11.408  47.395  1.00 76.19           C
ATOM   2661  CD1 ILE B 148      65.883  11.921  47.268  1.00 69.41           C
ATOM   2662  CG2 ILE B 148      68.642  13.521  47.282  1.00 77.16           C
ATOM   2663  C   ILE B 148      70.240  12.520  49.618  1.00 85.49           C
ATOM   2664  O   ILE B 148      69.723  13.021  50.615  1.00 86.46           O
ATOM   2665  N   ARG B 149      71.499  12.731  49.265  1.00 91.22           N
ATOM   2666  CA  ARG B 149      72.455  13.425  50.108  1.00 93.13           C
ATOM   2667  CB  ARG B 149      73.765  12.636  50.152  1.00 94.51           C
ATOM   2668  CG  ARG B 149      73.620  11.160  50.526  1.00 91.89           C
ATOM   2669  CD  ARG B 149      74.872  10.414  50.109  1.00 81.36           C
ATOM   2670  NE  ARG B 149      75.641   9.891  51.233  1.00 86.12           N
ATOM   2671  CZ  ARG B 149      76.319   8.749  51.192  1.00 85.77           C
ATOM   2672  NH1 ARG B 149      77.003   8.322  52.251  1.00 78.85           N
ATOM   2673  NH2 ARG B 149      76.324   8.040  50.074  1.00 77.37           N
ATOM   2674  C   ARG B 149      72.727  14.819  49.568  1.00 94.18           C
ATOM   2675  O   ARG B 149      72.951  15.767  50.322  1.00 97.89           O
ATOM   2676  N   ASP B 150      72.704  14.916  48.242  1.00 90.41           N
ATOM   2677  CA  ASP B 150      73.282  16.033  47.506  1.00 88.13           C
ATOM   2678  CB  ASP B 150      73.491  15.616  46.056  1.00 86.75           C
ATOM   2679  CG  ASP B 150      74.619  14.624  45.903  1.00 98.68           C
ATOM   2680  OD1 ASP B 150      75.163  14.185  46.944  1.00 98.45           O
ATOM   2681  OD2 ASP B 150      74.955  14.272  44.750  1.00103.50           O
ATOM   2682  C   ASP B 150      72.441  17.300  47.549  1.00 84.70           C
ATOM   2683  O   ASP B 150      72.968  18.411  47.575  1.00 88.30           O
ATOM   2684  N   ARG B 151      71.127  17.124  47.554  1.00 80.75           N
ATOM   2685  CA  ARG B 151      70.203  18.245  47.511  1.00 80.62           C
ATOM   2686  CB  ARG B 151      69.338  18.174  46.246  1.00 76.67           C
ATOM   2687  CG  ARG B 151      68.788  16.774  45.952  1.00 77.47           C
ATOM   2688  CD  ARG B 151      68.510  16.551  44.477  1.00 65.91           C
ATOM   2689  NE  ARG B 151      69.706  16.776  43.674  1.00 65.27           N
ATOM   2690  CZ  ARG B 151      69.686  17.211  42.421  1.00 65.98           C
ATOM   2691  NH1 ARG B 151      68.529  17.480  41.839  1.00 66.49           N
ATOM   2692  NH2 ARG B 151      70.820  17.395  41.757  1.00 76.25           N
ATOM   2693  C   ARG B 151      69.338  18.213  48.765  1.00 77.15           C
ATOM   2694  O   ARG B 151      69.308  17.209  49.477  1.00 79.65           O
ATOM   2695  N   VAL B 152      68.648  19.311  49.049  1.00 74.81           N
ATOM   2696  CA  VAL B 152      67.650  19.294  50.105  1.00 71.59           C
ATOM   2697  CB  VAL B 152      67.321  20.713  50.631  1.00 74.36           C
ATOM   2698  CG1 VAL B 152      66.250  20.666  51.716  1.00 74.35           C
ATOM   2699  CG2 VAL B 152      68.576  21.387  51.155  1.00 69.32           C
ATOM   2700  C   VAL B 152      66.436  18.630  49.476  1.00 73.05           C
ATOM   2701  O   VAL B 152      66.287  18.651  48.252  1.00 74.98           O
ATOM   2702  N   TRP B 153      65.590  18.009  50.285  1.00 77.59           N
ATOM   2703  CA  TRP B 153      64.391  17.382  49.753  1.00 74.60           C
ATOM   2704  CB  TRP B 153      64.714  15.996  49.191  1.00 72.94           C
ATOM   2705  CG  TRP B 153      65.039  14.983  50.246  1.00 73.03           C
ATOM   2706  CD1 TRP B 153      66.277  14.666  50.721  1.00 76.35           C
ATOM   2707  NE1 TRP B 153      66.178  13.692  51.686  1.00 78.35           N
ATOM   2708  CE2 TRP B 153      64.860  13.363  51.852  1.00 78.59           C
ATOM   2709  CD2 TRP B 153      64.110  14.156  50.961  1.00 73.86           C
ATOM   2710  CE3 TRP B 153      62.719  14.011  50.934  1.00 70.41           C
ATOM   2711  CZ3 TRP B 153      62.130  13.089  51.782  1.00 71.31           C
ATOM   2712  CH2 TRP B 153      62.900  12.313  52.657  1.00 69.58           C
ATOM   2713  CZ2 TRP B 153      64.262  12.433  52.707  1.00 78.37           C
ATOM   2714  C   TRP B 153      63.304  17.276  50.811  1.00 72.07           C
ATOM   2715  O   TRP B 153      63.582  17.297  52.008  1.00 76.11           O
ATOM   2716  N   GLN B 154      62.067  17.149  50.350  1.00 65.92           N
ATOM   2717  CA  GLN B 154      60.915  17.056  51.226  1.00 67.27           C
ATOM   2718  CB  GLN B 154      60.507  18.438  51.731  1.00 71.38           C
ATOM   2719  CG  GLN B 154      59.373  18.425  52.744  1.00 77.82           C
ATOM   2720  CD  GLN B 154      59.322  19.697  53.574  1.00 84.93           C
ATOM   2721  OE1 GLN B 154      60.358  20.254  53.934  1.00 86.12           O
ATOM   2722  NE2 GLN B 154      58.116  20.174  53.863  1.00 87.04           N
ATOM   2723  C   GLN B 154      59.763  16.396  50.501  1.00 69.42           C
ATOM   2724  O   GLN B 154      59.553  16.627  49.313  1.00 69.11           O
ATOM   2725  N   ILE B 155      59.032  15.559  51.221  1.00 66.92           N
ATOM   2726  CA  ILE B 155      57.871  14.893  50.665  1.00 66.10           C
ATOM   2727  CB  ILE B 155      58.028  13.352  50.691  1.00 62.73           C
ATOM   2728  CG1 ILE B 155      56.709  12.667  50.316  1.00 67.35           C
ATOM   2729  CD1 ILE B 155      56.800  11.172  50.229  1.00 66.60           C
ATOM   2730  CG2 ILE B 155      58.521  12.877  52.052  1.00 64.28           C
ATOM   2731  C   ILE B 155      56.648  15.318  51.453  1.00 66.61           C
ATOM   2732  O   ILE B 155      56.698  15.425  52.677  1.00 72.54           O
ATOM   2733  N   GLN B 156      55.547  15.586  50.767  1.00 59.79           N
ATOM   2734  CA  GLN B 156      54.346  15.873  51.513  1.00 59.29           C
ATOM   2735  CB  GLN B 156      54.250  17.359  51.819  1.00 70.23           C
ATOM   2736  CG  GLN B 156      53.165  17.616  52.834  1.00 68.19           C
ATOM   2737  CD  GLN B 156      53.110  19.026  53.296  1.00 69.42           C
ATOM   2738  OE1 GLN B 156      54.118  19.735  53.310  1.00 75.49           O
ATOM   2739  NE2 GLN B 156      51.925  19.447  53.712  1.00 69.40           N
ATOM   2740  C   GLN B 156      53.056  15.440  50.853  1.00 62.31           C
ATOM   2741  O   GLN B 156      52.851  15.638  49.655  1.00 62.99           O
ATOM   2742  N  ASER B 157      52.189  14.840  51.662  0.46 63.29           N
ATOM   2743  CA ASER B 157      50.851  14.447  51.247  0.46 62.45           C
ATOM   2744  CB ASER B 157      50.151  13.702  52.387  0.46 62.39           C
ATOM   2745  OG ASER B 157      48.754  13.946  52.385  0.46 65.82           O
ATOM   2746  C  ASER B 157      50.025  15.656  50.818  0.46 63.89           C
ATOM   2747  O  ASER B 157      50.048  16.698  51.474  0.46 66.27           O
ATOM   2748  N  BSER B 157      52.184  14.853  51.666  0.54 63.29           N
ATOM   2749  CA BSER B 157      50.850  14.459  51.248  0.54 62.45           C
ATOM   2750  CB BSER B 157      50.119  13.764  52.397  0.54 62.40           C
ATOM   2751  OG BSER B 157      51.003  12.941  53.137  0.54 61.97           O
ATOM   2752  C  BSER B 157      50.062  15.677  50.787  0.54 63.88           C
ATOM   2753  O  BSER B 157      50.150  16.747  51.391  0.54 66.29           O
ATOM   2754  N   CYS B 158      49.297  15.512  49.715  1.00 64.30           N
ATOM   2755  CA  CYS B 158      48.462  16.591  49.205  1.00 62.64           C
ATOM   2756  CB  CYS B 158      49.286  17.570  48.371  1.00 71.03           C
ATOM   2757  SG  CYS B 158      49.672  16.956  46.712  1.00 68.93           S
ATOM   2758  C   CYS B 158      47.325  16.055  48.358  1.00 59.42           C
ATOM   2759  O   CYS B 158      47.313  14.885  47.983  1.00 64.28           O
ATOM   2760  N   SER B 159      46.372  16.924  48.051  1.00 61.68           N
ATOM   2761  CA  SER B 159      45.322  16.599  47.094  1.00 58.37           C
ATOM   2762  CB  SER B 159      44.030  16.197  47.800  1.00 58.00           C
ATOM   2763  OG  SER B 159      42.932  16.220  46.900  1.00 57.73           O
ATOM   2764  C   SER B 159      45.083  17.799  46.198  1.00 59.15           C
ATOM   2765  O   SER B 159      44.517  18.800  46.630  1.00 65.60           O
ATOM   2766  N   ALA B 160      45.521  17.703  44.950  1.00 57.84           N
ATOM   2767  CA  ALA B 160      45.396  18.826  44.031  1.00 58.75           C
ATOM   2768  CB  ALA B 160      46.168  18.556  42.747  1.00 52.98           C
ATOM   2769  C   ALA B 160      43.935  19.128  43.721  1.00 52.15           C
ATOM   2770  O   ALA B 160      43.608  20.241  43.338  1.00 61.24           O
ATOM   2771  N   LEU B 161      43.055  18.147  43.895  1.00 53.16           N
ATOM   2772  CA  LEU B 161      41.630  18.370  43.651  1.00 57.80           C
ATOM   2773  CB  LEU B 161      40.857  17.047  43.651  1.00 51.01           C
ATOM   2774  CG  LEU B 161      39.545  16.928  42.859  1.00 53.32           C
ATOM   2775  CD1 LEU B 161      39.014  15.516  42.976  1.00 57.85           C
ATOM   2776  CD2 LEU B 161      38.468  17.920  43.283  1.00 65.59           C
ATOM   2777  C   LEU B 161      41.047  19.310  44.705  1.00 62.72           C
ATOM   2778  O   LEU B 161      40.328  20.258  44.381  1.00 66.92           O
ATOM   2779  N   THR B 162      41.356  19.037  45.969  1.00 65.79           N
ATOM   2780  CA  THR B 162      40.716  19.737  47.081  1.00 67.57           C
ATOM   2781  CB  THR B 162      40.366  18.771  48.219  1.00 63.57           C
ATOM   2782  OG1 THR B 162      41.561  18.120  48.659  1.00 62.40           O
ATOM   2783  CG2 THR B 162      39.357  17.730  47.755  1.00 64.42           C
ATOM   2784  C   THR B 162      41.579  20.846  47.663  1.00 62.77           C
ATOM   2785  O   THR B 162      41.081  21.709  48.375  1.00 67.92           O
ATOM   2786  N   GLY B 163      42.872  20.804  47.375  1.00 59.10           N
ATOM   2787  CA  GLY B 163      43.789  21.811  47.863  1.00 56.47           C
ATOM   2788  C   GLY B 163      44.581  21.371  49.076  1.00 60.97           C
ATOM   2789  O   GLY B 163      45.652  21.914  49.346  1.00 62.08           O
ATOM   2790  N   GLU B 164      44.050  20.395  49.812  1.00 64.75           N
ATOM   2791  CA  GLU B 164      44.680  19.903  51.038  1.00 60.12           C
ATOM   2792  CB  GLU B 164      43.989  18.629  51.515  1.00 70.47           C
ATOM   2793  CG  GLU B 164      42.466  18.685  51.468  1.00 73.24           C
ATOM   2794  CD  GLU B 164      41.812  17.572  52.278  1.00 85.36           C
ATOM   2795  OE1 GLU B 164      42.546  16.667  52.730  1.00 85.62           O
ATOM   2796  OE2 GLU B 164      40.569  17.588  52.446  1.00 85.14           O
ATOM   2797  C   GLU B 164      46.166  19.630  50.843  1.00 62.70           C
ATOM   2798  O   GLU B 164      46.560  18.973  49.879  1.00 67.49           O
ATOM   2799  N   GLY B 165      46.990  20.161  51.739  1.00 63.83           N
ATOM   2800  CA  GLY B 165      48.415  19.884  51.737  1.00 56.56           C
ATOM   2801  C   GLY B 165      49.247  20.635  50.713  1.00 63.48           C
ATOM   2802  O   GLY B 165      50.478  20.546  50.732  1.00 65.33           O
ATOM   2803  N   VAL B 166      48.588  21.375  49.824  1.00 62.42           N
ATOM   2804  CA  VAL B 166      49.284  22.061  48.740  1.00 62.52           C
ATOM   2805  CB  VAL B 166      48.307  22.532  47.648  1.00 60.78           C
ATOM   2806  CG1 VAL B 166      49.032  23.395  46.630  1.00 58.38           C
ATOM   2807  CG2 VAL B 166      47.669  21.340  46.969  1.00 61.96           C
ATOM   2808  C   VAL B 166      50.085  23.261  49.227  1.00 63.78           C
ATOM   2809  O   VAL B 166      51.237  23.447  48.832  1.00 64.61           O
ATOM   2810  N   GLN B 167      49.476  24.077  50.081  1.00 71.71           N
ATOM   2811  CA  GLN B 167      50.140  25.276  50.585  1.00 71.89           C
ATOM   2812  CB  GLN B 167      49.182  26.098  51.451  1.00 77.59           C
ATOM   2813  CG  GLN B 167      49.765  27.417  51.939  1.00 78.69           C
ATOM   2814  CD  GLN B 167      50.085  28.362  50.803  1.00 76.98           C
ATOM   2815  OE1 GLN B 167      49.205  28.741  50.032  1.00 76.15           O
ATOM   2816  NE2 GLN B 167      51.347  28.754  50.698  1.00 75.65           N
ATOM   2817  C   GLN B 167      51.392  24.924  51.379  1.00 69.89           C
ATOM   2818  O   GLN B 167      52.458  25.509  51.164  1.00 70.22           O
ATOM   2819  N   ASP B 168      51.257  23.954  52.280  1.00 66.34           N
ATOM   2820  CA  ASP B 168      52.358  23.532  53.143  1.00 70.92           C
ATOM   2821  CB  ASP B 168      51.909  22.402  54.069  1.00 70.75           C
ATOM   2822  CG  ASP B 168      50.794  22.819  55.013  1.00 69.08           C
ATOM   2823  OD1 ASP B 168      50.852  23.943  55.561  1.00 61.11           O
ATOM   2824  OD2 ASP B 168      49.844  22.023  55.185  1.00 65.35           O
ATOM   2825  C   ASP B 168      53.566  23.085  52.319  1.00 72.80           C
ATOM   2826  O   ASP B 168      54.715  23.350  52.684  1.00 71.48           O
ATOM   2827  N   GLY B 169      53.297  22.407  51.206  1.00 70.58           N
ATOM   2828  CA  GLY B 169      54.340  22.035  50.271  1.00 64.31           C
ATOM   2829  C   GLY B 169      54.929  23.273  49.622  1.00 66.91           C
ATOM   2830  O   GLY B 169      56.145  23.399  49.501  1.00 68.85           O
ATOM   2831  N   MET B 170      54.063  24.196  49.213  1.00 65.58           N
ATOM   2832  CA  MET B 170      54.512  25.427  48.567  1.00 66.52           C
ATOM   2833  CB  MET B 170      53.325  26.197  47.982  1.00 66.70           C
ATOM   2834  CG  MET B 170      52.756  25.599  46.694  1.00 63.68           C
ATOM   2835  SD  MET B 170      54.031  25.125  45.499  1.00 63.39           S
ATOM   2836  CE  MET B 170      54.790  26.712  45.142  1.00 64.26           C
ATOM   2837  C   MET B 170      55.290  26.318  49.532  1.00 71.85           C
ATOM   2838  O   MET B 170      56.162  27.084  49.117  1.00 68.54           O
ATOM   2839  N   ASN B 171      54.978  26.217  50.820  1.00 73.52           N
ATOM   2840  CA  ASN B 171      55.732  26.945  51.832  1.00 71.98           C
ATOM   2841  CB  ASN B 171      55.096  26.764  53.205  1.00 70.15           C
ATOM   2842  CG  ASN B 171      53.719  27.364  53.280  1.00 74.73           C
ATOM   2843  OD1 ASN B 171      52.775  26.729  53.747  1.00 79.10           O
ATOM   2844  ND2 ASN B 171      53.589  28.595  52.803  1.00 73.34           N
ATOM   2845  C   ASN B 171      57.187  26.508  51.879  1.00 73.80           C
ATOM   2846  O   ASN B 171      58.074  27.321  52.140  1.00 74.09           O
ATOM   2847  N   TRP B 172      57.432  25.226  51.616  1.00 71.52           N
ATOM   2848  CA  TRP B 172      58.785  24.691  51.704  1.00 69.89           C
ATOM   2849  CB  TRP B 172      58.786  23.160  51.663  1.00 73.56           C
ATOM   2850  CG  TRP B 172      60.188  22.610  51.713  1.00 79.35           C
ATOM   2851  CD1 TRP B 172      61.051  22.670  52.769  1.00 80.69           C
ATOM   2852  NE1 TRP B 172      62.247  22.083  52.440  1.00 83.52           N
ATOM   2853  CE2 TRP B 172      62.190  21.654  51.140  1.00 76.41           C
ATOM   2854  CD2 TRP B 172      60.909  21.975  50.645  1.00 76.90           C
ATOM   2855  CE3 TRP B 172      60.593  21.638  49.325  1.00 71.10           C
ATOM   2856  CZ3 TRP B 172      61.556  21.000  48.554  1.00 70.88           C
ATOM   2857  CH2 TRP B 172      62.822  20.695  49.077  1.00 69.39           C
ATOM   2858  CZ2 TRP B 172      63.156  21.011  50.363  1.00 71.70           C
ATOM   2859  C   TRP B 172      59.679  25.218  50.589  1.00 75.16           C
ATOM   2860  O   TRP B 172      60.799  25.667  50.838  1.00 75.23           O
ATOM   2861  N   VAL B 173      59.196  25.149  49.355  1.00 70.89           N
ATOM   2862  CA  VAL B 173      60.016  25.556  48.219  1.00 68.96           C
ATOM   2863  CB  VAL B 173      59.313  25.248  46.870  1.00 67.86           C
ATOM   2864  CG1 VAL B 173      59.353  23.750  46.574  1.00 67.40           C
ATOM   2865  CG2 VAL B 173      57.884  25.734  46.888  1.00 69.73           C
ATOM   2866  C   VAL B 173      60.367  27.043  48.304  1.00 72.17           C
ATOM   2867  O   VAL B 173      61.391  27.483  47.775  1.00 68.39           O
ATOM   2868  N   CYS B 174      59.520  27.807  48.991  1.00 65.73           N
ATOM   2869  CA  CYS B 174      59.783  29.227  49.243  1.00 74.75           C
ATOM   2870  CB  CYS B 174      58.515  29.949  49.730  1.00 66.39           C
ATOM   2871  SG  CYS B 174      57.068  30.105  48.628  1.00 69.82           S
ATOM   2872  C   CYS B 174      60.893  29.376  50.289  1.00 73.75           C
ATOM   2873  O   CYS B 174      61.666  30.332  50.272  1.00 66.68           O
ATOM   2874  N   LYS B 175      60.949  28.413  51.203  1.00 73.33           N
ATOM   2875  CA  LYS B 175      61.939  28.420  52.265  1.00 70.63           C
ATOM   2876  CB  LYS B 175      61.617  27.360  53.331  1.00 74.58           C
ATOM   2877  CG  LYS B 175      60.571  27.726  54.377  1.00 70.13           C
ATOM   2878  CD  LYS B 175      59.946  26.452  54.933  1.00 74.38           C
ATOM   2879  CE  LYS B 175      59.898  26.442  56.456  1.00 74.85           C
ATOM   2880  NZ  LYS B 175      58.767  27.240  57.008  1.00 76.81           N
ATOM   2881  C   LYS B 175      63.348  28.175  51.735  1.00 79.78           C
ATOM   2882  O   LYS B 175      64.320  28.583  52.369  1.00 81.38           O
ATOM   2883  N   ASN B 176      63.460  27.526  50.576  1.00 75.59           N
ATOM   2884  CA  ASN B 176      64.756  27.060  50.103  1.00 70.72           C
ATOM   2885  CB  ASN B 176      64.805  25.540  50.178  1.00 70.84           C
ATOM   2886  CG  ASN B 176      64.089  25.000  51.397  1.00 76.58           C
ATOM   2887  OD1 ASN B 176      64.710  24.797  52.434  1.00 82.07           O
ATOM   2888  ND2 ASN B 176      62.772  24.793  51.291  1.00 76.06           N
ATOM   2889  C   ASN B 176      65.117  27.491  48.693  1.00 68.27           C
ATOM   2890  O   ASN B 176      65.956  26.866  48.058  1.00 66.37           O
ATOM   2891  N   VAL B 177      64.485  28.551  48.205  1.00 70.99           N
ATOM   2892  CA  VAL B 177      64.907  29.185  46.962  1.00 68.17           C
ATOM   2893  CB  VAL B 177      63.891  30.224  46.501  1.00 67.95           C
ATOM   2894  CG1 VAL B 177      63.371  30.988  47.709  1.00 75.88           C
ATOM   2895  CG2 VAL B 177      64.519  31.178  45.484  1.00 65.49           C
ATOM   2896  C   VAL B 177      66.263  29.858  47.169  1.00 74.44           C
ATOM   2897  O   VAL B 177      67.231  29.599  46.449  1.00 72.22           O
TER
ATOM   2898  O6  GNP B 301      44.390  15.295  44.038  1.00 53.91           O
ATOM   2899  C6  GNP B 301      43.690  14.742  43.170  1.00 51.13           C
ATOM   2900  N1  GNP B 301      42.662  13.878  43.538  1.00 45.99           N
ATOM   2901  C2  GNP B 301      41.838  13.212  42.663  1.00 49.97           C
ATOM   2902  N2  GNP B 301      40.904  12.418  43.199  1.00 48.56           N
ATOM   2903  N3  GNP B 301      41.920  13.312  41.345  1.00 49.82           N
ATOM   2904  C4  GNP B 301      42.912  14.153  40.975  1.00 47.10           C
ATOM   2905  C5  GNP B 301      43.788  14.860  41.762  1.00 49.49           C
ATOM   2906  N7  GNP B 301      44.664  15.605  40.975  1.00 46.48           N
ATOM   2907  C8  GNP B 301      44.301  15.337  39.748  1.00 41.32           C
ATOM   2908  N9  GNP B 301      43.244  14.464  39.682  1.00 44.89           N
ATOM   2909  C1' GNP B 301      42.597  13.941  38.492  1.00 40.89           C
ATOM   2910  O4' GNP B 301      43.567  13.169  37.821  1.00 42.15           O
ATOM   2911  C2' GNP B 301      42.156  15.024  37.532  1.00 44.85           C
ATOM   2912  O2' GNP B 301      40.823  15.386  37.841  1.00 48.87           O
ATOM   2913  C3' GNP B 301      42.292  14.314  36.185  1.00 43.94           C
ATOM   2914  O3' GNP B 301      41.119  13.574  35.878  1.00 46.46           O
ATOM   2915  C4' GNP B 301      43.468  13.362  36.386  1.00 41.29           C
ATOM   2916  C5' GNP B 301      44.823  13.806  35.829  1.00 37.76           C
ATOM   2917  O5' GNP B 301      45.192  15.103  36.313  1.00 40.00           O
ATOM   2918  PA  GNP B 301      46.197  15.992  35.484  1.00 36.23           P
ATOM   2919  O1A GNP B 301      45.552  16.145  34.157  1.00 32.34           O
ATOM   2920  O2A GNP B 301      46.447  17.215  36.274  1.00 33.86           O
ATOM   2921  O3A GNP B 301      47.492  15.161  35.347  1.00 31.21           O
ATOM   2922  PB  GNP B 301      48.765  15.541  34.569  1.00 31.16           P
ATOM   2923  O1B GNP B 301      49.909  15.120  35.427  1.00 31.60           O
ATOM   2924  O2B GNP B 301      48.724  16.996  34.246  1.00 31.14           O
ATOM   2925  N3B GNP B 301      48.708  14.708  33.202  1.00 33.05           N
ATOM   2926  PG  GNP B 301      49.619  14.963  31.916  1.00 30.91           P
ATOM   2927  O1G GNP B 301      49.317  13.960  30.837  1.00 27.94           O
ATOM   2928  O3G GNP B 301      49.166  16.271  31.318  1.00 34.83           O
ATOM   2929  O2G GNP B 301      51.044  14.950  32.413  1.00 34.65           O
ATOM   2930 MG    MG B 302      48.796  17.996  32.368  1.00 32.64          Mg
ATOM   2931  N   ALA C   2      50.912 -19.822  13.692  1.00 59.57           N
ATOM   2932  CA  ALA C   2      49.688 -19.028  13.634  1.00 68.11           C
ATOM   2933  CB  ALA C   2      49.308 -18.736  12.189  1.00 66.44           C
ATOM   2934  C   ALA C   2      48.530 -19.718  14.351  1.00 60.55           C
ATOM   2935  O   ALA C   2      47.747 -19.065  15.038  1.00 61.41           O
ATOM   2936  N   ALA C   3      48.420 -21.033  14.191  1.00 57.59           N
ATOM   2937  CA  ALA C   3      47.355 -21.784  14.850  1.00 58.95           C
ATOM   2938  CB  ALA C   3      47.343 -23.231  14.371  1.00 53.91           C
ATOM   2939  C   ALA C   3      47.501 -21.721  16.373  1.00 54.97           C
ATOM   2940  O   ALA C   3      46.516 -21.541  17.094  1.00 55.16           O
ATOM   2941  N   GLU C   4      48.731 -21.865  16.856  1.00 52.11           N
ATOM   2942  CA  GLU C   4      49.020 -21.747  18.281  1.00 49.14           C
ATOM   2943  CB  GLU C   4      50.456 -22.193  18.582  1.00 57.12           C
ATOM   2944  CG  GLU C   4      50.711 -23.677  18.361  1.00 58.39           C
ATOM   2945  CD  GLU C   4      52.156 -24.064  18.631  1.00 66.55           C
ATOM   2946  OE1 GLU C   4      52.990 -23.147  18.799  1.00 67.28           O
ATOM   2947  OE2 GLU C   4      52.455 -25.280  18.683  1.00 67.15           O
ATOM   2948  C   GLU C   4      48.802 -20.311  18.761  1.00 52.77           C
ATOM   2949  O   GLU C   4      48.365 -20.076  19.891  1.00 50.34           O
ATOM   2950  N   GLU C   5      49.103 -19.351  17.892  1.00 56.29           N
ATOM   2951  CA  GLU C   5      48.897 -17.949  18.212  1.00 48.87           C
ATOM   2952  CB  GLU C   5      49.545 -17.057  17.148  1.00 63.51           C
ATOM   2953  CG  GLU C   5      51.080 -17.161  17.091  1.00 64.62           C
ATOM   2954  CD  GLU C   5      51.692 -16.278  16.010  1.00 73.41           C
ATOM   2955  OE1 GLU C   5      51.335 -16.460  14.826  1.00 76.20           O
ATOM   2956  OE2 GLU C   5      52.536 -15.413  16.335  1.00 72.40           O
ATOM   2957  C   GLU C   5      47.405 -17.651  18.335  1.00 44.02           C
ATOM   2958  O   GLU C   5      46.992 -16.833  19.155  1.00 43.67           O
ATOM   2959  N   GLU C   6      46.583 -18.322  17.537  1.00 44.75           N
ATOM   2960  CA  GLU C   6      45.139 -18.108  17.632  1.00 40.18           C
ATOM   2961  CB  GLU C   6      44.444 -18.557  16.342  1.00 46.49           C
ATOM   2962  CG  GLU C   6      43.708 -19.887  16.463  1.00 56.07           C
ATOM   2963  CD  GLU C   6      43.472 -20.559  15.126  1.00 69.52           C
ATOM   2964  OE1 GLU C   6      43.355 -19.837  14.110  1.00 72.50           O
ATOM   2965  OE2 GLU C   6      43.432 -21.812  15.096  1.00 62.06           O
ATOM   2966  C   GLU C   6      44.541 -18.831  18.865  1.00 40.97           C
ATOM   2967  O   GLU C   6      43.541 -18.378  19.420  1.00 39.11           O
ATOM   2968  N   ASP C   7      45.144 -19.944  19.292  1.00 37.35           N
ATOM   2969  CA  ASP C   7      44.748 -20.584  20.551  1.00 33.20           C
ATOM   2970  CB  ASP C   7      45.549 -21.862  20.832  1.00 27.79           C
ATOM   2971  CG  ASP C   7      45.216 -22.991  19.885  1.00 34.87           C
ATOM   2972  OD1 ASP C   7      46.130 -23.793  19.596  1.00 39.11           O
ATOM   2973  OD2 ASP C   7      44.054 -23.098  19.444  1.00 33.56           O
ATOM   2974  C   ASP C   7      44.965 -19.610  21.697  1.00 26.45           C
ATOM   2975  O   ASP C   7      44.174 -19.559  22.626  1.00 28.31           O
ATOM   2976  N   GLU C   8      46.055 -18.849  21.634  1.00 29.06           N
ATOM   2977  CA  GLU C   8      46.349 -17.870  22.676  1.00 29.85           C
ATOM   2978  CB  GLU C   8      47.759 -17.290  22.516  1.00 34.25           C
ATOM   2979  CG  GLU C   8      48.111 -16.313  23.631  1.00 39.96           C
ATOM   2980  CD  GLU C   8      49.585 -16.313  23.998  1.00 46.37           C
ATOM   2981  OE1 GLU C   8      50.334 -17.175  23.481  1.00 45.50           O
ATOM   2982  OE2 GLU C   8      49.984 -15.446  24.811  1.00 45.20           O
ATOM   2983  C   GLU C   8      45.323 -16.745  22.673  1.00 28.04           C
ATOM   2984  O   GLU C   8      44.888 -16.298  23.743  1.00 28.48           O
ATOM   2985  N   VAL C   9      44.924 -16.295  21.483  1.00 28.65           N
ATOM   2986  CA  VAL C   9      43.798 -15.368  21.377  1.00 26.24           C
ATOM   2987  CB  VAL C   9      43.458 -15.018  19.917  1.00 31.63           C
ATOM   2988  CG1 VAL C   9      42.155 -14.221  19.854  1.00 34.16           C
ATOM   2989  CG2 VAL C   9      44.590 -14.228  19.291  1.00 34.28           C
ATOM   2990  C   VAL C   9      42.559 -15.963  22.038  1.00 23.74           C
ATOM   2991  O   VAL C   9      41.825 -15.257  22.749  1.00 20.15           O
ATOM   2992  N   GLU C  10      42.320 -17.256  21.800  1.00 23.88           N
ATOM   2993  CA  GLU C  10      41.156 -17.914  22.389  1.00 25.53           C
ATOM   2994  CB  GLU C  10      41.022 -19.364  21.916  1.00 25.39           C
ATOM   2995  CG  GLU C  10      39.764 -20.015  22.456  1.00 26.22           C
ATOM   2996  CD  GLU C  10      39.624 -21.486  22.099  1.00 33.07           C
ATOM   2997  OE1 GLU C  10      38.926 -22.194  22.859  1.00 31.86           O
ATOM   2998  OE2 GLU C  10      40.194 -21.931  21.075  1.00 35.18           O
ATOM   2999  C   GLU C  10      41.211 -17.888  23.916  1.00 19.89           C
ATOM   3000  O   GLU C  10      40.183 -17.690  24.557  1.00 21.61           O
ATOM   3001  N   TRP C  11      42.390 -18.132  24.490  1.00 18.12           N
ATOM   3002  CA  TRP C  11      42.584 -17.971  25.940  1.00 18.80           C
ATOM   3003  CB  TRP C  11      44.043 -18.262  26.388  1.00 18.10           C
ATOM   3004  CG  TRP C  11      44.209 -17.980  27.892  1.00 21.37           C
ATOM   3005  CD1 TRP C  11      43.868 -18.814  28.924  1.00 21.24           C
ATOM   3006  NE1 TRP C  11      44.110 -18.203  30.137  1.00 20.63           N
ATOM   3007  CE2 TRP C  11      44.615 -16.948  29.907  1.00 22.39           C
ATOM   3008  CD2 TRP C  11      44.692 -16.769  28.506  1.00 20.26           C
ATOM   3009  CE3 TRP C  11      45.183 -15.558  28.008  1.00 19.27           C
ATOM   3010  CZ3 TRP C  11      45.573 -14.566  28.921  1.00 19.40           C
ATOM   3011  CH2 TRP C  11      45.497 -14.782  30.305  1.00 17.27           C
ATOM   3012  CZ2 TRP C  11      45.031 -15.964  30.816  1.00 21.49           C
ATOM   3013  C   TRP C  11      42.231 -16.549  26.360  1.00 16.96           C
ATOM   3014  O   TRP C  11      41.602 -16.339  27.379  1.00 19.44           O
ATOM   3015  N   VAL C  12      42.685 -15.570  25.585  1.00 19.45           N
ATOM   3016  CA  VAL C  12      42.485 -14.168  25.959  1.00 17.57           C
ATOM   3017  CB  VAL C  12      43.271 -13.209  25.035  1.00 19.93           C
ATOM   3018  CG1 VAL C  12      42.891 -11.776  25.328  1.00 18.97           C
ATOM   3019  CG2 VAL C  12      44.793 -13.408  25.231  1.00 16.83           C
ATOM   3020  C   VAL C  12      40.988 -13.859  25.933  1.00 18.64           C
ATOM   3021  O   VAL C  12      40.441 -13.286  26.878  1.00 19.74           O
ATOM   3022  N   VAL C  13      40.310 -14.305  24.884  1.00 19.46           N
ATOM   3023  CA  VAL C  13      38.846 -14.196  24.829  1.00 22.71           C
ATOM   3024  CB  VAL C  13      38.306 -14.860  23.561  1.00 26.77           C
ATOM   3025  CG1 VAL C  13      36.766 -14.969  23.603  1.00 21.88           C
ATOM   3026  CG2 VAL C  13      38.771 -14.072  22.342  1.00 20.56           C
ATOM   3027  C   VAL C  13      38.130 -14.801  26.049  1.00 21.96           C
ATOM   3028  O   VAL C  13      37.230 -14.181  26.610  1.00 22.80           O
ATOM   3029  N   GLU C  14      38.536 -15.996  26.472  1.00 21.64           N
ATOM   3030  CA  GLU C  14      37.883 -16.644  27.611  1.00 21.71           C
ATOM   3031  CB  GLU C  14      38.284 -18.128  27.701  1.00 21.77           C
ATOM   3032  CG  GLU C  14      37.736 -19.001  26.575  1.00 27.28           C
ATOM   3033  CD  GLU C  14      36.219 -19.197  26.622  1.00 37.34           C
ATOM   3034  OE1 GLU C  14      35.533 -18.718  27.568  1.00 28.97           O
ATOM   3035  OE2 GLU C  14      35.707 -19.851  25.689  1.00 47.70           O
ATOM   3036  C   GLU C  14      38.209 -15.928  28.910  1.00 17.99           C
ATOM   3037  O   GLU C  14      37.369 -15.818  29.800  1.00 19.59           O
ATOM   3038  N   SER C  15      39.436 -15.436  29.016  1.00 16.15           N
ATOM   3039  CA  SER C  15      39.829 -14.651  30.181  1.00 22.98           C
ATOM   3040  CB  SER C  15      41.310 -14.292  30.097  1.00 19.17           C
ATOM   3041  OG  SER C  15      41.675 -13.450  31.170  1.00 20.00           O
ATOM   3042  C   SER C  15      38.980 -13.381  30.304  1.00 18.46           C
ATOM   3043  O   SER C  15      38.509 -13.027  31.377  1.00 20.06           O
ATOM   3044  N   ILE C  16      38.786 -12.699  29.192  1.00 17.84           N
ATOM   3045  CA  ILE C  16      37.965 -11.488  29.186  1.00 22.53           C
ATOM   3046  CB  ILE C  16      38.009 -10.816  27.810  1.00 17.96           C
ATOM   3047  CG1 ILE C  16      39.374 -10.146  27.625  1.00 17.32           C
ATOM   3048  CD1 ILE C  16      39.645  -9.684  26.209  1.00 22.82           C
ATOM   3049  CG2 ILE C  16      36.845  -9.830  27.663  1.00 15.52           C
ATOM   3050  C   ILE C  16      36.525 -11.823  29.568  1.00 20.88           C
ATOM   3051  O   ILE C  16      35.902 -11.131  30.373  1.00 20.17           O
ATOM   3052  N   ALA C  17      36.034 -12.932  29.020  1.00 19.66           N
ATOM   3053  CA  ALA C  17      34.689 -13.413  29.311  1.00 21.44           C
ATOM   3054  CB  ALA C  17      34.389 -14.646  28.471  1.00 20.31           C
ATOM   3055  C   ALA C  17      34.513 -13.717  30.805  1.00 23.62           C
ATOM   3056  O   ALA C  17      33.492 -13.357  31.407  1.00 23.20           O
ATOM   3057  N   GLY C  18      35.519 -14.359  31.399  1.00 22.82           N
ATOM   3058  CA  GLY C  18      35.520 -14.635  32.824  1.00 18.12           C
ATOM   3059  C   GLY C  18      35.478 -13.358  33.637  1.00 21.97           C
ATOM   3060  O   GLY C  18      34.758 -13.252  34.626  1.00 17.61           O
ATOM   3061  N   PHE C  19      36.243 -12.367  33.209  1.00 20.57           N
ATOM   3062  CA  PHE C  19      36.274 -11.113  33.930  1.00 19.70           C
ATOM   3063  CB  PHE C  19      37.366 -10.212  33.327  1.00 21.25           C
ATOM   3064  CG  PHE C  19      37.395  -8.820  33.899  1.00 17.17           C
ATOM   3065  CD1 PHE C  19      37.738  -8.606  35.230  1.00 18.38           C
ATOM   3066  CE1 PHE C  19      37.759  -7.322  35.767  1.00 20.88           C
ATOM   3067  CZ  PHE C  19      37.445  -6.230  34.962  1.00 21.78           C
ATOM   3068  CE2 PHE C  19      37.099  -6.429  33.628  1.00 21.69           C
ATOM   3069  CD2 PHE C  19      37.078  -7.724  33.103  1.00 22.66           C
ATOM   3070  C   PHE C  19      34.865 -10.443  33.904  1.00 21.03           C
ATOM   3071  O   PHE C  19      34.331 -10.007  34.933  1.00 20.98           O
ATOM   3072  N   LEU C  20      34.255 -10.423  32.728  1.00 17.43           N
ATOM   3073  CA  LEU C  20      32.966  -9.771  32.537  1.00 21.06           C
ATOM   3074  CB  LEU C  20      32.659  -9.667  31.048  1.00 15.27           C
ATOM   3075  CG  LEU C  20      33.612  -8.819  30.216  1.00 22.46           C
ATOM   3076  CD1 LEU C  20      33.162  -8.774  28.756  1.00 18.33           C
ATOM   3077  CD2 LEU C  20      33.771  -7.403  30.810  1.00 16.16           C
ATOM   3078  C   LEU C  20      31.814 -10.473  33.264  1.00 24.22           C
ATOM   3079  O   LEU C  20      30.766  -9.875  33.469  1.00 21.07           O
ATOM   3080  N  AARG C  21      32.045 -11.732  33.643  0.59 24.69           N
ATOM   3081  CA AARG C  21      31.098 -12.536  34.410  0.59 23.00           C
ATOM   3082  CB AARG C  21      31.258 -14.028  34.084  0.59 24.08           C
ATOM   3083  CG AARG C  21      30.401 -14.530  32.942  0.59 26.59           C
ATOM   3084  CD AARG C  21      30.410 -16.058  32.866  0.59 24.52           C
ATOM   3085  NE AARG C  21      31.634 -16.600  32.271  0.59 24.52           N
ATOM   3086  CZ AARG C  21      32.610 -17.180  32.962  0.59 22.99           C
ATOM   3087  NH1AARG C  21      32.518 -17.283  34.282  0.59 25.20           N
ATOM   3088  NH2AARG C  21      33.680 -17.654  32.336  0.59 20.99           N
ATOM   3089  C  AARG C  21      31.274 -12.344  35.905  0.59 23.32           C
ATOM   3090  O  AARG C  21      30.327 -12.509  36.673  0.59 26.75           O
ATOM   3091  N  BARG C  21      32.015 -11.727  33.667  0.41 23.84           N
ATOM   3092  CA BARG C  21      31.009 -12.437  34.456  0.41 23.00           C
ATOM   3093  CB BARG C  21      31.006 -13.934  34.139  0.41 24.31           C
ATOM   3094  CG BARG C  21      30.838 -14.251  32.681  0.41 25.79           C
ATOM   3095  CD BARG C  21      30.576 -15.728  32.450  0.41 25.54           C
ATOM   3096  NE BARG C  21      30.572 -16.014  31.022  0.41 24.37           N
ATOM   3097  CZ BARG C  21      31.574 -16.588  30.368  0.41 24.15           C
ATOM   3098  NH1BARG C  21      32.670 -16.972  31.012  0.41 21.77           N
ATOM   3099  NH2BARG C  21      31.468 -16.789  29.064  0.41 24.65           N
ATOM   3100  C  BARG C  21      31.241 -12.249  35.940  0.41 23.38           C
ATOM   3101  O  BARG C  21      30.305 -12.328  36.735  0.41 26.76           O
ATOM   3102  N   GLY C  22      32.492 -12.005  36.313  1.00 24.45           N
ATOM   3103  CA  GLY C  22      32.858 -11.963  37.718  1.00 24.45           C
ATOM   3104  C   GLY C  22      32.491 -10.692  38.458  1.00 25.42           C
ATOM   3105  O   GLY C  22      32.037  -9.726  37.860  1.00 27.26           O
ATOM   3106  N   PRO C  23      32.718 -10.684  39.775  1.00 30.75           N
ATOM   3107  CA  PRO C  23      32.357  -9.586  40.683  1.00 29.11           C
ATOM   3108  CB  PRO C  23      32.473 -10.231  42.065  1.00 32.76           C
ATOM   3109  CG  PRO C  23      33.593 -11.272  41.876  1.00 36.32           C
ATOM   3110  CD  PRO C  23      33.391 -11.802  40.474  1.00 34.15           C
ATOM   3111  C   PRO C  23      33.293  -8.377  40.588  1.00 33.02           C
ATOM   3112  O   PRO C  23      32.887  -7.279  40.959  1.00 26.25           O
ATOM   3113  N   ASP C  24      34.527  -8.580  40.131  1.00 32.50           N
ATOM   3114  CA  ASP C  24      35.482  -7.486  40.040  1.00 29.65           C
ATOM   3115  CB  ASP C  24      36.869  -7.992  39.643  1.00 28.60           C
ATOM   3116  CG  ASP C  24      37.418  -9.005  40.620  1.00 37.25           C
ATOM   3117  OD1 ASP C  24      37.525  -8.681  41.821  1.00 32.85           O
ATOM   3118  OD2 ASP C  24      37.704 -10.135  40.181  1.00 41.98           O
ATOM   3119  C   ASP C  24      34.996  -6.458  39.025  1.00 28.77           C
ATOM   3120  O   ASP C  24      35.124  -5.251  39.228  1.00 23.15           O
ATOM   3121  N   TRP C  25      34.455  -6.958  37.923  1.00 22.47           N
ATOM   3122  CA  TRP C  25      33.828  -6.111  36.930  1.00 23.79           C
ATOM   3123  CB  TRP C  25      33.859  -6.793  35.566  1.00 19.65           C
ATOM   3124  CG  TRP C  25      32.894  -6.215  34.564  1.00 22.60           C
ATOM   3125  CD1 TRP C  25      31.649  -6.693  34.262  1.00 23.97           C
ATOM   3126  NE1 TRP C  25      31.065  -5.919  33.283  1.00 21.49           N
ATOM   3127  CE2 TRP C  25      31.934  -4.917  32.934  1.00 18.68           C
ATOM   3128  CD2 TRP C  25      33.095  -5.064  33.725  1.00 20.44           C
ATOM   3129  CE3 TRP C  25      34.148  -4.154  33.556  1.00 16.56           C
ATOM   3130  CZ3 TRP C  25      34.008  -3.139  32.621  1.00 16.50           C
ATOM   3131  CH2 TRP C  25      32.838  -3.011  31.861  1.00 23.94           C
ATOM   3132  CZ2 TRP C  25      31.795  -3.896  31.995  1.00 15.80           C
ATOM   3133  C   TRP C  25      32.389  -5.789  37.321  1.00 24.69           C
ATOM   3134  O   TRP C  25      32.000  -4.622  37.412  1.00 23.04           O
ATOM   3135  N   SER C  26      31.603  -6.833  37.562  1.00 22.51           N
ATOM   3136  CA  SER C  26      30.150  -6.690  37.564  1.00 25.05           C
ATOM   3137  CB  SER C  26      29.481  -8.064  37.595  1.00 22.53           C
ATOM   3138  OG  SER C  26      29.966  -8.880  36.550  1.00 27.90           O
ATOM   3139  C   SER C  26      29.624  -5.853  38.719  1.00 21.69           C
ATOM   3140  O   SER C  26      28.622  -5.159  38.587  1.00 24.56           O
ATOM   3141  N   ILE C  27      30.293  -5.906  39.858  1.00 23.07           N
ATOM   3142  CA  ILE C  27      29.769  -5.200  41.019  1.00 28.04           C
ATOM   3143  CB  ILE C  27      30.291  -5.847  42.318  1.00 34.05           C
ATOM   3144  CG1 ILE C  27      29.676  -7.246  42.457  1.00 32.67           C
ATOM   3145  CD1 ILE C  27      29.980  -7.934  43.749  1.00 39.90           C
ATOM   3146  CG2 ILE C  27      29.963  -4.983  43.525  1.00 30.78           C
ATOM   3147  C   ILE C  27      30.027  -3.678  41.012  1.00 25.57           C
ATOM   3148  O   ILE C  27      29.115  -2.915  41.350  1.00 25.66           O
ATOM   3149  N   PRO C  28      31.238  -3.219  40.625  1.00 24.27           N
ATOM   3150  CA  PRO C  28      31.358  -1.761  40.437  1.00 29.48           C
ATOM   3151  CB  PRO C  28      32.825  -1.579  39.982  1.00 27.54           C
ATOM   3152  CG  PRO C  28      33.547  -2.721  40.596  1.00 27.77           C
ATOM   3153  CD  PRO C  28      32.559  -3.879  40.631  1.00 24.86           C
ATOM   3154  C   PRO C  28      30.389  -1.196  39.381  1.00 22.56           C
ATOM   3155  O   PRO C  28      29.881  -0.079  39.537  1.00 20.42           O
ATOM   3156  N   ILE C  29      30.137  -1.960  38.326  1.00 20.17           N
ATOM   3157  CA  ILE C  29      29.192  -1.541  37.300  1.00 19.97           C
ATOM   3158  CB  ILE C  29      29.210  -2.517  36.097  1.00 17.97           C
ATOM   3159  CG1 ILE C  29      30.555  -2.438  35.373  1.00 20.05           C
ATOM   3160  CD1 ILE C  29      30.800  -1.082  34.689  1.00 20.80           C
ATOM   3161  CG2 ILE C  29      28.077  -2.217  35.104  1.00 19.04           C
ATOM   3162  C   ILE C  29      27.767  -1.412  37.887  1.00 25.01           C
ATOM   3163  O   ILE C  29      27.084  -0.392  37.686  1.00 22.35           O
ATOM   3164  N   LEU C  30      27.335  -2.425  38.635  1.00 22.48           N
ATOM   3165  CA  LEU C  30      26.005  -2.421  39.236  1.00 23.01           C
ATOM   3166  CB  LEU C  30      25.726  -3.760  39.933  1.00 26.21           C
ATOM   3167  CG  LEU C  30      24.381  -3.896  40.660  1.00 26.35           C
ATOM   3168  CD1 LEU C  30      23.219  -3.765  39.694  1.00 21.63           C
ATOM   3169  CD2 LEU C  30      24.304  -5.209  41.424  1.00 29.05           C
ATOM   3170  C   LEU C  30      25.830  -1.281  40.229  1.00 23.48           C
ATOM   3171  O   LEU C  30      24.774  -0.657  40.268  1.00 25.38           O
ATOM   3172  N   ASP C  31      26.866  -1.016  41.032  1.00 25.30           N
ATOM   3173  CA  ASP C  31      26.844   0.085  41.997  1.00 23.92           C
ATOM   3174  CB  ASP C  31      28.127   0.126  42.837  1.00 30.22           C
ATOM   3175  CG  ASP C  31      28.197  -0.999  43.879  1.00 40.17           C
ATOM   3176  OD1 ASP C  31      27.132  -1.530  44.277  1.00 43.07           O
ATOM   3177  OD2 ASP C  31      29.323  -1.344  44.311  1.00 40.53           O
ATOM   3178  C   ASP C  31      26.670   1.418  41.278  1.00 23.79           C
ATOM   3179  O   ASP C  31      25.928   2.279  41.718  1.00 21.38           O
ATOM   3180  N   PHE C  32      27.370   1.575  40.169  1.00 22.20           N
ATOM   3181  CA  PHE C  32      27.298   2.801  39.415  1.00 22.89           C
ATOM   3182  CB  PHE C  32      28.312   2.800  38.268  1.00 18.29           C
ATOM   3183  CG  PHE C  32      28.274   4.060  37.433  1.00 25.90           C
ATOM   3184  CD1 PHE C  32      29.144   5.108  37.696  1.00 14.38           C
ATOM   3185  CE1 PHE C  32      29.110   6.254  36.931  1.00 22.98           C
ATOM   3186  CZ  PHE C  32      28.180   6.378  35.907  1.00 25.58           C
ATOM   3187  CE2 PHE C  32      27.305   5.354  35.645  1.00 20.14           C
ATOM   3188  CD2 PHE C  32      27.355   4.199  36.400  1.00 23.04           C
ATOM   3189  C   PHE C  32      25.885   2.983  38.874  1.00 23.31           C
ATOM   3190  O   PHE C  32      25.277   4.044  39.024  1.00 21.63           O
ATOM   3191  N   VAL C  33      25.381   1.934  38.240  1.00 21.18           N
ATOM   3192  CA  VAL C  33      24.082   1.983  37.609  1.00 19.36           C
ATOM   3193  CB  VAL C  33      23.785   0.661  36.866  1.00 24.57           C
ATOM   3194  CG1 VAL C  33      22.344   0.625  36.318  1.00 21.10           C
ATOM   3195  CG2 VAL C  33      24.789   0.474  35.720  1.00 19.04           C
ATOM   3196  C   VAL C  33      23.018   2.313  38.665  1.00 23.79           C
ATOM   3197  O   VAL C  33      22.169   3.180  38.439  1.00 24.46           O
ATOM   3198  N   GLU C  34      23.098   1.689  39.837  1.00 23.55           N
ATOM   3199  CA  GLU C  34      22.111   1.965  40.886  1.00 26.98           C
ATOM   3200  CB  GLU C  34      22.278   1.006  42.064  1.00 25.61           C
ATOM   3201  CG  GLU C  34      22.016  -0.447  41.723  1.00 27.45           C
ATOM   3202  CD  GLU C  34      22.080  -1.317  42.960  1.00 34.56           C
ATOM   3203  OE1 GLU C  34      21.527  -2.427  42.935  1.00 31.28           O
ATOM   3204  OE2 GLU C  34      22.684  -0.874  43.961  1.00 42.08           O
ATOM   3205  C   GLU C  34      22.193   3.389  41.403  1.00 26.30           C
ATOM   3206  O   GLU C  34      21.164   4.010  41.671  1.00 26.39           O
ATOM   3207  N   GLN C  35      23.413   3.899  41.557  1.00 20.85           N
ATOM   3208  CA  GLN C  35      23.601   5.199  42.188  1.00 28.38           C
ATOM   3209  CB  GLN C  35      25.027   5.319  42.739  1.00 29.59           C
ATOM   3210  CG  GLN C  35      25.172   4.914  44.209  1.00 43.41           C
ATOM   3211  CD  GLN C  35      24.239   5.680  45.143  1.00 54.38           C
ATOM   3212  OE1 GLN C  35      23.947   6.863  44.933  1.00 57.61           O
ATOM   3213  NE2 GLN C  35      23.769   5.002  46.189  1.00 67.10           N
ATOM   3214  C   GLN C  35      23.311   6.379  41.248  1.00 26.54           C
ATOM   3215  O   GLN C  35      23.041   7.490  41.703  1.00 28.65           O
ATOM   3216  N   LYS C  36      23.362   6.143  39.943  1.00 22.21           N
ATOM   3217  CA  LYS C  36      23.228   7.248  39.001  1.00 24.76           C
ATOM   3218  CB  LYS C  36      24.451   7.280  38.078  1.00 23.41           C
ATOM   3219  CG  LYS C  36      25.769   7.479  38.797  1.00 23.57           C
ATOM   3220  CD  LYS C  36      25.988   8.927  39.161  1.00 34.51           C
ATOM   3221  CE  LYS C  36      27.408   9.141  39.671  1.00 38.46           C
ATOM   3222  NZ  LYS C  36      27.752  10.585  39.730  1.00 46.09           N
ATOM   3223  C   LYS C  36      21.955   7.206  38.150  1.00 20.94           C
ATOM   3224  O   LYS C  36      21.721   8.116  37.353  1.00 24.42           O
ATOM   3225  N   CYS C  37      21.133   6.169  38.309  1.00 20.39           N
ATOM   3226  CA  CYS C  37      20.027   5.954  37.376  1.00 16.99           C
ATOM   3227  CB  CYS C  37      19.568   4.496  37.404  1.00 20.35           C
ATOM   3228  SG  CYS C  37      18.702   4.039  38.918  1.00 22.57           S
ATOM   3229  C   CYS C  37      18.834   6.864  37.670  1.00 22.72           C
ATOM   3230  O   CYS C  37      17.900   6.950  36.878  1.00 22.08           O
ATOM   3231  N   GLU C  38      18.874   7.552  38.801  1.00 25.85           N
ATOM   3232  CA  GLU C  38      17.688   8.236  39.317  1.00 33.91           C
ATOM   3233  CB  GLU C  38      18.000   8.863  40.674  1.00 33.94           C
ATOM   3234  CG  GLU C  38      16.774   9.315  41.430  1.00 40.74           C
ATOM   3235  CD  GLU C  38      17.141   9.951  42.748  1.00 55.81           C
ATOM   3236  OE1 GLU C  38      18.357  10.054  43.031  1.00 59.27           O
ATOM   3237  OE2 GLU C  38      16.225  10.352  43.492  1.00 56.80           O
ATOM   3238  C   GLU C  38      17.125   9.304  38.374  1.00 25.13           C
ATOM   3239  O   GLU C  38      15.905   9.434  38.254  1.00 21.51           O
ATOM   3240  N   VAL C  39      17.999  10.051  37.698  1.00 19.58           N
ATOM   3241  CA  VAL C  39      17.527  11.087  36.777  1.00 21.15           C
ATOM   3242  CB  VAL C  39      18.565  12.238  36.592  1.00 28.92           C
ATOM   3243  CG1 VAL C  39      18.871  12.901  37.923  1.00 29.48           C
ATOM   3244  CG2 VAL C  39      19.855  11.766  35.900  1.00 18.82           C
ATOM   3245  C   VAL C  39      17.143  10.553  35.394  1.00 20.79           C
ATOM   3246  O   VAL C  39      16.721  11.326  34.540  1.00 21.83           O
ATOM   3247  N   PHE C  40      17.242   9.242  35.159  1.00 17.40           N
ATOM   3248  CA  PHE C  40      16.912   8.744  33.819  1.00 15.69           C
ATOM   3249  CB  PHE C  40      17.753   7.510  33.486  1.00 17.91           C
ATOM   3250  CG  PHE C  40      19.169   7.832  33.089  1.00 17.38           C
ATOM   3251  CD1 PHE C  40      19.559   7.793  31.759  1.00 15.28           C
ATOM   3252  CE1 PHE C  40      20.882   8.078  31.397  1.00 15.41           C
ATOM   3253  CZ  PHE C  40      21.802   8.431  32.360  1.00 15.28           C
ATOM   3254  CE2 PHE C  40      21.424   8.467  33.693  1.00 16.15           C
ATOM   3255  CD2 PHE C  40      20.105   8.184  34.047  1.00 15.92           C
ATOM   3256  C   PHE C  40      15.433   8.424  33.664  1.00 20.22           C
ATOM   3257  O   PHE C  40      14.982   7.370  34.080  1.00 18.52           O
ATOM   3258  N   ASP C  41      14.693   9.321  33.025  1.00 17.50           N
ATOM   3259  CA  ASP C  41      13.266   9.134  32.830  1.00 26.94           C
ATOM   3260  CB  ASP C  41      12.560  10.486  32.671  1.00 27.59           C
ATOM   3261  CG  ASP C  41      12.665  11.347  33.901  1.00 24.55           C
ATOM   3262  OD1 ASP C  41      12.800  10.796  35.022  1.00 25.57           O
ATOM   3263  OD2 ASP C  41      12.628  12.585  33.736  1.00 28.94           O
ATOM   3264  C   ASP C  41      12.979   8.274  31.604  1.00 22.08           C
ATOM   3265  O   ASP C  41      13.643   8.404  30.583  1.00 20.01           O
ATOM   3266  N   ASP C  42      11.956   7.435  31.698  1.00 20.14           N
ATOM   3267  CA  ASP C  42      11.535   6.605  30.575  1.00 23.57           C
ATOM   3268  CB  ASP C  42      10.637   5.462  31.051  1.00 22.66           C
ATOM   3269  CG  ASP C  42      10.412   4.412  29.979  1.00 32.05           C
ATOM   3270  OD1 ASP C  42      11.216   4.331  29.026  1.00 30.43           O
ATOM   3271  OD2 ASP C  42       9.424   3.656  30.094  1.00 34.70           O
ATOM   3272  C   ASP C  42      10.804   7.449  29.551  1.00 23.69           C
ATOM   3273  O   ASP C  42       9.605   7.329  29.390  1.00 24.85           O
ATOM   3274  N   GLU C  43      11.545   8.312  28.875  1.00 25.25           N
ATOM   3275  CA  GLU C  43      10.974   9.264  27.930  1.00 22.85           C
ATOM   3276  CB  GLU C  43      10.743  10.614  28.615  1.00 27.24           C
ATOM   3277  CG  GLU C  43       9.285  10.883  29.008  1.00 38.00           C
ATOM   3278  CD  GLU C  43       8.355  10.976  27.805  1.00 46.47           C
ATOM   3279  OE1 GLU C  43       8.201  12.090  27.259  1.00 60.94           O
ATOM   3280  OE2 GLU C  43       7.752   9.951  27.415  1.00 58.69           O
ATOM   3281  C   GLU C  43      11.918   9.415  26.732  1.00 21.10           C
ATOM   3282  O   GLU C  43      13.131   9.274  26.864  1.00 24.36           O
ATOM   3283  N   GLU C  44      11.349   9.687  25.570  1.00 21.72           N
ATOM   3284  CA  GLU C  44      12.089   9.739  24.322  1.00 22.30           C
ATOM   3285  CB  GLU C  44      11.161  10.121  23.177  1.00 22.36           C
ATOM   3286  CG  GLU C  44      11.773   9.937  21.821  1.00 31.08           C
ATOM   3287  CD  GLU C  44      10.796  10.232  20.702  1.00 29.12           C
ATOM   3288  OE1 GLU C  44      10.509  11.419  20.462  1.00 26.06           O
ATOM   3289  OE2 GLU C  44      10.319   9.276  20.063  1.00 34.21           O
ATOM   3290  C   GLU C  44      13.249  10.706  24.380  1.00 23.75           C
ATOM   3291  O   GLU C  44      14.370  10.339  24.041  1.00 24.21           O
ATOM   3292  N   GLU C  45      12.977  11.935  24.817  1.00 20.53           N
ATOM   3293  CA  GLU C  45      14.007  12.975  24.876  1.00 20.12           C
ATOM   3294  CB  GLU C  45      13.373  14.380  24.918  1.00 22.76           C
ATOM   3295  CG  GLU C  45      14.398  15.529  25.061  1.00 20.29           C
ATOM   3296  CD  GLU C  45      13.762  16.910  25.038  1.00 22.08           C
ATOM   3297  OE1 GLU C  45      12.875  17.178  24.188  1.00 27.75           O
ATOM   3298  OE2 GLU C  45      14.138  17.732  25.893  1.00 25.65           O
ATOM   3299  C   GLU C  45      14.928  12.797  26.073  1.00 22.44           C
ATOM   3300  O   GLU C  45      14.481  12.595  27.215  1.00 20.33           O
ATOM   3301  N   SER C  46      16.223  12.872  25.797  1.00 19.51           N
ATOM   3302  CA  SER C  46      17.248  12.739  26.827  1.00 20.70           C
ATOM   3303  CB  SER C  46      18.468  12.012  26.259  1.00 20.81           C
ATOM   3304  OG  SER C  46      18.137  10.676  25.927  1.00 22.31           O
ATOM   3305  C   SER C  46      17.669  14.094  27.407  1.00 21.01           C
ATOM   3306  O   SER C  46      17.565  15.132  26.755  1.00 21.64           O
ATOM   3307  N   LYS C  47      18.125  14.062  28.648  1.00 21.32           N
ATOM   3308  CA  LYS C  47      18.604  15.237  29.338  1.00 21.29           C
ATOM   3309  CB  LYS C  47      18.287  15.153  30.836  1.00 23.23           C
ATOM   3310  CG  LYS C  47      16.800  14.943  31.187  1.00 22.23           C
ATOM   3311  CD  LYS C  47      16.672  14.583  32.670  1.00 23.87           C
ATOM   3312  CE  LYS C  47      15.267  14.162  33.073  1.00 24.68           C
ATOM   3313  NZ  LYS C  47      15.234  13.709  34.508  1.00 22.71           N
ATOM   3314  C   LYS C  47      20.109  15.378  29.130  1.00 20.11           C
ATOM   3315  O   LYS C  47      20.832  14.382  29.018  1.00 18.01           O
ATOM   3316  N   LEU C  48      20.567  16.623  29.094  1.00 20.57           N
ATOM   3317  CA  LEU C  48      21.986  16.957  29.008  1.00 17.93           C
ATOM   3318  CB  LEU C  48      22.157  18.467  29.113  1.00 17.54           C
ATOM   3319  CG  LEU C  48      21.563  19.259  27.948  1.00 19.49           C
ATOM   3320  CD1 LEU C  48      21.662  20.753  28.231  1.00 18.86           C
ATOM   3321  CD2 LEU C  48      22.273  18.920  26.627  1.00 13.62           C
ATOM   3322  C   LEU C  48      22.842  16.270  30.083  1.00 20.37           C
ATOM   3323  O   LEU C  48      23.981  15.870  29.803  1.00 17.68           O
ATOM   3324  N   THR C  49      22.312  16.139  31.303  1.00 16.27           N
ATOM   3325  CA  THR C  49      23.022  15.422  32.372  1.00 21.67           C
ATOM   3326  CB  THR C  49      22.250  15.429  33.725  1.00 24.00           C
ATOM   3327  OG1 THR C  49      20.911  14.956  33.523  1.00 24.73           O
ATOM   3328  CG2 THR C  49      22.200  16.825  34.337  1.00 25.05           C
ATOM   3329  C   THR C  49      23.310  13.955  32.028  1.00 21.60           C
ATOM   3330  O   THR C  49      24.265  13.395  32.551  1.00 21.09           O
ATOM   3331  N   TYR C  50      22.493  13.333  31.171  1.00 18.15           N
ATOM   3332  CA  TYR C  50      22.721  11.914  30.820  1.00 17.31           C
ATOM   3333  CB  TYR C  50      21.689  11.362  29.823  1.00 16.49           C
ATOM   3334  CG  TYR C  50      20.219  11.281  30.253  1.00 18.23           C
ATOM   3335  CD1 TYR C  50      19.266  10.756  29.376  1.00 18.16           C
ATOM   3336  CE1 TYR C  50      17.923  10.672  29.716  1.00 18.88           C
ATOM   3337  CZ  TYR C  50      17.502  11.114  30.950  1.00 17.04           C
ATOM   3338  OH  TYR C  50      16.162  11.020  31.259  1.00 21.79           O
ATOM   3339  CE2 TYR C  50      18.420  11.619  31.865  1.00 18.92           C
ATOM   3340  CD2 TYR C  50      19.784  11.711  31.509  1.00 16.65           C
ATOM   3341  C   TYR C  50      24.104  11.745  30.210  1.00 19.60           C
ATOM   3342  O   TYR C  50      24.775  10.737  30.421  1.00 19.48           O
ATOM   3343  N   THR C  51      24.521  12.749  29.448  1.00 20.11           N
ATOM   3344  CA  THR C  51      25.811  12.734  28.774  1.00 17.64           C
ATOM   3345  CB  THR C  51      25.893  13.877  27.759  1.00 18.62           C
ATOM   3346  OG1 THR C  51      24.752  13.791  26.890  1.00 21.48           O
ATOM   3347  CG2 THR C  51      27.194  13.795  26.939  1.00 19.24           C
ATOM   3348  C   THR C  51      26.960  12.840  29.767  1.00 22.35           C
ATOM   3349  O   THR C  51      27.960  12.107  29.673  1.00 24.99           O
ATOM   3350  N   GLU C  52      26.819  13.747  30.730  1.00 23.15           N
ATOM   3351  CA  GLU C  52      27.814  13.883  31.797  1.00 25.43           C
ATOM   3352  CB  GLU C  52      27.432  15.004  32.774  1.00 24.42           C
ATOM   3353  CG  GLU C  52      27.205  16.350  32.100  1.00 34.53           C
ATOM   3354  CD  GLU C  52      26.468  17.363  32.980  1.00 35.48           C
ATOM   3355  OE1 GLU C  52      26.051  17.024  34.113  1.00 36.58           O
ATOM   3356  OE2 GLU C  52      26.295  18.507  32.518  1.00 39.05           O
ATOM   3357  C   GLU C  52      27.957  12.570  32.550  1.00 22.96           C
ATOM   3358  O   GLU C  52      29.068  12.146  32.886  1.00 26.56           O
ATOM   3359  N   ILE C  53      26.827  11.923  32.817  1.00 22.28           N
ATOM   3360  CA  ILE C  53      26.854  10.654  33.537  1.00 20.11           C
ATOM   3361  CB  ILE C  53      25.448  10.286  34.055  1.00 22.26           C
ATOM   3362  CG1 ILE C  53      25.010  11.338  35.084  1.00 18.84           C
ATOM   3363  CD1 ILE C  53      23.510  11.250  35.467  1.00 18.91           C
ATOM   3364  CG2 ILE C  53      25.413   8.852  34.667  1.00 15.06           C
ATOM   3365  C   ILE C  53      27.446   9.560  32.640  1.00 19.91           C
ATOM   3366  O   ILE C  53      28.204   8.733  33.120  1.00 19.07           O
ATOM   3367  N   HIS C  54      27.150   9.579  31.339  1.00 18.10           N
ATOM   3368  CA  HIS C  54      27.730   8.584  30.433  1.00 19.58           C
ATOM   3369  CB  HIS C  54      27.193   8.722  29.004  1.00 16.12           C
ATOM   3370  CG  HIS C  54      27.576   7.581  28.110  1.00 20.48           C
ATOM   3371  ND1 HIS C  54      27.811   7.730  26.753  1.00 18.39           N
ATOM   3372  CE1 HIS C  54      28.093   6.566  26.222  1.00 22.22           C
ATOM   3373  NE2 HIS C  54      28.065   5.643  27.181  1.00 17.97           N
ATOM   3374  CD2 HIS C  54      27.744   6.259  28.364  1.00 20.73           C
ATOM   3375  C   HIS C  54      29.255   8.708  30.411  1.00 23.35           C
ATOM   3376  O   HIS C  54      29.971   7.709  30.322  1.00 25.39           O
ATOM   3377  N   GLN C  55      29.748   9.937  30.511  1.00 22.40           N
ATOM   3378  CA  GLN C  55      31.183  10.166  30.527  1.00 25.01           C
ATOM   3379  CB  GLN C  55      31.476  11.663  30.469  1.00 28.16           C
ATOM   3380  CG  GLN C  55      32.783  11.981  29.823  1.00 37.03           C
ATOM   3381  CD  GLN C  55      32.879  11.393  28.434  1.00 43.14           C
ATOM   3382  OE1 GLN C  55      33.914  10.839  28.056  1.00 48.07           O
ATOM   3383  NE2 GLN C  55      31.799  11.516  27.656  1.00 37.31           N
ATOM   3384  C   GLN C  55      31.858   9.544  31.760  1.00 25.59           C
ATOM   3385  O   GLN C  55      32.940   8.966  31.647  1.00 21.96           O
ATOM   3386  N   GLU C  56      31.229   9.672  32.930  1.00 20.89           N
ATOM   3387  CA  GLU C  56      31.755   9.025  34.124  1.00 23.51           C
ATOM   3388  CB  GLU C  56      30.958   9.386  35.365  1.00 22.52           C
ATOM   3389  CG  GLU C  56      30.940  10.858  35.715  1.00 28.44           C
ATOM   3390  CD  GLU C  56      30.089  11.100  36.938  1.00 39.69           C
ATOM   3391  OE1 GLU C  56      28.980  11.651  36.794  1.00 46.57           O
ATOM   3392  OE2 GLU C  56      30.515  10.707  38.045  1.00 50.03           O
ATOM   3393  C   GLU C  56      31.734   7.519  33.946  1.00 24.69           C
ATOM   3394  O   GLU C  56      32.659   6.819  34.382  1.00 26.38           O
ATOM   3395  N   TYR C  57      30.684   7.020  33.296  1.00 19.30           N
ATOM   3396  CA  TYR C  57      30.557   5.580  33.105  1.00 22.05           C
ATOM   3397  CB  TYR C  57      29.215   5.230  32.445  1.00 17.98           C
ATOM   3398  CG  TYR C  57      29.027   3.757  32.231  1.00 23.12           C
ATOM   3399  CD1 TYR C  57      28.815   2.911  33.307  1.00 22.09           C
ATOM   3400  CE1 TYR C  57      28.641   1.557  33.121  1.00 24.52           C
ATOM   3401  CZ  TYR C  57      28.685   1.028  31.847  1.00 23.18           C
ATOM   3402  OH  TYR C  57      28.514  -0.331  31.672  1.00 20.31           O
ATOM   3403  CE2 TYR C  57      28.896   1.845  30.759  1.00 14.36           C
ATOM   3404  CD2 TYR C  57      29.062   3.206  30.955  1.00 19.93           C
ATOM   3405  C   TYR C  57      31.731   5.098  32.263  1.00 22.09           C
ATOM   3406  O   TYR C  57      32.394   4.111  32.598  1.00 25.10           O
ATOM   3407  N   LYS C  58      31.996   5.824  31.182  1.00 24.16           N
ATOM   3408  CA  LYS C  58      33.103   5.512  30.302  1.00 23.36           C
ATOM   3409  CB  LYS C  58      33.217   6.539  29.175  1.00 25.40           C
ATOM   3410  CG  LYS C  58      32.193   6.446  28.021  1.00 28.55           C
ATOM   3411  CD  LYS C  58      32.512   7.536  26.969  1.00 27.55           C
ATOM   3412  CE  LYS C  58      31.421   7.739  25.930  1.00 32.06           C
ATOM   3413  NZ  LYS C  58      31.519   6.795  24.778  1.00 38.29           N
ATOM   3414  C   LYS C  58      34.400   5.468  31.106  1.00 26.60           C
ATOM   3415  O   LYS C  58      35.239   4.604  30.884  1.00 20.71           O
ATOM   3416  N   GLU C  59      34.559   6.396  32.047  1.00 24.54           N
ATOM   3417  CA  GLU C  59      35.796   6.450  32.831  1.00 27.53           C
ATOM   3418  CB  GLU C  59      35.862   7.725  33.683  1.00 23.97           C
ATOM   3419  CG  GLU C  59      36.254   8.968  32.891  1.00 33.74           C
ATOM   3420  CD  GLU C  59      35.778  10.258  33.533  1.00 36.96           C
ATOM   3421  OE1 GLU C  59      35.307  10.219  34.695  1.00 37.43           O
ATOM   3422  OE2 GLU C  59      35.866  11.316  32.865  1.00 47.65           O
ATOM   3423  C   GLU C  59      35.927   5.224  33.725  1.00 21.40           C
ATOM   3424  O   GLU C  59      37.023   4.672  33.883  1.00 21.54           O
ATOM   3425  N   LEU C  60      34.809   4.811  34.313  1.00 24.06           N
ATOM   3426  CA  LEU C  60      34.795   3.656  35.196  1.00 22.17           C
ATOM   3427  CB  LEU C  60      33.414   3.488  35.836  1.00 19.51           C
ATOM   3428  CG  LEU C  60      33.140   2.221  36.660  1.00 16.71           C
ATOM   3429  CD1 LEU C  60      34.133   2.094  37.801  1.00 19.20           C
ATOM   3430  CD2 LEU C  60      31.714   2.267  37.196  1.00 20.34           C
ATOM   3431  C   LEU C  60      35.182   2.402  34.419  1.00 21.71           C
ATOM   3432  O   LEU C  60      35.971   1.587  34.893  1.00 19.63           O
ATOM   3433  N   VAL C  61      34.621   2.270  33.220  1.00 22.44           N
ATOM   3434  CA  VAL C  61      34.812   1.080  32.391  1.00 21.99           C
ATOM   3435  CB  VAL C  61      33.885   1.087  31.147  1.00 21.18           C
ATOM   3436  CG1 VAL C  61      34.376   0.099  30.097  1.00 15.03           C
ATOM   3437  CG2 VAL C  61      32.437   0.804  31.550  1.00 20.15           C
ATOM   3438  C   VAL C  61      36.270   1.003  31.953  1.00 21.31           C
ATOM   3439  O   VAL C  61      36.900  -0.051  32.018  1.00 19.59           O
ATOM   3440  N   GLU C  62      36.807   2.138  31.526  1.00 23.46           N
ATOM   3441  CA  GLU C  62      38.199   2.184  31.127  1.00 26.49           C
ATOM   3442  CB  GLU C  62      38.575   3.559  30.570  1.00 25.22           C
ATOM   3443  CG  GLU C  62      40.045   3.649  30.186  1.00 35.96           C
ATOM   3444  CD  GLU C  62      40.458   5.026  29.685  1.00 58.76           C
ATOM   3445  OE1 GLU C  62      39.608   5.739  29.106  1.00 59.87           O
ATOM   3446  OE2 GLU C  62      41.640   5.399  29.887  1.00 63.27           O
ATOM   3447  C   GLU C  62      39.086   1.820  32.311  1.00 22.74           C
ATOM   3448  O   GLU C  62      40.050   1.085  32.153  1.00 21.49           O
ATOM   3449  N   LYS C  63      38.745   2.320  33.494  1.00 23.22           N
ATOM   3450  CA  LYS C  63      39.529   2.039  34.692  1.00 23.88           C
ATOM   3451  CB  LYS C  63      39.028   2.887  35.855  1.00 30.73           C
ATOM   3452  CG  LYS C  63      39.725   2.590  37.176  1.00 43.95           C
ATOM   3453  CD  LYS C  63      39.157   3.422  38.320  1.00 48.12           C
ATOM   3454  CE  LYS C  63      37.690   3.109  38.587  1.00 41.56           C
ATOM   3455  NZ  LYS C  63      37.506   2.188  39.747  1.00 48.75           N
ATOM   3456  C   LYS C  63      39.494   0.546  35.078  1.00 27.80           C
ATOM   3457  O   LYS C  63      40.528  -0.059  35.369  1.00 22.29           O
ATOM   3458  N   LEU C  64      38.300  -0.044  35.076  1.00 24.87           N
ATOM   3459  CA  LEU C  64      38.167  -1.452  35.389  1.00 22.85           C
ATOM   3460  CB  LEU C  64      36.690  -1.855  35.398  1.00 21.58           C
ATOM   3461  CG  LEU C  64      35.844  -1.242  36.523  1.00 21.79           C
ATOM   3462  CD1 LEU C  64      34.334  -1.506  36.317  1.00 20.15           C
ATOM   3463  CD2 LEU C  64      36.312  -1.794  37.861  1.00 24.79           C
ATOM   3464  C   LEU C  64      38.956  -2.305  34.395  1.00 21.18           C
ATOM   3465  O   LEU C  64      39.720  -3.165  34.799  1.00 19.86           O
ATOM   3466  N   LEU C  65      38.769  -2.055  33.102  1.00 21.90           N
ATOM   3467  CA  LEU C  65      39.435  -2.826  32.067  1.00 21.96           C
ATOM   3468  CB  LEU C  65      38.950  -2.397  30.681  1.00 24.47           C
ATOM   3469  CG  LEU C  65      37.639  -3.052  30.238  1.00 27.53           C
ATOM   3470  CD1 LEU C  65      37.875  -4.535  30.032  1.00 26.19           C
ATOM   3471  CD2 LEU C  65      37.092  -2.408  28.960  1.00 24.84           C
ATOM   3472  C   LEU C  65      40.952  -2.697  32.146  1.00 27.18           C
ATOM   3473  O   LEU C  65      41.681  -3.687  31.965  1.00 19.04           O
ATOM   3474  N   GLU C  66      41.425  -1.479  32.405  1.00 24.69           N
ATOM   3475  CA  GLU C  66      42.871  -1.234  32.519  1.00 27.34           C
ATOM   3476  CB  GLU C  66      43.165   0.258  32.730  1.00 31.79           C
ATOM   3477  CG  GLU C  66      43.822   0.944  31.544  1.00 44.37           C
ATOM   3478  CD  GLU C  66      43.915   2.449  31.735  1.00 53.72           C
ATOM   3479  OE1 GLU C  66      44.288   2.883  32.849  1.00 51.89           O
ATOM   3480  OE2 GLU C  66      43.609   3.193  30.776  1.00 57.18           O
ATOM   3481  C   GLU C  66      43.502  -2.028  33.654  1.00 22.97           C
ATOM   3482  O   GLU C  66      44.572  -2.600  33.475  1.00 19.83           O
ATOM   3483  N   SER C  67      42.854  -2.022  34.823  1.00 19.51           N
ATOM   3484  CA  SER C  67      43.337  -2.754  35.992  1.00 23.25           C
ATOM   3485  CB  SER C  67      42.428  -2.538  37.202  1.00 20.76           C
ATOM   3486  OG  SER C  67      42.427  -1.198  37.618  1.00 32.65           O
ATOM   3487  C   SER C  67      43.406  -4.249  35.681  1.00 27.81           C
ATOM   3488  O   SER C  67      44.401  -4.904  35.967  1.00 26.61           O
ATOM   3489  N   TYR C  68      42.327  -4.766  35.099  1.00 22.44           N
ATOM   3490  CA  TYR C  68      42.251  -6.162  34.694  1.00 29.41           C
ATOM   3491  CB  TYR C  68      40.906  -6.441  34.005  1.00 26.38           C
ATOM   3492  CG  TYR C  68      40.915  -7.650  33.106  1.00 26.23           C
ATOM   3493  CD1 TYR C  68      40.899  -8.943  33.631  1.00 27.89           C
ATOM   3494  CE1 TYR C  68      40.900 -10.066  32.790  1.00 25.17           C
ATOM   3495  CZ  TYR C  68      40.915  -9.876  31.425  1.00 26.43           C
ATOM   3496  OH  TYR C  68      40.923 -10.941  30.565  1.00 28.15           O
ATOM   3497  CE2 TYR C  68      40.926  -8.601  30.889  1.00 29.01           C
ATOM   3498  CD2 TYR C  68      40.923  -7.502  31.725  1.00 29.27           C
ATOM   3499  C   TYR C  68      43.409  -6.550  33.778  1.00 27.45           C
ATOM   3500  O   TYR C  68      44.148  -7.492  34.070  1.00 21.75           O
ATOM   3501  N   LEU C  69      43.562  -5.803  32.688  1.00 26.81           N
ATOM   3502  CA  LEU C  69      44.584  -6.067  31.688  1.00 28.43           C
ATOM   3503  CB  LEU C  69      44.487  -5.055  30.543  1.00 27.16           C
ATOM   3504  CG  LEU C  69      43.270  -5.202  29.622  1.00 31.58           C
ATOM   3505  CD1 LEU C  69      43.223  -4.083  28.608  1.00 32.85           C
ATOM   3506  CD2 LEU C  69      43.293  -6.546  28.922  1.00 24.83           C
ATOM   3507  C   LEU C  69      45.990  -6.043  32.282  1.00 30.55           C
ATOM   3508  O   LEU C  69      46.857  -6.808  31.848  1.00 27.15           O
ATOM   3509  N   LYS C  70      46.194  -5.179  33.277  1.00 29.06           N
ATOM   3510  CA  LYS C  70      47.485  -5.029  33.962  1.00 34.93           C
ATOM   3511  CB  LYS C  70      47.614  -3.609  34.552  1.00 36.24           C
ATOM   3512  CG  LYS C  70      48.994  -3.262  35.143  1.00 48.05           C
ATOM   3513  CD  LYS C  70      50.099  -3.312  34.082  1.00 56.48           C
ATOM   3514  CE  LYS C  70      51.494  -2.988  34.643  1.00 51.58           C
ATOM   3515  NZ  LYS C  70      51.620  -1.610  35.194  1.00 54.89           N
ATOM   3516  C   LYS C  70      47.706  -6.073  35.064  1.00 32.44           C
ATOM   3517  O   LYS C  70      48.810  -6.570  35.226  1.00 33.38           O
ATOM   3518  N   GLU C  71      46.674  -6.402  35.833  1.00 28.11           N
ATOM   3519  CA  GLU C  71      46.857  -7.398  36.888  1.00 32.43           C
ATOM   3520  CB  GLU C  71      45.669  -7.424  37.862  1.00 29.33           C
ATOM   3521  CG  GLU C  71      45.411  -6.100  38.568  1.00 41.54           C
ATOM   3522  CD  GLU C  71      44.247  -6.144  39.566  1.00 53.61           C
ATOM   3523  OE1 GLU C  71      43.166  -6.703  39.249  1.00 47.10           O
ATOM   3524  OE2 GLU C  71      44.430  -5.617  40.686  1.00 62.86           O
ATOM   3525  C   GLU C  71      47.075  -8.785  36.285  1.00 34.23           C
ATOM   3526  O   GLU C  71      47.843  -9.579  36.824  1.00 30.16           O
ATOM   3527  N   ILE C  72      46.419  -9.051  35.157  1.00 27.15           N
ATOM   3528  CA  ILE C  72      46.472 -10.354  34.504  1.00 35.25           C
ATOM   3529  CB  ILE C  72      45.139 -10.669  33.768  1.00 36.42           C
ATOM   3530  CG1 ILE C  72      43.962 -10.589  34.742  1.00 34.81           C
ATOM   3531  CD1 ILE C  72      43.944 -11.722  35.764  1.00 33.82           C
ATOM   3532  CG2 ILE C  72      45.167 -12.068  33.158  1.00 31.93           C
ATOM   3533  C   ILE C  72      47.652 -10.439  33.526  1.00 34.11           C
ATOM   3534  O   ILE C  72      48.224 -11.510  33.339  1.00 32.58           O
ATOM   3535  N   GLY C  73      48.042  -9.317  32.924  1.00 31.09           N
ATOM   3536  CA  GLY C  73      49.197  -9.336  32.042  1.00 29.76           C
ATOM   3537  C   GLY C  73      48.816  -9.667  30.614  1.00 31.06           C
ATOM   3538  O   GLY C  73      49.235 -10.667  30.023  1.00 21.37           O
ATOM   3539  N   ILE C  74      47.990  -8.799  30.063  1.00 26.78           N
ATOM   3540  CA  ILE C  74      47.489  -8.914  28.706  1.00 29.75           C
ATOM   3541  CB  ILE C  74      45.975  -9.326  28.669  1.00 27.73           C
ATOM   3542  CG1 ILE C  74      45.772 -10.749  29.228  1.00 26.21           C
ATOM   3543  CD1 ILE C  74      44.304 -11.119  29.459  1.00 16.72           C
ATOM   3544  CG2 ILE C  74      45.399  -9.178  27.268  1.00 20.81           C
ATOM   3545  C   ILE C  74      47.681  -7.542  28.090  1.00 32.15           C
ATOM   3546  O   ILE C  74      47.174  -6.548  28.625  1.00 33.10           O
ATOM   3547  N   ASN C  75      48.424  -7.447  27.001  1.00 27.38           N
ATOM   3548  CA  ASN C  75      48.659  -6.118  26.474  1.00 33.26           C
ATOM   3549  CB  ASN C  75      50.025  -6.042  25.775  1.00 32.99           C
ATOM   3550  CG  ASN C  75      50.112  -6.877  24.512  1.00 37.48           C
ATOM   3551  OD1 ASN C  75      49.211  -6.873  23.671  1.00 36.00           O
ATOM   3552  ND2 ASN C  75      51.227  -7.597  24.368  1.00 37.67           N
ATOM   3553  C   ASN C  75      47.495  -5.688  25.574  1.00 35.30           C
ATOM   3554  O   ASN C  75      46.599  -6.484  25.279  1.00 28.01           O
ATOM   3555  N   GLU C  76      47.504  -4.419  25.176  1.00 30.80           N
ATOM   3556  CA  GLU C  76      46.403  -3.806  24.448  1.00 35.41           C
ATOM   3557  CB  GLU C  76      46.659  -2.312  24.304  1.00 35.82           C
ATOM   3558  CG  GLU C  76      45.473  -1.456  24.593  1.00 43.11           C
ATOM   3559  CD  GLU C  76      45.848   0.013  24.600  1.00 48.40           C
ATOM   3560  OE1 GLU C  76      45.636   0.680  23.565  1.00 44.84           O
ATOM   3561  OE2 GLU C  76      46.386   0.480  25.630  1.00 47.54           O
ATOM   3562  C   GLU C  76      46.189  -4.412  23.077  1.00 34.44           C
ATOM   3563  O   GLU C  76      45.043  -4.587  22.618  1.00 33.90           O
ATOM   3564  N   ASP C  77      47.296  -4.708  22.407  1.00 31.27           N
ATOM   3565  CA  ASP C  77      47.217  -5.319  21.090  1.00 34.88           C
ATOM   3566  CB  ASP C  77      48.605  -5.458  20.462  1.00 38.49           C
ATOM   3567  CG  ASP C  77      49.086  -4.165  19.807  1.00 52.73           C
ATOM   3568  OD1 ASP C  77      48.572  -3.070  20.141  1.00 56.20           O
ATOM   3569  OD2 ASP C  77      49.983  -4.248  18.943  1.00 61.27           O
ATOM   3570  C   ASP C  77      46.519  -6.683  21.166  1.00 32.56           C
ATOM   3571  O   ASP C  77      45.710  -7.003  20.297  1.00 29.46           O
ATOM   3572  N   GLN C  78      46.837  -7.481  22.189  1.00 32.30           N
ATOM   3573  CA  GLN C  78      46.164  -8.775  22.378  1.00 35.76           C
ATOM   3574  CB  GLN C  78      46.797  -9.567  23.517  1.00 34.18           C
ATOM   3575  CG  GLN C  78      48.223 -10.003  23.324  1.00 36.07           C
ATOM   3576  CD  GLN C  78      48.670 -10.904  24.460  1.00 42.21           C
ATOM   3577  OE1 GLN C  78      49.164 -10.432  25.494  1.00 34.89           O
ATOM   3578  NE2 GLN C  78      48.492 -12.208  24.279  1.00 37.93           N
ATOM   3579  C   GLN C  78      44.678  -8.574  22.687  1.00 27.54           C
ATOM   3580  O   GLN C  78      43.810  -9.273  22.165  1.00 30.29           O
ATOM   3581  N   PHE C  79      44.401  -7.614  23.560  1.00 29.65           N
ATOM   3582  CA  PHE C  79      43.027  -7.259  23.897  1.00 29.04           C
ATOM   3583  CB  PHE C  79      43.015  -6.103  24.898  1.00 28.85           C
ATOM   3584  CG  PHE C  79      41.644  -5.684  25.316  1.00 33.40           C
ATOM   3585  CD1 PHE C  79      40.878  -6.503  26.127  1.00 26.71           C
ATOM   3586  CE1 PHE C  79      39.612  -6.119  26.511  1.00 27.71           C
ATOM   3587  CZ  PHE C  79      39.093  -4.896  26.088  1.00 28.44           C
ATOM   3588  CE2 PHE C  79      39.849  -4.074  25.282  1.00 25.68           C
ATOM   3589  CD2 PHE C  79      41.115  -4.469  24.895  1.00 29.32           C
ATOM   3590  C   PHE C  79      42.222  -6.903  22.646  1.00 28.99           C
ATOM   3591  O   PHE C  79      41.072  -7.327  22.492  1.00 28.22           O
ATOM   3592  N   GLN C  80      42.839  -6.154  21.736  1.00 27.96           N
ATOM   3593  CA  GLN C  80      42.148  -5.741  20.520  1.00 31.35           C
ATOM   3594  CB  GLN C  80      42.909  -4.638  19.777  1.00 34.51           C
ATOM   3595  CG  GLN C  80      42.212  -4.287  18.462  1.00 36.37           C
ATOM   3596  CD  GLN C  80      42.996  -3.338  17.585  1.00 45.86           C
ATOM   3597  OE1 GLN C  80      42.935  -3.426  16.359  1.00 54.11           O
ATOM   3598  NE2 GLN C  80      43.717  -2.409  18.203  1.00 41.00           N
ATOM   3599  C   GLN C  80      41.925  -6.900  19.575  1.00 34.84           C
ATOM   3600  O   GLN C  80      40.846  -7.020  18.984  1.00 32.78           O
ATOM   3601  N   GLU C  81      42.924  -7.767  19.420  1.00 29.01           N
ATOM   3602  CA  GLU C  81      42.720  -8.872  18.499  1.00 31.98           C
ATOM   3603  CB  GLU C  81      44.038  -9.569  18.144  1.00 39.55           C
ATOM   3604  CG  GLU C  81      44.792 -10.228  19.269  1.00 47.57           C
ATOM   3605  CD  GLU C  81      45.988 -11.036  18.754  1.00 55.48           C
ATOM   3606  OE1 GLU C  81      45.929 -11.525  17.601  1.00 57.27           O
ATOM   3607  OE2 GLU C  81      46.981 -11.184  19.501  1.00 46.89           O
ATOM   3608  C   GLU C  81      41.697  -9.858  19.067  1.00 32.16           C
ATOM   3609  O   GLU C  81      40.985 -10.491  18.297  1.00 32.16           O
ATOM   3610  N   ALA C  82      41.573  -9.945  20.394  1.00 27.57           N
ATOM   3611  CA  ALA C  82      40.524 -10.777  21.010  1.00 27.85           C
ATOM   3612  CB  ALA C  82      40.796 -10.972  22.505  1.00 22.07           C
ATOM   3613  C   ALA C  82      39.111 -10.205  20.804  1.00 29.43           C
ATOM   3614  O   ALA C  82      38.189 -10.934  20.455  1.00 30.07           O
ATOM   3615  N   CYS C  83      38.944  -8.906  21.029  1.00 31.23           N
ATOM   3616  CA  CYS C  83      37.662  -8.241  20.794  1.00 29.31           C
ATOM   3617  CB  CYS C  83      37.690  -6.782  21.273  1.00 33.39           C
ATOM   3618  SG  CYS C  83      37.827  -6.530  23.037  1.00 27.11           S
ATOM   3619  C   CYS C  83      37.283  -8.255  19.324  1.00 34.17           C
ATOM   3620  O   CYS C  83      36.122  -8.032  18.983  1.00 30.72           O
ATOM   3621  N   THR C  84      38.272  -8.487  18.461  1.00 36.14           N
ATOM   3622  CA  THR C  84      38.062  -8.509  17.012  1.00 36.16           C
ATOM   3623  CB  THR C  84      39.315  -8.058  16.243  1.00 35.38           C
ATOM   3624  OG1 THR C  84      39.812  -6.836  16.802  1.00 45.01           O
ATOM   3625  CG2 THR C  84      38.997  -7.857  14.763  1.00 41.37           C
ATOM   3626  C   THR C  84      37.686  -9.907  16.550  1.00 39.71           C
ATOM   3627  O   THR C  84      37.076 -10.096  15.500  1.00 38.54           O
ATOM   3628  N   SER C  85      38.068 -10.892  17.349  1.00 37.44           N
ATOM   3629  CA  SER C  85      37.776 -12.272  17.029  1.00 35.56           C
ATOM   3630  CB  SER C  85      38.598 -13.201  17.923  1.00 37.07           C
ATOM   3631  OG  SER C  85      37.917 -14.423  18.125  1.00 36.05           O
ATOM   3632  C   SER C  85      36.286 -12.553  17.189  1.00 35.35           C
ATOM   3633  O   SER C  85      35.680 -12.151  18.178  1.00 38.42           O
ATOM   3634  N   PRO C  86      35.689 -13.251  16.216  1.00 37.96           N
ATOM   3635  CA  PRO C  86      34.303 -13.730  16.343  1.00 41.28           C
ATOM   3636  CB  PRO C  86      34.114 -14.599  15.092  1.00 43.06           C
ATOM   3637  CG  PRO C  86      35.516 -14.858  14.572  1.00 42.26           C
ATOM   3638  CD  PRO C  86      36.287 -13.629  14.928  1.00 37.10           C
ATOM   3639  C   PRO C  86      34.066 -14.551  17.621  1.00 37.09           C
ATOM   3640  O   PRO C  86      32.925 -14.650  18.076  1.00 37.38           O
ATOM   3641  N   LEU C  87      35.127 -15.115  18.195  1.00 32.58           N
ATOM   3642  CA  LEU C  87      35.020 -15.810  19.477  1.00 37.57           C
ATOM   3643  CB  LEU C  87      36.378 -16.411  19.899  1.00 30.48           C
ATOM   3644  CG  LEU C  87      36.915 -17.607  19.118  1.00 40.39           C
ATOM   3645  CD1 LEU C  87      38.352 -17.946  19.531  1.00 36.16           C
ATOM   3646  CD2 LEU C  87      36.003 -18.804  19.315  1.00 43.06           C
ATOM   3647  C   LEU C  87      34.511 -14.872  20.574  1.00 33.79           C
ATOM   3648  O   LEU C  87      33.828 -15.309  21.495  1.00 32.95           O
ATOM   3649  N   ALA C  88      34.850 -13.586  20.480  1.00 29.69           N
ATOM   3650  CA  ALA C  88      34.418 -12.607  21.485  1.00 31.06           C
ATOM   3651  CB  ALA C  88      34.993 -11.239  21.182  1.00 30.81           C
ATOM   3652  C   ALA C  88      32.900 -12.525  21.576  1.00 35.05           C
ATOM   3653  O   ALA C  88      32.345 -12.336  22.656  1.00 35.19           O
ATOM   3654  N   LYS C  89      32.230 -12.681  20.441  1.00 35.74           N
ATOM   3655  CA  LYS C  89      30.776 -12.616  20.416  1.00 39.26           C
ATOM   3656  CB  LYS C  89      30.283 -12.263  19.010  1.00 41.56           C
ATOM   3657  CG  LYS C  89      30.639 -10.829  18.576  1.00 42.11           C
ATOM   3658  CD  LYS C  89      30.456 -10.659  17.072  1.00 45.63           C
ATOM   3659  CE  LYS C  89      30.569  -9.215  16.629  1.00 43.97           C
ATOM   3660  NZ  LYS C  89      31.962  -8.727  16.655  1.00 51.63           N
ATOM   3661  C   LYS C  89      30.154 -13.922  20.887  1.00 35.02           C
ATOM   3662  O   LYS C  89      29.213 -13.910  21.666  1.00 32.85           O
ATOM   3663  N   THR C  90      30.700 -15.052  20.444  1.00 38.89           N
ATOM   3664  CA  THR C  90      30.079 -16.347  20.731  1.00 37.70           C
ATOM   3665  CB  THR C  90      30.406 -17.381  19.628  1.00 40.49           C
ATOM   3666  OG1 THR C  90      31.738 -17.883  19.805  1.00 40.30           O
ATOM   3667  CG2 THR C  90      30.276 -16.746  18.245  1.00 46.54           C
ATOM   3668  C   THR C  90      30.466 -16.950  22.089  1.00 36.35           C
ATOM   3669  O   THR C  90      29.791 -17.848  22.566  1.00 33.91           O
ATOM   3670  N   ARG C  91      31.541 -16.464  22.707  1.00 36.64           N
ATOM   3671  CA  ARG C  91      31.961 -16.966  24.017  1.00 34.36           C
ATOM   3672  CB  ARG C  91      33.476 -17.070  24.096  1.00 35.42           C
ATOM   3673  CG  ARG C  91      34.055 -18.014  23.047  1.00 43.32           C
ATOM   3674  CD  ARG C  91      33.752 -19.473  23.353  1.00 41.39           C
ATOM   3675  NE  ARG C  91      35.010 -20.205  23.425  1.00 50.09           N
ATOM   3676  CZ  ARG C  91      35.514 -20.901  22.419  1.00 47.39           C
ATOM   3677  NH1 ARG C  91      34.842 -20.999  21.279  1.00 56.15           N
ATOM   3678  NH2 ARG C  91      36.673 -21.511  22.556  1.00 51.31           N
ATOM   3679  C   ARG C  91      31.456 -16.093  25.152  1.00 33.56           C
ATOM   3680  O   ARG C  91      31.619 -16.428  26.328  1.00 28.11           O
ATOM   3681  N   THR C  92      30.859 -14.969  24.777  1.00 29.59           N
ATOM   3682  CA  THR C  92      30.209 -14.055  25.709  1.00 34.92           C
ATOM   3683  CB  THR C  92      30.755 -12.631  25.620  1.00 33.28           C
ATOM   3684  OG1 THR C  92      30.577 -12.158  24.280  1.00 36.01           O
ATOM   3685  CG2 THR C  92      32.222 -12.596  25.968  1.00 31.37           C
ATOM   3686  C   THR C  92      28.751 -14.019  25.356  1.00 37.90           C
ATOM   3687  O   THR C  92      28.374 -14.403  24.253  1.00 48.69           O
ATOM   3688  N   SER C  93      27.924 -13.547  26.271  1.00 29.80           N
ATOM   3689  CA  SER C  93      26.502 -13.502  25.996  1.00 27.56           C
ATOM   3690  CB  SER C  93      25.710 -14.193  27.096  1.00 29.99           C
ATOM   3691  OG  SER C  93      25.756 -13.451  28.298  1.00 28.80           O
ATOM   3692  C   SER C  93      26.069 -12.060  25.846  1.00 34.08           C
ATOM   3693  O   SER C  93      26.813 -11.128  26.188  1.00 31.18           O
ATOM   3694  N   GLN C  94      24.875 -11.872  25.307  1.00 27.21           N
ATOM   3695  CA  GLN C  94      24.347 -10.539  25.146  1.00 32.88           C
ATOM   3696  CB  GLN C  94      22.974 -10.577  24.468  1.00 29.27           C
ATOM   3697  CG  GLN C  94      22.535  -9.208  23.963  1.00 40.87           C
ATOM   3698  CD  GLN C  94      21.159  -9.218  23.306  1.00 53.34           C
ATOM   3699  OE1 GLN C  94      21.024  -9.563  22.131  1.00 58.48           O
ATOM   3700  NE2 GLN C  94      20.132  -8.842  24.067  1.00 41.52           N
ATOM   3701  C   GLN C  94      24.274  -9.842  26.502  1.00 24.88           C
ATOM   3702  O   GLN C  94      24.579  -8.651  26.610  1.00 25.05           O
ATOM   3703  N   ALA C  95      23.893 -10.581  27.540  1.00 23.29           N
ATOM   3704  CA  ALA C  95      23.733  -9.973  28.857  1.00 26.40           C
ATOM   3705  CB  ALA C  95      22.989 -10.910  29.795  1.00 29.25           C
ATOM   3706  C   ALA C  95      25.089  -9.578  29.454  1.00 25.49           C
ATOM   3707  O   ALA C  95      25.211  -8.556  30.134  1.00 22.41           O
ATOM   3708  N   ILE C  96      26.118 -10.371  29.187  1.00 22.41           N
ATOM   3709  CA  ILE C  96      27.417 -10.060  29.753  1.00 25.77           C
ATOM   3710  CB  ILE C  96      28.361 -11.253  29.674  1.00 27.64           C
ATOM   3711  CG1 ILE C  96      27.816 -12.413  30.500  1.00 30.51           C
ATOM   3712  CD1 ILE C  96      28.413 -13.761  30.069  1.00 37.85           C
ATOM   3713  CG2 ILE C  96      29.684 -10.880  30.208  1.00 27.01           C
ATOM   3714  C   ILE C  96      28.034  -8.854  29.037  1.00 26.15           C
ATOM   3715  O   ILE C  96      28.693  -8.018  29.655  1.00 24.15           O
ATOM   3716  N   LEU C  97      27.786  -8.776  27.736  1.00 24.58           N
ATOM   3717  CA  LEU C  97      28.282  -7.700  26.893  1.00 25.13           C
ATOM   3718  CB  LEU C  97      28.165  -8.088  25.423  1.00 24.66           C
ATOM   3719  CG  LEU C  97      29.232  -9.030  24.886  1.00 32.68           C
ATOM   3720  CD1 LEU C  97      29.020  -9.268  23.379  1.00 32.07           C
ATOM   3721  CD2 LEU C  97      30.603  -8.435  25.181  1.00 26.45           C
ATOM   3722  C   LEU C  97      27.574  -6.364  27.092  1.00 24.15           C
ATOM   3723  O   LEU C  97      28.157  -5.326  26.788  1.00 24.86           O
ATOM   3724  N   GLN C  98      26.335  -6.390  27.590  1.00 22.67           N
ATOM   3725  CA  GLN C  98      25.518  -5.178  27.701  1.00 21.29           C
ATOM   3726  CB  GLN C  98      24.221  -5.446  28.473  1.00 20.60           C
ATOM   3727  CG  GLN C  98      23.256  -4.280  28.379  1.00 23.68           C
ATOM   3728  CD  GLN C  98      22.165  -4.277  29.443  1.00 31.49           C
ATOM   3729  OE1 GLN C  98      22.373  -4.683  30.588  1.00 33.75           O
ATOM   3730  NE2 GLN C  98      20.988  -3.820  29.057  1.00 27.86           N
ATOM   3731  C   GLN C  98      26.245  -3.985  28.348  1.00 19.64           C
ATOM   3732  O   GLN C  98      26.351  -2.936  27.735  1.00 18.44           O
ATOM   3733  N   PRO C  99      26.752  -4.143  29.578  1.00 21.92           N
ATOM   3734  CA  PRO C  99      27.386  -2.951  30.144  1.00 21.53           C
ATOM   3735  CB  PRO C  99      27.612  -3.357  31.612  1.00 19.39           C
ATOM   3736  CG  PRO C  99      27.771  -4.823  31.572  1.00 20.96           C
ATOM   3737  CD  PRO C  99      26.826  -5.294  30.504  1.00 23.45           C
ATOM   3738  C   PRO C  99      28.716  -2.578  29.441  1.00 20.55           C
ATOM   3739  O   PRO C  99      29.184  -1.455  29.585  1.00 18.12           O
ATOM   3740  N   VAL C 100      29.301  -3.513  28.697  1.00 19.10           N
ATOM   3741  CA  VAL C 100      30.497  -3.228  27.908  1.00 20.26           C
ATOM   3742  CB  VAL C 100      31.215  -4.509  27.448  1.00 27.22           C
ATOM   3743  CG1 VAL C 100      32.441  -4.153  26.637  1.00 22.19           C
ATOM   3744  CG2 VAL C 100      31.586  -5.372  28.643  1.00 24.12           C
ATOM   3745  C   VAL C 100      30.147  -2.404  26.675  1.00 23.92           C
ATOM   3746  O   VAL C 100      30.742  -1.353  26.443  1.00 17.10           O
ATOM   3747  N   LEU C 101      29.179  -2.884  25.888  1.00 23.65           N
ATOM   3748  CA  LEU C 101      28.663  -2.127  24.746  1.00 23.39           C
ATOM   3749  CB  LEU C 101      27.539  -2.904  24.041  1.00 19.01           C
ATOM   3750  CG  LEU C 101      27.961  -4.253  23.446  1.00 28.02           C
ATOM   3751  CD1 LEU C 101      26.792  -4.947  22.745  1.00 30.27           C
ATOM   3752  CD2 LEU C 101      29.150  -4.095  22.498  1.00 28.34           C
ATOM   3753  C   LEU C 101      28.148  -0.742  25.158  1.00 21.15           C
ATOM   3754  O   LEU C 101      28.268   0.215  24.405  1.00 23.45           O
ATOM   3755  N   ALA C 102      27.592  -0.647  26.362  1.00 17.00           N
ATOM   3756  CA  ALA C 102      27.024   0.605  26.840  1.00 16.21           C
ATOM   3757  CB  ALA C 102      26.308   0.397  28.151  1.00 12.35           C
ATOM   3758  C   ALA C 102      28.091   1.695  26.988  1.00 20.47           C
ATOM   3759  O   ALA C 102      27.760   2.859  27.011  1.00 17.81           O
ATOM   3760  N   ALA C 103      29.364   1.308  27.064  1.00 20.41           N
ATOM   3761  CA  ALA C 103      30.457   2.286  27.105  1.00 28.12           C
ATOM   3762  CB  ALA C 103      31.810   1.597  27.380  1.00 22.66           C
ATOM   3763  C   ALA C 103      30.519   3.080  25.802  1.00 28.35           C
ATOM   3764  O   ALA C 103      30.598   4.304  25.831  1.00 36.40           O
ATOM   3765  N   GLU C 104      30.449   2.403  24.658  1.00 27.81           N
ATOM   3766  CA  GLU C 104      30.480   3.121  23.382  1.00 32.50           C
ATOM   3767  CB  GLU C 104      31.207   2.303  22.309  1.00 38.40           C
ATOM   3768  CG  GLU C 104      32.744   2.375  22.392  1.00 48.03           C
ATOM   3769  CD  GLU C 104      33.263   3.784  22.712  1.00 55.12           C
ATOM   3770  OE1 GLU C 104      32.791   4.769  22.094  1.00 62.62           O
ATOM   3771  OE2 GLU C 104      34.175   3.914  23.556  1.00 54.90           O
ATOM   3772  C   GLU C 104      29.116   3.503  22.847  1.00 31.31           C
ATOM   3773  O   GLU C 104      28.996   4.483  22.124  1.00 36.06           O
ATOM   3774  N   ASP C 105      28.098   2.725  23.185  1.00 26.99           N
ATOM   3775  CA  ASP C 105      26.757   2.937  22.630  1.00 24.19           C
ATOM   3776  CB  ASP C 105      26.167   1.602  22.157  1.00 23.31           C
ATOM   3777  CG  ASP C 105      24.894   1.764  21.342  1.00 30.56           C
ATOM   3778  OD1 ASP C 105      24.168   2.754  21.543  1.00 31.69           O
ATOM   3779  OD2 ASP C 105      24.603   0.872  20.517  1.00 26.21           O
ATOM   3780  C   ASP C 105      25.857   3.601  23.665  1.00 23.99           C
ATOM   3781  O   ASP C 105      25.366   2.942  24.581  1.00 20.41           O
ATOM   3782  N   PHE C 106      25.652   4.914  23.522  1.00 21.70           N
ATOM   3783  CA  PHE C 106      24.834   5.650  24.465  1.00 17.58           C
ATOM   3784  CB  PHE C 106      24.788   7.145  24.127  1.00 19.24           C
ATOM   3785  CG  PHE C 106      23.833   7.914  25.005  1.00 17.36           C
ATOM   3786  CD1 PHE C 106      24.191   8.268  26.299  1.00 19.40           C
ATOM   3787  CE1 PHE C 106      23.297   8.955  27.132  1.00 14.43           C
ATOM   3788  CZ  PHE C 106      22.046   9.279  26.676  1.00 14.15           C
ATOM   3789  CE2 PHE C 106      21.669   8.908  25.399  1.00 17.22           C
ATOM   3790  CD2 PHE C 106      22.560   8.218  24.570  1.00 14.93           C
ATOM   3791  C   PHE C 106      23.397   5.140  24.551  1.00 20.58           C
ATOM   3792  O   PHE C 106      22.798   5.193  25.624  1.00 18.63           O
ATOM   3793  N   THR C 107      22.846   4.680  23.429  1.00 16.65           N
ATOM   3794  CA  THR C 107      21.463   4.192  23.376  1.00 21.93           C
ATOM   3795  CB  THR C 107      21.036   3.872  21.919  1.00 22.59           C
ATOM   3796  OG1 THR C 107      21.001   5.095  21.163  1.00 31.89           O
ATOM   3797  CG2 THR C 107      19.650   3.251  21.887  1.00 24.40           C
ATOM   3798  C   THR C 107      21.279   2.951  24.250  1.00 21.76           C
ATOM   3799  O   THR C 107      20.263   2.787  24.927  1.00 26.20           O
ATOM   3800  N   ILE C 108      22.285   2.089  24.239  1.00 24.70           N
ATOM   3801  CA  ILE C 108      22.345   0.954  25.136  1.00 17.40           C
ATOM   3802  CB  ILE C 108      23.508  -0.003  24.741  1.00 22.63           C
ATOM   3803  CG1 ILE C 108      23.199  -0.688  23.404  1.00 26.24           C
ATOM   3804  CD1 ILE C 108      24.267  -1.694  22.936  1.00 23.28           C
ATOM   3805  CG2 ILE C 108      23.771  -1.041  25.831  1.00 18.09           C
ATOM   3806  C   ILE C 108      22.508   1.427  26.589  1.00 19.43           C
ATOM   3807  O   ILE C 108      21.821   0.938  27.475  1.00 19.14           O
ATOM   3808  N   PHE C 109      23.411   2.371  26.836  1.00 16.98           N
ATOM   3809  CA  PHE C 109      23.591   2.913  28.195  1.00 18.23           C
ATOM   3810  CB  PHE C 109      24.667   3.985  28.178  1.00 16.95           C
ATOM   3811  CG  PHE C 109      24.822   4.739  29.467  1.00 13.73           C
ATOM   3812  CD1 PHE C 109      25.505   4.183  30.536  1.00 15.29           C
ATOM   3813  CE1 PHE C 109      25.701   4.906  31.717  1.00 14.01           C
ATOM   3814  CZ  PHE C 109      25.209   6.207  31.820  1.00 18.57           C
ATOM   3815  CE2 PHE C 109      24.529   6.781  30.735  1.00 17.62           C
ATOM   3816  CD2 PHE C 109      24.371   6.058  29.570  1.00 18.36           C
ATOM   3817  C   PHE C 109      22.288   3.483  28.765  1.00 21.09           C
ATOM   3818  O   PHE C 109      21.892   3.160  29.899  1.00 21.74           O
ATOM   3819  N   LYS C 110      21.607   4.310  27.975  1.00 18.24           N
ATOM   3820  CA  LYS C 110      20.351   4.914  28.420  1.00 17.33           C
ATOM   3821  CB  LYS C 110      19.798   5.868  27.350  1.00 17.38           C
ATOM   3822  CG  LYS C 110      18.453   6.505  27.759  1.00 21.44           C
ATOM   3823  CD  LYS C 110      17.904   7.526  26.749  1.00 23.62           C
ATOM   3824  CE  LYS C 110      16.460   7.918  27.105  1.00 22.92           C
ATOM   3825  NZ  LYS C 110      15.870   8.878  26.128  1.00 20.82           N
ATOM   3826  C   LYS C 110      19.286   3.868  28.789  1.00 16.63           C
ATOM   3827  O   LYS C 110      18.684   3.953  29.855  1.00 15.12           O
ATOM   3828  N   ALA C 111      19.057   2.879  27.922  1.00 21.00           N
ATOM   3829  CA  ALA C 111      18.055   1.835  28.205  1.00 24.56           C
ATOM   3830  CB  ALA C 111      17.934   0.839  27.008  1.00 14.00           C
ATOM   3831  C   ALA C 111      18.383   1.088  29.510  1.00 21.47           C
ATOM   3832  O   ALA C 111      17.492   0.801  30.308  1.00 17.78           O
ATOM   3833  N   MET C 112      19.666   0.803  29.726  1.00 17.50           N
ATOM   3834  CA  MET C 112      20.131   0.175  30.967  1.00 19.09           C
ATOM   3835  CB  MET C 112      21.646  -0.109  30.860  1.00 20.94           C
ATOM   3836  CG  MET C 112      22.262  -0.901  32.018  1.00 21.98           C
ATOM   3837  SD  MET C 112      24.032  -1.281  31.769  1.00 26.48           S
ATOM   3838  CE  MET C 112      24.792   0.343  31.954  1.00 21.47           C
ATOM   3839  C   MET C 112      19.830   1.019  32.239  1.00 20.57           C
ATOM   3840  O   MET C 112      19.358   0.494  33.243  1.00 21.74           O
ATOM   3841  N   MET C 113      20.117   2.316  32.195  1.00 17.39           N
ATOM   3842  CA  MET C 113      19.813   3.226  33.305  1.00 17.76           C
ATOM   3843  CB  MET C 113      20.497   4.572  33.075  1.00 17.43           C
ATOM   3844  CG  MET C 113      22.020   4.446  32.867  1.00 20.39           C
ATOM   3845  SD  MET C 113      22.924   3.907  34.343  1.00 22.26           S
ATOM   3846  CE  MET C 113      23.002   5.414  35.305  1.00 19.48           C
ATOM   3847  C   MET C 113      18.309   3.438  33.496  1.00 19.84           C
ATOM   3848  O   MET C 113      17.822   3.475  34.624  1.00 20.99           O
ATOM   3849  N   VAL C 114      17.572   3.601  32.398  1.00 17.93           N
ATOM   3850  CA  VAL C 114      16.122   3.745  32.487  1.00 18.81           C
ATOM   3851  CB  VAL C 114      15.466   4.025  31.094  1.00 22.17           C
ATOM   3852  CG1 VAL C 114      13.930   3.873  31.157  1.00 18.26           C
ATOM   3853  CG2 VAL C 114      15.863   5.438  30.572  1.00 16.64           C
ATOM   3854  C   VAL C 114      15.520   2.481  33.108  1.00 21.69           C
ATOM   3855  O   VAL C 114      14.631   2.558  33.952  1.00 21.37           O
ATOM   3856  N   GLN C 115      16.022   1.316  32.718  1.00 22.91           N
ATOM   3857  CA  GLN C 115      15.484   0.082  33.276  1.00 28.73           C
ATOM   3858  CB  GLN C 115      16.016  -1.149  32.530  1.00 30.47           C
ATOM   3859  CG  GLN C 115      15.001  -1.710  31.557  1.00 39.63           C
ATOM   3860  CD  GLN C 115      13.886  -2.477  32.276  1.00 54.51           C
ATOM   3861  OE1 GLN C 115      13.942  -2.719  33.489  1.00 51.01           O
ATOM   3862  NE2 GLN C 115      12.835  -2.796  31.540  1.00 53.49           N
ATOM   3863  C   GLN C 115      15.777  -0.019  34.779  1.00 27.61           C
ATOM   3864  O   GLN C 115      14.875  -0.363  35.555  1.00 21.57           O
ATOM   3865  N   LYS C 116      16.997   0.323  35.209  1.00 21.10           N
ATOM   3866  CA  LYS C 116      17.293   0.226  36.643  1.00 21.27           C
ATOM   3867  CB  LYS C 116      18.782   0.454  36.909  1.00 20.48           C
ATOM   3868  CG  LYS C 116      19.142   0.408  38.385  1.00 23.96           C
ATOM   3869  CD  LYS C 116      18.828  -0.963  38.987  1.00 20.12           C
ATOM   3870  CE  LYS C 116      19.655  -2.052  38.328  1.00 17.69           C
ATOM   3871  NZ  LYS C 116      19.564  -3.364  39.047  1.00 29.97           N
ATOM   3872  C   LYS C 116      16.459   1.206  37.484  1.00 19.38           C
ATOM   3873  O   LYS C 116      16.046   0.889  38.587  1.00 26.09           O
ATOM   3874  N   ASN C 117      16.207   2.392  36.953  1.00 20.40           N
ATOM   3875  CA  ASN C 117      15.379   3.388  37.637  1.00 23.79           C
ATOM   3876  CB  ASN C 117      15.472   4.736  36.914  1.00 17.16           C
ATOM   3877  CG  ASN C 117      14.926   5.885  37.732  1.00 25.75           C
ATOM   3878  OD1 ASN C 117      14.921   5.847  38.954  1.00 28.49           O
ATOM   3879  ND2 ASN C 117      14.476   6.929  37.052  1.00 25.37           N
ATOM   3880  C   ASN C 117      13.915   2.944  37.752  1.00 23.68           C
ATOM   3881  O   ASN C 117      13.281   3.163  38.780  1.00 24.02           O
ATOM   3882  N   ILE C 118      13.384   2.322  36.703  1.00 22.84           N
ATOM   3883  CA  ILE C 118      12.034   1.737  36.751  1.00 22.89           C
ATOM   3884  CB  ILE C 118      11.675   1.022  35.429  1.00 22.54           C
ATOM   3885  CG1 ILE C 118      11.356   2.055  34.351  1.00 24.52           C
ATOM   3886  CD1 ILE C 118      11.161   1.448  33.002  1.00 25.25           C
ATOM   3887  CG2 ILE C 118      10.472   0.072  35.610  1.00 19.48           C
ATOM   3888  C   ILE C 118      11.921   0.741  37.903  1.00 25.55           C
ATOM   3889  O   ILE C 118      10.991   0.802  38.718  1.00 24.09           O
ATOM   3890  N   GLU C 119      12.892  -0.157  37.968  1.00 22.11           N
ATOM   3891  CA  GLU C 119      12.928  -1.188  38.994  1.00 27.82           C
ATOM   3892  CB  GLU C 119      14.100  -2.147  38.733  1.00 25.87           C
ATOM   3893  CG  GLU C 119      14.394  -3.093  39.881  1.00 34.44           C
ATOM   3894  CD  GLU C 119      15.583  -4.017  39.632  1.00 32.91           C
ATOM   3895  OE1 GLU C 119      15.691  -5.013  40.368  1.00 42.23           O
ATOM   3896  OE2 GLU C 119      16.407  -3.765  38.723  1.00 31.53           O
ATOM   3897  C   GLU C 119      13.016  -0.589  40.404  1.00 27.78           C
ATOM   3898  O   GLU C 119      12.253  -0.960  41.281  1.00 30.23           O
ATOM   3899  N   MET C 120      13.921   0.360  40.619  1.00 28.92           N
ATOM   3900  CA  MET C 120      14.118   0.925  41.958  1.00 29.12           C
ATOM   3901  CB  MET C 120      15.421   1.724  42.015  1.00 26.52           C
ATOM   3902  CG  MET C 120      16.701   0.875  41.861  1.00 30.77           C
ATOM   3903  SD  MET C 120      18.180   1.922  41.837  1.00 32.42           S
ATOM   3904  CE  MET C 120      18.003   2.750  43.415  1.00 34.39           C
ATOM   3905  C   MET C 120      12.948   1.811  42.406  1.00 29.54           C
ATOM   3906  O   MET C 120      12.646   1.897  43.599  1.00 30.05           O
ATOM   3907  N   GLN C 121      12.305   2.480  41.456  1.00 22.80           N
ATOM   3908  CA  GLN C 121      11.092   3.233  41.742  1.00 28.99           C
ATOM   3909  CB  GLN C 121      10.691   4.074  40.534  1.00 32.26           C
ATOM   3910  CG  GLN C 121      11.515   5.336  40.385  1.00 30.04           C
ATOM   3911  CD  GLN C 121      11.168   6.082  39.131  1.00 42.70           C
ATOM   3912  OE1 GLN C 121      10.141   5.811  38.503  1.00 54.71           O
ATOM   3913  NE2 GLN C 121      12.002   7.054  38.765  1.00 50.13           N
ATOM   3914  C   GLN C 121       9.938   2.314  42.142  1.00 34.76           C
ATOM   3915  O   GLN C 121       9.159   2.631  43.050  1.00 31.96           O
ATOM   3916  N   LEU C 122       9.840   1.177  41.456  1.00 26.85           N
ATOM   3917  CA  LEU C 122       8.821   0.185  41.744  1.00 31.57           C
ATOM   3918  CB  LEU C 122       8.851  -0.932  40.693  1.00 32.79           C
ATOM   3919  CG  LEU C 122       7.890  -2.105  40.900  1.00 35.13           C
ATOM   3920  CD1 LEU C 122       6.461  -1.600  40.895  1.00 32.32           C
ATOM   3921  CD2 LEU C 122       8.080  -3.155  39.813  1.00 33.78           C
ATOM   3922  C   LEU C 122       9.013  -0.393  43.144  1.00 35.51           C
ATOM   3923  O   LEU C 122       8.050  -0.587  43.890  1.00 34.75           O
ATOM   3924  N   GLN C 123      10.262  -0.669  43.500  1.00 32.12           N
ATOM   3925  CA  GLN C 123      10.563  -1.191  44.824  1.00 33.16           C
ATOM   3926  CB  GLN C 123      12.017  -1.667  44.879  1.00 35.42           C
ATOM   3927  CG  GLN C 123      12.146  -3.147  44.419  1.00 46.66           C
ATOM   3928  CD  GLN C 123      13.513  -3.520  43.847  1.00 48.34           C
ATOM   3929  OE1 GLN C 123      14.458  -2.731  43.893  1.00 47.76           O
ATOM   3930  NE2 GLN C 123      13.619  -4.740  43.299  1.00 44.92           N
ATOM   3931  C   GLN C 123      10.249  -0.144  45.905  1.00 38.54           C
ATOM   3932  O   GLN C 123       9.680  -0.477  46.947  1.00 36.12           O
ATOM   3933  N   ALA C 124      10.577   1.119  45.639  1.00 35.74           N
ATOM   3934  CA  ALA C 124      10.209   2.221  46.534  1.00 35.43           C
ATOM   3935  CB  ALA C 124      10.787   3.542  46.021  1.00 32.86           C
ATOM   3936  C   ALA C 124       8.696   2.351  46.704  1.00 39.64           C
ATOM   3937  O   ALA C 124       8.213   2.711  47.774  1.00 39.37           O
ATOM   3938  N   ILE C 125       7.952   2.061  45.644  1.00 42.96           N
ATOM   3939  CA  ILE C 125       6.496   2.141  45.692  1.00 43.61           C
ATOM   3940  CB  ILE C 125       5.887   2.160  44.277  1.00 37.73           C
ATOM   3941  CG1 ILE C 125       5.994   3.562  43.686  1.00 40.23           C
ATOM   3942  CD1 ILE C 125       5.503   3.661  42.270  1.00 55.06           C
ATOM   3943  CG2 ILE C 125       4.415   1.732  44.303  1.00 43.38           C
ATOM   3944  C   ILE C 125       5.906   0.984  46.495  1.00 43.36           C
ATOM   3945  O   ILE C 125       4.965   1.186  47.270  1.00 39.83           O
ATOM   3946  N   ARG C 126       6.471  -0.213  46.323  1.00 34.39           N
ATOM   3947  CA  ARG C 126       6.012  -1.407  47.034  1.00 34.26           C
ATOM   3948  CB  ARG C 126       6.778  -2.638  46.537  1.00 36.03           C
ATOM   3949  CG  ARG C 126       6.539  -3.908  47.313  1.00 43.03           C
ATOM   3950  CD  ARG C 126       7.680  -4.887  47.082  1.00 43.13           C
ATOM   3951  NE  ARG C 126       7.310  -5.956  46.160  1.00 46.69           N
ATOM   3952  CZ  ARG C 126       8.175  -6.673  45.441  1.00 51.15           C
ATOM   3953  NH1 ARG C 126       9.501  -6.454  45.511  1.00 37.78           N
ATOM   3954  NH2 ARG C 126       7.701  -7.614  44.638  1.00 42.75           N
ATOM   3955  C   ARG C 126       6.175  -1.240  48.550  1.00 41.45           C
ATOM   3956  O   ARG C 126       5.334  -1.673  49.333  1.00 44.99           O
ATOM   3957  N   ILE C 127       7.268  -0.605  48.949  1.00 37.41           N
ATOM   3958  CA  ILE C 127       7.544  -0.323  50.351  1.00 42.86           C
ATOM   3959  CB  ILE C 127       8.966   0.262  50.521  1.00 45.52           C
ATOM   3960  CG1 ILE C 127      10.020  -0.842  50.369  1.00 43.13           C
ATOM   3961  CD1 ILE C 127      11.439  -0.309  50.410  1.00 40.66           C
ATOM   3962  CG2 ILE C 127       9.110   0.982  51.858  1.00 47.82           C
ATOM   3963  C   ILE C 127       6.513   0.645  50.937  1.00 47.14           C
ATOM   3964  O   ILE C 127       5.992   0.418  52.027  1.00 47.54           O
ATOM   3965  N   ILE C 128       6.226   1.724  50.210  1.00 47.81           N
ATOM   3966  CA  ILE C 128       5.182   2.660  50.615  1.00 51.14           C
ATOM   3967  CB  ILE C 128       5.063   3.872  49.647  1.00 53.19           C
ATOM   3968  CG1 ILE C 128       6.369   4.663  49.596  1.00 58.23           C
ATOM   3969  CD1 ILE C 128       6.941   4.972  50.968  1.00 68.42           C
ATOM   3970  CG2 ILE C 128       3.939   4.794  50.074  1.00 52.80           C
ATOM   3971  C   ILE C 128       3.837   1.938  50.701  1.00 55.30           C
ATOM   3972  O   ILE C 128       3.064   2.163  51.633  1.00 54.46           O
ATOM   3973  N   GLN C 129       3.574   1.061  49.735  1.00 51.34           N
ATOM   3974  CA  GLN C 129       2.360   0.254  49.730  1.00 52.30           C
ATOM   3975  CB  GLN C 129       2.340  -0.686  48.525  1.00 51.71           C
ATOM   3976  CG  GLN C 129       1.551  -0.173  47.331  1.00 52.32           C
ATOM   3977  CD  GLN C 129       1.319  -1.262  46.308  1.00 47.76           C
ATOM   3978  OE1 GLN C 129       1.900  -2.348  46.402  1.00 55.96           O
ATOM   3979  NE2 GLN C 129       0.462  -0.990  45.335  1.00 48.60           N
ATOM   3980  C   GLN C 129       2.220  -0.566  51.005  1.00 56.76           C
ATOM   3981  O   GLN C 129       1.123  -0.687  51.558  1.00 60.23           O
ATOM   3982  N   GLU C 130       3.331  -1.128  51.471  1.00 53.00           N
ATOM   3983  CA  GLU C 130       3.280  -2.047  52.604  1.00 58.47           C
ATOM   3984  CB  GLU C 130       4.487  -2.983  52.585  1.00 41.40           C
ATOM   3985  CG  GLU C 130       4.260  -4.175  51.708  1.00 48.30           C
ATOM   3986  CD  GLU C 130       5.349  -5.211  51.845  1.00 52.50           C
ATOM   3987  OE1 GLU C 130       6.488  -4.947  51.387  1.00 52.63           O
ATOM   3988  OE2 GLU C 130       5.056  -6.291  52.408  1.00 47.65           O
ATOM   3989  C   GLU C 130       3.191  -1.339  53.950  1.00 51.48           C
ATOM   3990  O   GLU C 130       2.468  -1.783  54.837  1.00 48.94           O
ATOM   3991  N   ARG C 131       3.893  -0.225  54.097  1.00 52.00           N
ATOM   3992  CA  ARG C 131       3.886   0.502  55.361  1.00 62.11           C
ATOM   3993  CB  ARG C 131       4.921   1.626  55.324  1.00 58.89           C
ATOM   3994  CG  ARG C 131       6.240   1.242  55.989  1.00 62.18           C
ATOM   3995  CD  ARG C 131       7.428   1.998  55.409  1.00 64.37           C
ATOM   3996  NE  ARG C 131       7.044   3.319  54.929  1.00 72.75           N
ATOM   3997  CZ  ARG C 131       7.903   4.306  54.705  1.00 75.51           C
ATOM   3998  NH1 ARG C 131       9.200   4.117  54.917  1.00 70.62           N
ATOM   3999  NH2 ARG C 131       7.462   5.477  54.266  1.00 77.68           N
ATOM   4000  C   ARG C 131       2.499   1.065  55.710  1.00 64.17           C
ATOM   4001  O   ARG C 131       2.350   1.798  56.692  1.00 62.84           O
ATOM   4002  N   ASN C 132       1.499   0.713  54.897  1.00 62.89           N
ATOM   4003  CA  ASN C 132       0.091   1.009  55.170  1.00 65.85           C
ATOM   4004  CB  ASN C 132      -0.276   2.418  54.687  1.00 71.69           C
ATOM   4005  CG  ASN C 132       0.358   2.765  53.353  1.00 70.92           C
ATOM   4006  OD1 ASN C 132       0.369   1.949  52.434  1.00 71.16           O
ATOM   4007  ND2 ASN C 132       0.883   3.986  53.237  1.00 69.32           N
ATOM   4008  C   ASN C 132      -0.840  -0.019  54.523  1.00 62.60           C
ATOM   4009  O   ASN C 132      -1.060  -1.111  55.060  1.00 60.23           O
TER
ATOM   4010  N   GLU D   6      81.972  56.321  33.398  1.00 49.41           N
ATOM   4011  CA  GLU D   6      80.525  56.411  33.577  1.00 48.61           C
ATOM   4012  CB  GLU D   6      80.178  57.113  34.889  1.00 58.66           C
ATOM   4013  CG  GLU D   6      78.715  57.550  34.973  1.00 56.50           C
ATOM   4014  CD  GLU D   6      78.504  58.746  35.885  1.00 73.17           C
ATOM   4015  OE1 GLU D   6      79.103  58.786  36.983  1.00 77.26           O
ATOM   4016  OE2 GLU D   6      77.737  59.653  35.500  1.00 74.20           O
ATOM   4017  C   GLU D   6      79.843  57.142  32.422  1.00 50.66           C
ATOM   4018  O   GLU D   6      78.813  56.690  31.914  1.00 47.09           O
ATOM   4019  N   ASP D   7      80.394  58.286  32.025  1.00 49.45           N
ATOM   4020  CA  ASP D   7      79.972  58.920  30.781  1.00 41.63           C
ATOM   4021  CB  ASP D   7      80.742  60.224  30.521  1.00 34.62           C
ATOM   4022  CG  ASP D   7      80.124  61.436  31.229  1.00 45.33           C
ATOM   4023  OD1 ASP D   7      78.922  61.403  31.583  1.00 40.77           O
ATOM   4024  OD2 ASP D   7      80.843  62.440  31.407  1.00 45.11           O
ATOM   4025  C   ASP D   7      80.190  57.926  29.631  1.00 39.84           C
ATOM   4026  O   ASP D   7      79.394  57.858  28.695  1.00 38.92           O
ATOM   4027  N   GLU D   8      81.270  57.154  29.715  1.00 37.07           N
ATOM   4028  CA  GLU D   8      81.545  56.115  28.727  1.00 44.31           C
ATOM   4029  CB  GLU D   8      82.924  55.495  28.977  1.00 46.05           C
ATOM   4030  CG  GLU D   8      83.323  54.424  27.967  1.00 48.20           C
ATOM   4031  CD  GLU D   8      84.708  54.661  27.392  1.00 48.10           C
ATOM   4032  OE1 GLU D   8      85.414  55.547  27.920  1.00 55.03           O
ATOM   4033  OE2 GLU D   8      85.085  53.976  26.412  1.00 56.64           O
ATOM   4034  C   GLU D   8      80.452  55.032  28.744  1.00 34.57           C
ATOM   4035  O   GLU D   8      80.089  54.479  27.702  1.00 33.39           O
ATOM   4036  N   VAL D   9      79.919  54.742  29.927  1.00 36.16           N
ATOM   4037  CA  VAL D   9      78.828  53.773  30.044  1.00 33.91           C
ATOM   4038  CB  VAL D   9      78.457  53.505  31.513  1.00 35.97           C
ATOM   4039  CG1 VAL D   9      77.248  52.578  31.609  1.00 38.43           C
ATOM   4040  CG2 VAL D   9      79.649  52.907  32.242  1.00 44.52           C
ATOM   4041  C   VAL D   9      77.599  54.272  29.288  1.00 32.95           C
ATOM   4042  O   VAL D   9      76.943  53.495  28.591  1.00 27.48           O
ATOM   4043  N   GLU D  10      77.321  55.573  29.405  1.00 29.12           N
ATOM   4044  CA  GLU D  10      76.169  56.187  28.742  1.00 29.38           C
ATOM   4045  CB  GLU D  10      76.000  57.657  29.157  1.00 33.57           C
ATOM   4046  CG  GLU D  10      74.776  58.341  28.533  1.00 32.74           C
ATOM   4047  CD  GLU D  10      74.580  59.784  29.012  1.00 46.98           C
ATOM   4048  OE1 GLU D  10      73.900  60.567  28.303  1.00 45.82           O
ATOM   4049  OE2 GLU D  10      75.091  60.137  30.096  1.00 44.55           O
ATOM   4050  C   GLU D  10      76.286  56.101  27.230  1.00 25.39           C
ATOM   4051  O   GLU D  10      75.280  55.926  26.540  1.00 28.22           O
ATOM   4052  N   TRP D  11      77.500  56.258  26.713  1.00 25.32           N
ATOM   4053  CA  TRP D  11      77.726  56.080  25.283  1.00 27.02           C
ATOM   4054  CB  TRP D  11      79.180  56.376  24.879  1.00 27.28           C
ATOM   4055  CG  TRP D  11      79.386  56.131  23.405  1.00 22.90           C
ATOM   4056  CD1 TRP D  11      79.085  56.988  22.390  1.00 26.80           C
ATOM   4057  NE1 TRP D  11      79.359  56.407  21.173  1.00 29.09           N
ATOM   4058  CE2 TRP D  11      79.842  55.142  21.385  1.00 29.55           C
ATOM   4059  CD2 TRP D  11      79.857  54.924  22.779  1.00 27.27           C
ATOM   4060  CE3 TRP D  11      80.307  53.690  23.264  1.00 28.41           C
ATOM   4061  CZ3 TRP D  11      80.724  52.730  22.351  1.00 26.68           C
ATOM   4062  CH2 TRP D  11      80.691  52.976  20.972  1.00 26.30           C
ATOM   4063  CZ2 TRP D  11      80.258  54.172  20.469  1.00 27.70           C
ATOM   4064  C   TRP D  11      77.379  54.655  24.868  1.00 25.95           C
ATOM   4065  O   TRP D  11      76.779  54.436  23.816  1.00 24.33           O
ATOM   4066  N   VAL D  12      77.774  53.691  25.692  1.00 24.08           N
ATOM   4067  CA  VAL D  12      77.591  52.290  25.345  1.00 24.03           C
ATOM   4068  CB  VAL D  12      78.351  51.331  26.304  1.00 25.58           C
ATOM   4069  CG1 VAL D  12      78.008  49.894  26.003  1.00 27.37           C
ATOM   4070  CG2 VAL D  12      79.875  51.543  26.205  1.00 27.68           C
ATOM   4071  C   VAL D  12      76.101  52.019  25.375  1.00 24.66           C
ATOM   4072  O   VAL D  12      75.555  51.442  24.446  1.00 22.21           O
ATOM   4073  N   VAL D  13      75.449  52.477  26.442  1.00 26.86           N
ATOM   4074  CA  VAL D  13      73.994  52.437  26.552  1.00 25.00           C
ATOM   4075  CB  VAL D  13      73.492  53.244  27.770  1.00 27.29           C
ATOM   4076  CG1 VAL D  13      71.985  53.464  27.658  1.00 26.25           C
ATOM   4077  CG2 VAL D  13      73.831  52.522  29.066  1.00 27.48           C
ATOM   4078  C   VAL D  13      73.282  52.975  25.313  1.00 25.99           C
ATOM   4079  O   VAL D  13      72.373  52.322  24.780  1.00 26.91           O
ATOM   4080  N  AGLU D  14      73.685  54.158  24.860  0.41 23.67           N
ATOM   4081  CA AGLU D  14      73.053  54.783  23.704  0.41 24.82           C
ATOM   4082  CB AGLU D  14      73.458  56.259  23.593  0.41 27.92           C
ATOM   4083  CG AGLU D  14      72.844  57.176  24.652  0.41 28.43           C
ATOM   4084  CD AGLU D  14      71.378  57.499  24.406  0.41 31.66           C
ATOM   4085  OE1AGLU D  14      70.742  56.864  23.534  0.41 28.48           O
ATOM   4086  OE2AGLU D  14      70.860  58.407  25.091  0.41 36.84           O
ATOM   4087  C  AGLU D  14      73.404  54.053  22.417  0.41 24.22           C
ATOM   4088  O  AGLU D  14      72.594  53.986  21.498  0.41 24.63           O
ATOM   4089  N  BGLU D  14      73.703  54.159  24.868  0.59 22.83           N
ATOM   4090  CA BGLU D  14      73.105  54.840  23.723  0.59 24.81           C
ATOM   4091  CB BGLU D  14      73.561  56.316  23.674  0.59 27.93           C
ATOM   4092  CG BGLU D  14      72.923  57.231  24.743  0.59 28.43           C
ATOM   4093  CD BGLU D  14      73.567  58.624  24.825  0.59 34.46           C
ATOM   4094  OE1BGLU D  14      74.434  58.947  23.983  0.59 32.16           O
ATOM   4095  OE2BGLU D  14      73.207  59.397  25.743  0.59 32.55           O
ATOM   4096  C  BGLU D  14      73.446  54.139  22.408  0.59 24.21           C
ATOM   4097  O  BGLU D  14      72.665  54.171  21.464  0.59 24.59           O
ATOM   4098  N   SER D  15      74.615  53.510  22.349  1.00 23.94           N
ATOM   4099  CA  SER D  15      75.032  52.773  21.159  1.00 24.00           C
ATOM   4100  CB  SER D  15      76.516  52.407  21.238  1.00 26.99           C
ATOM   4101  OG  SER D  15      76.910  51.638  20.112  1.00 30.30           O
ATOM   4102  C   SER D  15      74.190  51.508  20.995  1.00 21.38           C
ATOM   4103  O   SER D  15      73.825  51.138  19.892  1.00 22.26           O
ATOM   4104  N   ILE D  16      73.900  50.853  22.114  1.00 21.53           N
ATOM   4105  CA  ILE D  16      73.079  49.646  22.133  1.00 23.75           C
ATOM   4106  CB  ILE D  16      73.091  49.010  23.522  1.00 24.12           C
ATOM   4107  CG1 ILE D  16      74.489  48.482  23.844  1.00 25.90           C
ATOM   4108  CD1 ILE D  16      74.619  47.938  25.242  1.00 28.71           C
ATOM   4109  CG2 ILE D  16      72.025  47.918  23.640  1.00 20.88           C
ATOM   4110  C   ILE D  16      71.629  49.976  21.720  1.00 24.69           C
ATOM   4111  O   ILE D  16      71.040  49.297  20.877  1.00 22.25           O
ATOM   4112  N   ALA D  17      71.082  51.038  22.306  1.00 22.24           N
ATOM   4113  CA  ALA D  17      69.740  51.517  21.961  1.00 22.96           C
ATOM   4114  CB  ALA D  17      69.392  52.770  22.781  1.00 22.20           C
ATOM   4115  C   ALA D  17      69.601  51.816  20.469  1.00 24.35           C
ATOM   4116  O   ALA D  17      68.592  51.458  19.853  1.00 27.27           O
ATOM   4117  N   GLY D  18      70.606  52.485  19.901  1.00 25.19           N
ATOM   4118  CA  GLY D  18      70.652  52.757  18.472  1.00 22.54           C
ATOM   4119  C   GLY D  18      70.674  51.476  17.660  1.00 25.52           C
ATOM   4120  O   GLY D  18      70.050  51.368  16.604  1.00 22.97           O
ATOM   4121  N   PHE D  19      71.394  50.489  18.165  1.00 24.21           N
ATOM   4122  CA  PHE D  19      71.464  49.217  17.486  1.00 27.70           C
ATOM   4123  CB  PHE D  19      72.517  48.304  18.143  1.00 26.35           C
ATOM   4124  CG  PHE D  19      72.555  46.905  17.574  1.00 22.47           C
ATOM   4125  CD1 PHE D  19      72.867  46.693  16.243  1.00 21.47           C
ATOM   4126  CE1 PHE D  19      72.912  45.413  15.719  1.00 19.92           C
ATOM   4127  CZ  PHE D  19      72.641  44.314  16.543  1.00 22.75           C
ATOM   4128  CE2 PHE D  19      72.337  44.517  17.875  1.00 22.37           C
ATOM   4129  CD2 PHE D  19      72.294  45.804  18.383  1.00 22.46           C
ATOM   4130  C   PHE D  19      70.074  48.570  17.496  1.00 24.07           C
ATOM   4131  O   PHE D  19      69.571  48.161  16.453  1.00 22.64           O
ATOM   4132  N   LEU D  20      69.449  48.522  18.669  1.00 20.59           N
ATOM   4133  CA  LEU D  20      68.164  47.843  18.824  1.00 24.10           C
ATOM   4134  CB  LEU D  20      67.820  47.697  20.316  1.00 19.20           C
ATOM   4135  CG  LEU D  20      68.818  46.934  21.191  1.00 23.28           C
ATOM   4136  CD1 LEU D  20      68.492  47.008  22.681  1.00 19.31           C
ATOM   4137  CD2 LEU D  20      68.958  45.478  20.738  1.00 18.01           C
ATOM   4138  C   LEU D  20      67.014  48.546  18.062  1.00 25.56           C
ATOM   4139  O   LEU D  20      65.973  47.917  17.788  1.00 20.49           O
ATOM   4140  N  AARG D  21      67.225  49.821  17.722  0.56 24.12           N
ATOM   4141  CA AARG D  21      66.281  50.606  16.925  0.56 24.22           C
ATOM   4142  CB AARG D  21      66.423  52.105  17.230  0.56 26.30           C
ATOM   4143  CG AARG D  21      65.598  52.617  18.394  0.56 27.51           C
ATOM   4144  CD AARG D  21      65.557  54.153  18.422  0.56 26.00           C
ATOM   4145  NE AARG D  21      66.743  54.746  19.041  0.56 24.42           N
ATOM   4146  CZ AARG D  21      67.751  55.282  18.364  0.56 30.23           C
ATOM   4147  NH1AARG D  21      67.731  55.284  17.035  0.56 31.70           N
ATOM   4148  NH2AARG D  21      68.785  55.805  19.015  0.56 30.33           N
ATOM   4149  C  AARG D  21      66.463  50.402  15.423  0.56 25.93           C
ATOM   4150  O  AARG D  21      65.518  50.567  14.651  0.56 26.56           O
ATOM   4151  N  BARG D  21      67.204  49.818  17.709  0.44 24.08           N
ATOM   4152  CA BARG D  21      66.223  50.544  16.899  0.44 24.21           C
ATOM   4153  CB BARG D  21      66.262  52.050  17.187  0.44 26.24           C
ATOM   4154  CG BARG D  21      65.956  52.452  18.614  0.44 27.12           C
ATOM   4155  CD BARG D  21      65.857  53.974  18.752  0.44 27.33           C
ATOM   4156  NE BARG D  21      66.112  54.402  20.126  0.44 28.51           N
ATOM   4157  CZ BARG D  21      67.244  54.965  20.536  0.44 24.16           C
ATOM   4158  NH1BARG D  21      68.223  55.187  19.677  0.44 25.85           N
ATOM   4159  NH2BARG D  21      67.393  55.317  21.804  0.44 28.19           N
ATOM   4160  C  BARG D  21      66.440  50.332  15.404  0.44 25.88           C
ATOM   4161  O  BARG D  21      65.497  50.425  14.618  0.44 26.57           O
ATOM   4162  N   GLY D  22      67.683  50.060  15.012  1.00 25.09           N
ATOM   4163  CA  GLY D  22      68.049  50.059  13.599  1.00 25.77           C
ATOM   4164  C   GLY D  22      67.762  48.789  12.805  1.00 29.77           C
ATOM   4165  O   GLY D  22      67.334  47.792  13.367  1.00 23.86           O
ATOM   4166  N   PRO D  23      68.018  48.831  11.484  1.00 34.90           N
ATOM   4167  CA  PRO D  23      67.786  47.717  10.544  1.00 31.05           C
ATOM   4168  CB  PRO D  23      68.110  48.334   9.176  1.00 34.63           C
ATOM   4169  CG  PRO D  23      68.981  49.528   9.472  1.00 32.98           C
ATOM   4170  CD  PRO D  23      68.539  50.041  10.810  1.00 30.24           C
ATOM   4171  C   PRO D  23      68.658  46.476  10.787  1.00 31.02           C
ATOM   4172  O   PRO D  23      68.201  45.364  10.512  1.00 27.15           O
ATOM   4173  N   ASP D  24      69.879  46.645  11.292  1.00 27.74           N
ATOM   4174  CA  ASP D  24      70.777  45.498  11.460  1.00 32.00           C
ATOM   4175  CB  ASP D  24      72.172  45.973  11.851  1.00 30.37           C
ATOM   4176  CG  ASP D  24      72.752  46.905  10.826  1.00 39.36           C
ATOM   4177  OD1 ASP D  24      72.690  46.553   9.629  1.00 33.21           O
ATOM   4178  OD2 ASP D  24      73.225  47.996  11.205  1.00 47.58           O
ATOM   4179  C   ASP D  24      70.264  44.503  12.486  1.00 26.31           C
ATOM   4180  O   ASP D  24      70.422  43.292  12.346  1.00 27.12           O
ATOM   4181  N   TRP D  25      69.662  45.030  13.534  1.00 26.49           N
ATOM   4182  CA  TRP D  25      69.036  44.184  14.524  1.00 27.15           C
ATOM   4183  CB  TRP D  25      69.017  44.885  15.873  1.00 20.85           C
ATOM   4184  CG  TRP D  25      68.040  44.324  16.854  1.00 24.23           C
ATOM   4185  CD1 TRP D  25      66.790  44.807  17.136  1.00 23.86           C
ATOM   4186  NE1 TRP D  25      66.200  44.041  18.114  1.00 19.34           N
ATOM   4187  CE2 TRP D  25      67.069  43.047  18.484  1.00 21.28           C
ATOM   4188  CD2 TRP D  25      68.234  43.189  17.707  1.00 20.85           C
ATOM   4189  CE3 TRP D  25      69.281  42.278  17.891  1.00 21.98           C
ATOM   4190  CZ3 TRP D  25      69.135  41.268  18.835  1.00 18.06           C
ATOM   4191  CH2 TRP D  25      67.961  41.146  19.582  1.00 22.90           C
ATOM   4192  CZ2 TRP D  25      66.915  42.021  19.420  1.00 22.91           C
ATOM   4193  C   TRP D  25      67.630  43.816  14.088  1.00 23.78           C
ATOM   4194  O   TRP D  25      67.276  42.635  14.065  1.00 20.92           O
ATOM   4195  N   SER D  26      66.854  44.828  13.698  1.00 22.70           N
ATOM   4196  CA  SER D  26      65.398  44.685  13.586  1.00 25.54           C
ATOM   4197  CB  SER D  26      64.743  46.062  13.433  1.00 24.65           C
ATOM   4198  OG  SER D  26      65.041  46.873  14.554  1.00 24.56           O
ATOM   4199  C   SER D  26      64.933  43.784  12.449  1.00 23.89           C
ATOM   4200  O   SER D  26      63.970  43.040  12.598  1.00 22.31           O
ATOM   4201  N   ILE D  27      65.600  43.867  11.306  1.00 22.45           N
ATOM   4202  CA  ILE D  27      65.173  43.099  10.150  1.00 26.81           C
ATOM   4203  CB  ILE D  27      65.825  43.646   8.869  1.00 27.31           C
ATOM   4204  CG1 ILE D  27      65.264  45.044   8.592  1.00 27.35           C
ATOM   4205  CD1 ILE D  27      65.818  45.714   7.354  1.00 39.96           C
ATOM   4206  CG2 ILE D  27      65.555  42.713   7.689  1.00 27.03           C
ATOM   4207  C   ILE D  27      65.414  41.583  10.293  1.00 26.82           C
ATOM   4208  O   ILE D  27      64.503  40.804  10.017  1.00 27.63           O
ATOM   4209  N   PRO D  28      66.613  41.149  10.738  1.00 27.59           N
ATOM   4210  CA  PRO D  28      66.739  39.698  10.984  1.00 24.89           C
ATOM   4211  CB  PRO D  28      68.164  39.555  11.531  1.00 22.58           C
ATOM   4212  CG  PRO D  28      68.911  40.715  10.924  1.00 25.42           C
ATOM   4213  CD  PRO D  28      67.908  41.840  10.875  1.00 26.90           C
ATOM   4214  C   PRO D  28      65.741  39.171  12.004  1.00 22.48           C
ATOM   4215  O   PRO D  28      65.206  38.083  11.846  1.00 22.50           O
ATOM   4216  N   ILE D  29      65.514  39.935  13.063  1.00 24.35           N
ATOM   4217  CA  ILE D  29      64.525  39.555  14.060  1.00 27.03           C
ATOM   4218  CB  ILE D  29      64.502  40.547  15.238  1.00 19.75           C
ATOM   4219  CG1 ILE D  29      65.838  40.495  15.985  1.00 20.95           C
ATOM   4220  CD1 ILE D  29      66.019  39.249  16.846  1.00 20.32           C
ATOM   4221  CG2 ILE D  29      63.375  40.231  16.197  1.00 17.01           C
ATOM   4222  C   ILE D  29      63.136  39.466  13.419  1.00 27.00           C
ATOM   4223  O   ILE D  29      62.427  38.481  13.608  1.00 23.73           O
ATOM   4224  N   LEU D  30      62.755  40.490  12.655  1.00 25.84           N
ATOM   4225  CA  LEU D  30      61.444  40.497  12.011  1.00 23.67           C
ATOM   4226  CB  LEU D  30      61.232  41.781  11.215  1.00 25.04           C
ATOM   4227  CG  LEU D  30      59.969  41.736  10.342  1.00 33.76           C
ATOM   4228  CD1 LEU D  30      58.694  41.703  11.189  1.00 30.31           C
ATOM   4229  CD2 LEU D  30      59.934  42.882   9.354  1.00 30.52           C
ATOM   4230  C   LEU D  30      61.273  39.282  11.087  1.00 31.59           C
ATOM   4231  O   LEU D  30      60.232  38.617  11.097  1.00 29.81           O
ATOM   4232  N   ASP D  31      62.308  38.999  10.298  1.00 30.38           N
ATOM   4233  CA  ASP D  31      62.262  37.923   9.318  1.00 28.64           C
ATOM   4234  CB  ASP D  31      63.499  37.968   8.417  1.00 35.03           C
ATOM   4235  CG  ASP D  31      63.388  39.038   7.350  1.00 34.89           C
ATOM   4236  OD1 ASP D  31      62.246  39.466   7.071  1.00 34.66           O
ATOM   4237  OD2 ASP D  31      64.420  39.434   6.767  1.00 36.23           O
ATOM   4238  C   ASP D  31      62.130  36.570  10.000  1.00 26.21           C
ATOM   4239  O   ASP D  31      61.339  35.741   9.570  1.00 24.86           O
ATOM   4240  N   PHE D  32      62.862  36.379  11.095  1.00 24.94           N
ATOM   4241  CA  PHE D  32      62.717  35.177  11.901  1.00 24.41           C
ATOM   4242  CB  PHE D  32      63.702  35.156  13.081  1.00 21.46           C
ATOM   4243  CG  PHE D  32      63.577  33.912  13.942  1.00 27.39           C
ATOM   4244  CD1 PHE D  32      64.406  32.819  13.725  1.00 25.51           C
ATOM   4245  CE1 PHE D  32      64.284  31.676  14.493  1.00 28.08           C
ATOM   4246  CZ  PHE D  32      63.316  31.613  15.485  1.00 28.35           C
ATOM   4247  CE2 PHE D  32      62.481  32.677  15.706  1.00 23.16           C
ATOM   4248  CD2 PHE D  32      62.608  33.822  14.939  1.00 26.16           C
ATOM   4249  C   PHE D  32      61.296  35.064  12.429  1.00 28.05           C
ATOM   4250  O   PHE D  32      60.664  34.013  12.323  1.00 24.54           O
ATOM   4251  N   VAL D  33      60.794  36.146  13.018  1.00 29.81           N
ATOM   4252  CA  VAL D  33      59.466  36.098  13.622  1.00 24.10           C
ATOM   4253  CB  VAL D  33      59.151  37.402  14.388  1.00 27.45           C
ATOM   4254  CG1 VAL D  33      57.711  37.408  14.901  1.00 19.88           C
ATOM   4255  CG2 VAL D  33      60.122  37.552  15.559  1.00 21.38           C
ATOM   4256  C   VAL D  33      58.405  35.800  12.553  1.00 26.69           C
ATOM   4257  O   VAL D  33      57.547  34.934  12.760  1.00 27.85           O
ATOM   4258  N   GLU D  34      58.484  36.461  11.400  1.00 26.91           N
ATOM   4259  CA  GLU D  34      57.527  36.183  10.330  1.00 23.66           C
ATOM   4260  CB  GLU D  34      57.738  37.128   9.150  1.00 25.76           C
ATOM   4261  CG  GLU D  34      57.216  38.535   9.390  1.00 35.88           C
ATOM   4262  CD  GLU D  34      57.326  39.428   8.162  1.00 37.39           C
ATOM   4263  OE1 GLU D  34      56.919  40.610   8.236  1.00 34.83           O
ATOM   4264  OE2 GLU D  34      57.828  38.950   7.126  1.00 41.82           O
ATOM   4265  C   GLU D  34      57.608  34.730   9.853  1.00 29.44           C
ATOM   4266  O   GLU D  34      56.586  34.098   9.604  1.00 27.02           O
ATOM   4267  N   GLN D  35      58.822  34.201   9.736  1.00 29.88           N
ATOM   4268  CA  GLN D  35      59.007  32.886   9.150  1.00 31.06           C
ATOM   4269  CB  GLN D  35      60.470  32.685   8.724  1.00 32.50           C
ATOM   4270  CG  GLN D  35      60.696  31.436   7.864  1.00 36.57           C
ATOM   4271  CD  GLN D  35      59.902  31.460   6.550  1.00 51.38           C
ATOM   4272  OE1 GLN D  35      60.018  32.394   5.754  1.00 53.79           O
ATOM   4273  NE2 GLN D  35      59.093  30.424   6.325  1.00 49.12           N
ATOM   4274  C   GLN D  35      58.563  31.776  10.101  1.00 31.11           C
ATOM   4275  O   GLN D  35      58.057  30.742   9.656  1.00 31.19           O
ATOM   4276  N   LYS D  36      58.705  32.002  11.405  1.00 23.12           N
ATOM   4277  CA  LYS D  36      58.438  30.934  12.373  1.00 28.23           C
ATOM   4278  CB  LYS D  36      59.591  30.890  13.369  1.00 26.72           C
ATOM   4279  CG  LYS D  36      60.941  30.656  12.706  1.00 27.64           C
ATOM   4280  CD  LYS D  36      61.039  29.239  12.151  1.00 29.84           C
ATOM   4281  CE  LYS D  36      62.476  28.923  11.690  1.00 44.50           C
ATOM   4282  NZ  LYS D  36      62.711  27.461  11.524  1.00 37.58           N
ATOM   4283  C   LYS D  36      57.096  30.971  13.159  1.00 29.58           C
ATOM   4284  O   LYS D  36      56.719  29.982  13.805  1.00 27.15           O
ATOM   4285  N   CYS D  37      56.372  32.084  13.104  1.00 27.52           N
ATOM   4286  CA  CYS D  37      55.213  32.270  13.981  1.00 24.06           C
ATOM   4287  CB  CYS D  37      54.799  33.737  13.992  1.00 21.25           C
ATOM   4288  SG  CYS D  37      54.227  34.312  12.398  1.00 25.12           S
ATOM   4289  C   CYS D  37      54.005  31.402  13.597  1.00 27.21           C
ATOM   4290  O   CYS D  37      53.096  31.204  14.402  1.00 24.40           O
ATOM   4291  N   GLU D  38      53.998  30.908  12.367  1.00 26.74           N
ATOM   4292  CA  GLU D  38      52.894  30.096  11.839  1.00 32.03           C
ATOM   4293  CB  GLU D  38      53.320  29.489  10.501  1.00 35.70           C
ATOM   4294  CG  GLU D  38      52.443  28.377   9.967  1.00 53.51           C
ATOM   4295  CD  GLU D  38      52.845  27.969   8.557  1.00 60.61           C
ATOM   4296  OE1 GLU D  38      53.950  27.398   8.400  1.00 57.95           O
ATOM   4297  OE2 GLU D  38      52.067  28.234   7.612  1.00 59.80           O
ATOM   4298  C   GLU D  38      52.395  28.986  12.783  1.00 30.73           C
ATOM   4299  O   GLU D  38      51.191  28.720  12.839  1.00 28.29           O
ATOM   4300  N   VAL D  39      53.290  28.353  13.543  1.00 26.78           N
ATOM   4301  CA  VAL D  39      52.849  27.251  14.410  1.00 30.95           C
ATOM   4302  CB  VAL D  39      53.961  26.189  14.596  1.00 36.54           C
ATOM   4303  CG1 VAL D  39      54.254  25.489  13.270  1.00 37.00           C
ATOM   4304  CG2 VAL D  39      55.217  26.819  15.174  1.00 32.59           C
ATOM   4305  C   VAL D  39      52.381  27.719  15.794  1.00 26.72           C
ATOM   4306  O   VAL D  39      51.876  26.930  16.603  1.00 24.60           O
ATOM   4307  N   PHE D  40      52.534  29.007  16.060  1.00 26.72           N
ATOM   4308  CA  PHE D  40      52.243  29.538  17.383  1.00 23.46           C
ATOM   4309  CB  PHE D  40      53.135  30.756  17.659  1.00 20.87           C
ATOM   4310  CG  PHE D  40      54.527  30.394  18.118  1.00 23.48           C
ATOM   4311  CD1 PHE D  40      54.824  30.320  19.462  1.00 21.56           C
ATOM   4312  CE1 PHE D  40      56.087  29.991  19.882  1.00 22.03           C
ATOM   4313  CZ  PHE D  40      57.075  29.723  18.959  1.00 18.66           C
ATOM   4314  CE2 PHE D  40      56.798  29.797  17.627  1.00 18.32           C
ATOM   4315  CD2 PHE D  40      55.527  30.125  17.206  1.00 20.98           C
ATOM   4316  C   PHE D  40      50.762  29.887  17.530  1.00 27.02           C
ATOM   4317  O   PHE D  40      50.304  30.955  17.098  1.00 25.97           O
ATOM   4318  N   ASP D  41      50.019  28.969  18.138  1.00 25.07           N
ATOM   4319  CA  ASP D  41      48.591  29.146  18.392  1.00 28.75           C
ATOM   4320  CB  ASP D  41      47.925  27.777  18.549  1.00 30.77           C
ATOM   4321  CG  ASP D  41      47.934  26.993  17.267  1.00 30.72           C
ATOM   4322  OD1 ASP D  41      47.974  27.628  16.189  1.00 34.15           O
ATOM   4323  OD2 ASP D  41      47.907  25.754  17.339  1.00 32.10           O
ATOM   4324  C   ASP D  41      48.265  30.006  19.620  1.00 27.18           C
ATOM   4325  O   ASP D  41      48.948  29.949  20.642  1.00 26.09           O
ATOM   4326  N   ASP D  42      47.188  30.775  19.512  1.00 28.90           N
ATOM   4327  CA  ASP D  42      46.711  31.601  20.610  1.00 27.81           C
ATOM   4328  CB  ASP D  42      45.814  32.725  20.091  1.00 26.61           C
ATOM   4329  CG  ASP D  42      45.615  33.841  21.111  1.00 34.31           C
ATOM   4330  OD1 ASP D  42      46.343  33.864  22.132  1.00 25.71           O
ATOM   4331  OD2 ASP D  42      44.723  34.704  20.882  1.00 36.03           O
ATOM   4332  C   ASP D  42      45.958  30.745  21.610  1.00 28.78           C
ATOM   4333  O   ASP D  42      44.739  30.845  21.736  1.00 31.61           O
ATOM   4334  N   GLU D  43      46.710  29.900  22.305  1.00 30.49           N
ATOM   4335  CA  GLU D  43      46.182  28.977  23.297  1.00 25.17           C
ATOM   4336  CB  GLU D  43      46.171  27.546  22.755  1.00 32.85           C
ATOM   4337  CG  GLU D  43      45.184  27.260  21.618  1.00 39.99           C
ATOM   4338  CD  GLU D  43      43.787  27.815  21.850  1.00 48.89           C
ATOM   4339  OE1 GLU D  43      43.279  27.735  22.996  1.00 55.29           O
ATOM   4340  OE2 GLU D  43      43.186  28.312  20.873  1.00 52.32           O
ATOM   4341  C   GLU D  43      47.048  29.033  24.551  1.00 27.39           C
ATOM   4342  O   GLU D  43      48.248  29.331  24.492  1.00 27.89           O
ATOM   4343  N   GLU D  44      46.440  28.734  25.684  1.00 27.10           N
ATOM   4344  CA  GLU D  44      47.159  28.643  26.944  1.00 29.78           C
ATOM   4345  CB  GLU D  44      46.177  28.232  28.042  1.00 34.15           C
ATOM   4346  CG  GLU D  44      46.764  28.115  29.425  1.00 44.98           C
ATOM   4347  CD  GLU D  44      45.685  27.918  30.470  1.00 48.14           C
ATOM   4348  OE1 GLU D  44      45.265  26.756  30.685  1.00 45.56           O
ATOM   4349  OE2 GLU D  44      45.259  28.930  31.071  1.00 49.24           O
ATOM   4350  C   GLU D  44      48.330  27.654  26.860  1.00 34.00           C
ATOM   4351  O   GLU D  44      49.468  27.998  27.180  1.00 30.94           O
ATOM   4352  N   GLU D  45      48.046  26.431  26.414  1.00 28.55           N
ATOM   4353  CA  GLU D  45      49.045  25.361  26.400  1.00 29.59           C
ATOM   4354  CB  GLU D  45      48.381  23.974  26.275  1.00 26.62           C
ATOM   4355  CG  GLU D  45      49.409  22.826  26.173  1.00 29.29           C
ATOM   4356  CD  GLU D  45      48.791  21.429  26.187  1.00 30.49           C
ATOM   4357  OE1 GLU D  45      47.987  21.115  27.096  1.00 28.10           O
ATOM   4358  OE2 GLU D  45      49.110  20.647  25.269  1.00 28.69           O
ATOM   4359  C   GLU D  45      50.033  25.552  25.268  1.00 28.01           C
ATOM   4360  O   GLU D  45      49.649  25.795  24.122  1.00 30.34           O
ATOM   4361  N   SER D  46      51.314  25.439  25.583  1.00 27.17           N
ATOM   4362  CA  SER D  46      52.332  25.595  24.556  1.00 27.82           C
ATOM   4363  CB  SER D  46      53.524  26.348  25.135  1.00 30.64           C
ATOM   4364  OG  SER D  46      53.134  27.668  25.483  1.00 26.61           O
ATOM   4365  C   SER D  46      52.762  24.241  23.959  1.00 28.54           C
ATOM   4366  O   SER D  46      52.646  23.188  24.605  1.00 24.11           O
ATOM   4367  N   LYS D  47      53.215  24.285  22.710  1.00 26.93           N
ATOM   4368  CA  LYS D  47      53.703  23.114  22.002  1.00 25.30           C
ATOM   4369  CB  LYS D  47      53.466  23.260  20.491  1.00 25.43           C
ATOM   4370  CG  LYS D  47      51.994  23.457  20.077  1.00 26.65           C
ATOM   4371  CD  LYS D  47      51.865  23.695  18.581  1.00 20.50           C
ATOM   4372  CE  LYS D  47      50.452  24.057  18.150  1.00 28.21           C
ATOM   4373  NZ  LYS D  47      50.415  24.636  16.758  1.00 28.47           N
ATOM   4374  C   LYS D  47      55.197  22.911  22.286  1.00 25.91           C
ATOM   4375  O   LYS D  47      55.935  23.878  22.469  1.00 25.87           O
ATOM   4376  N   LEU D  48      55.628  21.651  22.321  1.00 23.59           N
ATOM   4377  CA  LEU D  48      57.043  21.293  22.488  1.00 23.64           C
ATOM   4378  CB  LEU D  48      57.219  19.767  22.397  1.00 23.82           C
ATOM   4379  CG  LEU D  48      56.537  18.935  23.485  1.00 23.40           C
ATOM   4380  CD1 LEU D  48      56.603  17.436  23.161  1.00 27.67           C
ATOM   4381  CD2 LEU D  48      57.208  19.241  24.830  1.00 22.56           C
ATOM   4382  C   LEU D  48      57.918  21.974  21.442  1.00 19.70           C
ATOM   4383  O   LEU D  48      59.061  22.335  21.728  1.00 22.14           O
ATOM   4384  N   THR D  49      57.386  22.154  20.232  1.00 19.93           N
ATOM   4385  CA  THR D  49      58.154  22.785  19.159  1.00 21.38           C
ATOM   4386  CB  THR D  49      57.448  22.683  17.797  1.00 28.16           C
ATOM   4387  OG1 THR D  49      56.153  23.294  17.889  1.00 28.24           O
ATOM   4388  CG2 THR D  49      57.290  21.226  17.369  1.00 28.78           C
ATOM   4389  C   THR D  49      58.441  24.269  19.437  1.00 28.16           C
ATOM   4390  O   THR D  49      59.381  24.818  18.859  1.00 25.68           O
ATOM   4391  N   TYR D  50      57.656  24.911  20.312  1.00 20.60           N
ATOM   4392  CA  TYR D  50      57.907  26.324  20.661  1.00 25.08           C
ATOM   4393  CB  TYR D  50      56.845  26.883  21.633  1.00 23.29           C
ATOM   4394  CG  TYR D  50      55.404  26.991  21.141  1.00 25.43           C
ATOM   4395  CD1 TYR D  50      54.403  27.455  21.996  1.00 25.85           C
ATOM   4396  CE1 TYR D  50      53.092  27.563  21.580  1.00 22.21           C
ATOM   4397  CZ  TYR D  50      52.754  27.207  20.294  1.00 22.29           C
ATOM   4398  OH  TYR D  50      51.434  27.306  19.889  1.00 22.36           O
ATOM   4399  CE2 TYR D  50      53.724  26.754  19.416  1.00 22.96           C
ATOM   4400  CD2 TYR D  50      55.042  26.646  19.841  1.00 24.30           C
ATOM   4401  C   TYR D  50      59.297  26.496  21.300  1.00 22.97           C
ATOM   4402  O   TYR D  50      59.982  27.494  21.086  1.00 26.99           O
ATOM   4403  N   THR D  51      59.688  25.506  22.094  1.00 28.16           N
ATOM   4404  CA  THR D  51      60.936  25.527  22.860  1.00 24.30           C
ATOM   4405  CB  THR D  51      60.923  24.420  23.920  1.00 24.81           C
ATOM   4406  OG1 THR D  51      59.754  24.587  24.730  1.00 25.81           O
ATOM   4407  CG2 THR D  51      62.165  24.455  24.819  1.00 19.31           C
ATOM   4408  C   THR D  51      62.130  25.383  21.939  1.00 26.39           C
ATOM   4409  O   THR D  51      63.157  26.032  22.126  1.00 28.51           O
ATOM   4410  N   GLU D  52      61.965  24.557  20.914  1.00 25.39           N
ATOM   4411  CA  GLU D  52      62.982  24.372  19.896  1.00 30.99           C
ATOM   4412  CB  GLU D  52      62.616  23.205  18.968  1.00 27.87           C
ATOM   4413  CG  GLU D  52      62.520  21.873  19.680  1.00 35.20           C
ATOM   4414  CD  GLU D  52      61.735  20.825  18.892  1.00 37.41           C
ATOM   4415  OE1 GLU D  52      61.262  21.127  17.776  1.00 36.43           O
ATOM   4416  OE2 GLU D  52      61.569  19.698  19.406  1.00 41.96           O
ATOM   4417  C   GLU D  52      63.151  25.646  19.096  1.00 28.65           C
ATOM   4418  O   GLU D  52      64.272  26.080  18.846  1.00 34.90           O
ATOM   4419  N   ILE D  53      62.034  26.231  18.675  1.00 26.96           N
ATOM   4420  CA  ILE D  53      62.077  27.480  17.932  1.00 28.68           C
ATOM   4421  CB  ILE D  53      60.684  27.886  17.420  1.00 26.97           C
ATOM   4422  CG1 ILE D  53      60.168  26.813  16.461  1.00 23.77           C
ATOM   4423  CD1 ILE D  53      58.749  27.025  16.025  1.00 21.96           C
ATOM   4424  CG2 ILE D  53      60.730  29.273  16.723  1.00 22.38           C
ATOM   4425  C   ILE D  53      62.654  28.582  18.807  1.00 22.66           C
ATOM   4426  O   ILE D  53      63.407  29.409  18.335  1.00 23.07           O
ATOM   4427  N   HIS D  54      62.317  28.570  20.089  1.00 25.28           N
ATOM   4428  CA  HIS D  54      62.859  29.555  20.998  1.00 21.17           C
ATOM   4429  CB  HIS D  54      62.252  29.423  22.386  1.00 20.52           C
ATOM   4430  CG  HIS D  54      62.634  30.542  23.309  1.00 27.52           C
ATOM   4431  ND1 HIS D  54      62.893  30.352  24.644  1.00 24.22           N
ATOM   4432  CE1 HIS D  54      63.180  31.520  25.204  1.00 26.03           C
ATOM   4433  NE2 HIS D  54      63.112  32.455  24.275  1.00 22.25           N
ATOM   4434  CD2 HIS D  54      62.777  31.873  23.077  1.00 25.76           C
ATOM   4435  C   HIS D  54      64.382  29.430  21.092  1.00 31.15           C
ATOM   4436  O   HIS D  54      65.084  30.437  21.192  1.00 27.07           O
ATOM   4437  N  AGLN D  55      64.902  28.208  21.046  0.46 27.84           N
ATOM   4438  CA AGLN D  55      66.346  28.038  21.134  0.46 31.07           C
ATOM   4439  CB AGLN D  55      66.703  26.575  21.453  0.46 30.40           C
ATOM   4440  CG AGLN D  55      67.327  26.392  22.851  0.46 31.48           C
ATOM   4441  CD AGLN D  55      66.303  26.246  23.963  0.46 33.10           C
ATOM   4442  OE1AGLN D  55      65.802  27.232  24.502  0.46 37.81           O
ATOM   4443  NE2AGLN D  55      66.007  25.006  24.330  0.46 40.60           N
ATOM   4444  C  AGLN D  55      67.039  28.522  19.848  0.46 29.41           C
ATOM   4445  O  AGLN D  55      68.194  28.935  19.887  0.46 28.90           O
ATOM   4446  N  BGLN D  55      64.878  28.193  21.057  0.54 28.33           N
ATOM   4447  CA BGLN D  55      66.315  27.949  21.083  0.54 31.11           C
ATOM   4448  CB BGLN D  55      66.616  26.443  21.131  0.54 29.52           C
ATOM   4449  CG BGLN D  55      68.098  26.112  21.063  0.54 32.51           C
ATOM   4450  CD BGLN D  55      68.906  26.767  22.177  0.54 33.81           C
ATOM   4451  OE1BGLN D  55      68.501  26.770  23.348  0.54 31.43           O
ATOM   4452  NE2BGLN D  55      70.045  27.352  21.810  0.54 30.25           N
ATOM   4453  C  BGLN D  55      66.987  28.585  19.871  0.54 29.48           C
ATOM   4454  O  BGLN D  55      68.068  29.153  19.980  0.54 28.70           O
ATOM   4455  N   GLU D  56      66.334  28.492  18.718  1.00 27.16           N
ATOM   4456  CA  GLU D  56      66.862  29.088  17.491  1.00 28.19           C
ATOM   4457  CB  GLU D  56      66.039  28.685  16.270  1.00 24.55           C
ATOM   4458  CG  GLU D  56      66.118  27.214  15.897  1.00 34.57           C
ATOM   4459  CD  GLU D  56      65.236  26.891  14.703  1.00 40.73           C
ATOM   4460  OE1 GLU D  56      64.000  26.975  14.844  1.00 42.84           O
ATOM   4461  OE2 GLU D  56      65.767  26.548  13.629  1.00 43.02           O
ATOM   4462  C   GLU D  56      66.865  30.607  17.619  1.00 31.03           C
ATOM   4463  O   GLU D  56      67.779  31.291  17.136  1.00 28.77           O
ATOM   4464  N   TYR D  57      65.827  31.129  18.267  1.00 26.33           N
ATOM   4465  CA  TYR D  57      65.715  32.565  18.471  1.00 27.98           C
ATOM   4466  CB  TYR D  57      64.377  32.922  19.144  1.00 23.50           C
ATOM   4467  CG  TYR D  57      64.187  34.411  19.295  1.00 27.14           C
ATOM   4468  CD1 TYR D  57      63.939  35.204  18.184  1.00 24.44           C
ATOM   4469  CE1 TYR D  57      63.777  36.551  18.304  1.00 24.91           C
ATOM   4470  CZ  TYR D  57      63.858  37.141  19.552  1.00 25.47           C
ATOM   4471  OH  TYR D  57      63.703  38.497  19.664  1.00 24.97           O
ATOM   4472  CE2 TYR D  57      64.100  36.387  20.672  1.00 23.08           C
ATOM   4473  CD2 TYR D  57      64.263  35.026  20.544  1.00 20.63           C
ATOM   4474  C   TYR D  57      66.888  33.060  19.306  1.00 23.33           C
ATOM   4475  O   TYR D  57      67.521  34.061  18.957  1.00 23.82           O
ATOM   4476  N   LYS D  58      67.177  32.343  20.396  1.00 22.54           N
ATOM   4477  CA  LYS D  58      68.295  32.683  21.276  1.00 32.03           C
ATOM   4478  CB  LYS D  58      68.387  31.728  22.469  1.00 29.33           C
ATOM   4479  CG  LYS D  58      67.290  31.820  23.540  1.00 28.87           C
ATOM   4480  CD  LYS D  58      67.675  30.882  24.697  1.00 35.08           C
ATOM   4481  CE  LYS D  58      66.511  30.492  25.594  1.00 39.47           C
ATOM   4482  NZ  LYS D  58      66.406  31.325  26.825  1.00 41.11           N
ATOM   4483  C   LYS D  58      69.625  32.654  20.518  1.00 27.88           C
ATOM   4484  O   LYS D  58      70.520  33.443  20.791  1.00 26.14           O
ATOM   4485  N   GLU D  59      69.748  31.730  19.573  1.00 27.25           N
ATOM   4486  CA  GLU D  59      70.963  31.626  18.775  1.00 34.54           C
ATOM   4487  CB  GLU D  59      70.992  30.297  18.015  1.00 33.22           C
ATOM   4488  CG  GLU D  59      71.421  29.118  18.880  1.00 37.82           C
ATOM   4489  CD  GLU D  59      71.002  27.769  18.302  1.00 46.68           C
ATOM   4490  OE1 GLU D  59      70.775  27.682  17.070  1.00 47.50           O
ATOM   4491  OE2 GLU D  59      70.895  26.798  19.087  1.00 46.73           O
ATOM   4492  C   GLU D  59      71.086  32.795  17.809  1.00 28.80           C
ATOM   4493  O   GLU D  59      72.181  33.289  17.562  1.00 27.37           O
ATOM   4494  N   LEU D  60      69.951  33.238  17.271  1.00 29.10           N
ATOM   4495  CA  LEU D  60      69.948  34.365  16.370  1.00 23.00           C
ATOM   4496  CB  LEU D  60      68.577  34.528  15.723  1.00 24.58           C
ATOM   4497  CG  LEU D  60      68.428  35.811  14.898  1.00 22.83           C
ATOM   4498  CD1 LEU D  60      69.432  35.816  13.744  1.00 21.38           C
ATOM   4499  CD2 LEU D  60      67.010  35.951  14.378  1.00 20.38           C
ATOM   4500  C   LEU D  60      70.352  35.636  17.137  1.00 26.43           C
ATOM   4501  O   LEU D  60      71.207  36.393  16.686  1.00 22.76           O
ATOM   4502  N   VAL D  61      69.729  35.837  18.298  1.00 24.53           N
ATOM   4503  CA  VAL D  61      69.952  37.004  19.136  1.00 29.06           C
ATOM   4504  CB  VAL D  61      69.065  36.965  20.406  1.00 27.38           C
ATOM   4505  CG1 VAL D  61      69.498  38.025  21.393  1.00 21.59           C
ATOM   4506  CG2 VAL D  61      67.580  37.146  20.042  1.00 26.38           C
ATOM   4507  C   VAL D  61      71.417  37.102  19.541  1.00 28.85           C
ATOM   4508  O   VAL D  61      72.041  38.165  19.437  1.00 27.23           O
ATOM   4509  N   GLU D  62      71.962  35.985  19.997  1.00 29.81           N
ATOM   4510  CA  GLU D  62      73.372  35.933  20.374  1.00 33.78           C
ATOM   4511  CB  GLU D  62      73.731  34.561  20.950  1.00 30.55           C
ATOM   4512  CG  GLU D  62      75.171  34.456  21.449  1.00 43.98           C
ATOM   4513  CD  GLU D  62      75.495  33.098  22.072  1.00 52.89           C
ATOM   4514  OE1 GLU D  62      74.627  32.197  22.086  1.00 55.22           O
ATOM   4515  OE2 GLU D  62      76.630  32.935  22.565  1.00 73.74           O
ATOM   4516  C   GLU D  62      74.256  36.261  19.177  1.00 26.37           C
ATOM   4517  O   GLU D  62      75.208  37.014  19.301  1.00 27.44           O
ATOM   4518  N   LYS D  63      73.919  35.724  18.009  1.00 28.61           N
ATOM   4519  CA  LYS D  63      74.690  36.019  16.802  1.00 27.62           C
ATOM   4520  CB  LYS D  63      74.165  35.210  15.623  1.00 26.44           C
ATOM   4521  CG  LYS D  63      74.997  35.370  14.372  1.00 36.65           C
ATOM   4522  CD  LYS D  63      74.479  34.511  13.234  1.00 43.46           C
ATOM   4523  CE  LYS D  63      73.050  34.894  12.856  1.00 45.01           C
ATOM   4524  NZ  LYS D  63      73.012  36.076  11.943  1.00 54.28           N
ATOM   4525  C   LYS D  63      74.678  37.523  16.448  1.00 31.42           C
ATOM   4526  O   LYS D  63      75.722  38.109  16.198  1.00 28.07           O
ATOM   4527  N   LEU D  64      73.500  38.142  16.423  1.00 28.31           N
ATOM   4528  CA  LEU D  64      73.402  39.563  16.097  1.00 24.68           C
ATOM   4529  CB  LEU D  64      71.935  40.006  16.064  1.00 19.28           C
ATOM   4530  CG  LEU D  64      71.084  39.313  14.990  1.00 25.68           C
ATOM   4531  CD1 LEU D  64      69.581  39.595  15.161  1.00 23.39           C
ATOM   4532  CD2 LEU D  64      71.564  39.753  13.614  1.00 20.51           C
ATOM   4533  C   LEU D  64      74.181  40.429  17.090  1.00 24.49           C
ATOM   4534  O   LEU D  64      74.847  41.383  16.699  1.00 23.84           O
ATOM   4535  N   LEU D  65      74.092  40.097  18.372  1.00 24.57           N
ATOM   4536  CA  LEU D  65      74.709  40.920  19.394  1.00 22.49           C
ATOM   4537  CB  LEU D  65      74.236  40.491  20.776  1.00 23.82           C
ATOM   4538  CG  LEU D  65      72.820  40.964  21.098  1.00 31.47           C
ATOM   4539  CD1 LEU D  65      72.769  42.478  21.001  1.00 25.97           C
ATOM   4540  CD2 LEU D  65      72.356  40.480  22.473  1.00 26.18           C
ATOM   4541  C   LEU D  65      76.227  40.858  19.316  1.00 29.73           C
ATOM   4542  O   LEU D  65      76.911  41.884  19.446  1.00 28.80           O
ATOM   4543  N   GLU D  66      76.744  39.649  19.113  1.00 31.58           N
ATOM   4544  CA  GLU D  66      78.180  39.433  18.965  1.00 32.03           C
ATOM   4545  CB  GLU D  66      78.523  37.939  18.803  1.00 31.72           C
ATOM   4546  CG  GLU D  66      78.610  37.167  20.115  1.00 42.50           C
ATOM   4547  CD  GLU D  66      78.777  35.652  19.914  1.00 56.54           C
ATOM   4548  OE1 GLU D  66      79.303  35.231  18.855  1.00 46.39           O
ATOM   4549  OE2 GLU D  66      78.381  34.886  20.823  1.00 45.19           O
ATOM   4550  C   GLU D  66      78.713  40.201  17.776  1.00 27.95           C
ATOM   4551  O   GLU D  66      79.731  40.867  17.898  1.00 27.74           O
ATOM   4552  N   SER D  67      78.046  40.080  16.626  1.00 25.06           N
ATOM   4553  CA  SER D  67      78.477  40.790  15.431  1.00 26.65           C
ATOM   4554  CB  SER D  67      77.520  40.563  14.260  1.00 30.31           C
ATOM   4555  OG  SER D  67      77.673  39.282  13.707  1.00 47.26           O
ATOM   4556  C   SER D  67      78.564  42.286  15.737  1.00 35.40           C
ATOM   4557  O   SER D  67      79.527  42.948  15.370  1.00 33.51           O
ATOM   4558  N   TYR D  68      77.546  42.802  16.420  1.00 31.64           N
ATOM   4559  CA  TYR D  68      77.497  44.210  16.782  1.00 32.44           C
ATOM   4560  CB  TYR D  68      76.153  44.533  17.436  1.00 29.37           C
ATOM   4561  CG  TYR D  68      76.169  45.775  18.302  1.00 28.20           C
ATOM   4562  CD1 TYR D  68      76.318  47.038  17.746  1.00 28.94           C
ATOM   4563  CE1 TYR D  68      76.333  48.174  18.545  1.00 28.59           C
ATOM   4564  CZ  TYR D  68      76.176  48.046  19.909  1.00 26.85           C
ATOM   4565  OH  TYR D  68      76.180  49.146  20.726  1.00 34.25           O
ATOM   4566  CE2 TYR D  68      76.015  46.805  20.477  1.00 32.26           C
ATOM   4567  CD2 TYR D  68      76.013  45.679  19.674  1.00 29.82           C
ATOM   4568  C   TYR D  68      78.649  44.619  17.706  1.00 31.06           C
ATOM   4569  O   TYR D  68      79.392  45.550  17.391  1.00 28.45           O
ATOM   4570  N   LEU D  69      78.795  43.917  18.833  1.00 26.33           N
ATOM   4571  CA  LEU D  69      79.812  44.249  19.827  1.00 32.44           C
ATOM   4572  CB  LEU D  69      79.727  43.309  21.043  1.00 27.91           C
ATOM   4573  CG  LEU D  69      78.402  43.301  21.822  1.00 35.70           C
ATOM   4574  CD1 LEU D  69      78.412  42.237  22.913  1.00 39.60           C
ATOM   4575  CD2 LEU D  69      78.070  44.671  22.422  1.00 31.02           C
ATOM   4576  C   LEU D  69      81.223  44.204  19.232  1.00 34.44           C
ATOM   4577  O   LEU D  69      82.079  45.002  19.614  1.00 36.98           O
ATOM   4578  N   LYS D  70      81.453  43.291  18.286  1.00 30.16           N
ATOM   4579  CA  LYS D  70      82.758  43.179  17.621  1.00 40.86           C
ATOM   4580  CB  LYS D  70      82.960  41.764  17.050  1.00 36.98           C
ATOM   4581  CG  LYS D  70      84.082  41.686  16.018  1.00 44.89           C
ATOM   4582  CD  LYS D  70      85.084  40.594  16.366  1.00 56.85           C
ATOM   4583  CE  LYS D  70      86.487  40.982  15.949  1.00 48.11           C
ATOM   4584  NZ  LYS D  70      87.503  40.330  16.815  1.00 50.75           N
ATOM   4585  C   LYS D  70      82.957  44.216  16.512  1.00 35.65           C
ATOM   4586  O   LYS D  70      84.045  44.764  16.378  1.00 34.53           O
ATOM   4587  N   GLU D  71      81.920  44.480  15.715  1.00 30.91           N
ATOM   4588  CA  GLU D  71      82.030  45.471  14.645  1.00 37.28           C
ATOM   4589  CB  GLU D  71      80.767  45.495  13.789  1.00 39.32           C
ATOM   4590  CG  GLU D  71      80.576  44.284  12.890  1.00 50.46           C
ATOM   4591  CD  GLU D  71      79.262  44.342  12.122  1.00 62.76           C
ATOM   4592  OE1 GLU D  71      79.052  45.317  11.366  1.00 64.62           O
ATOM   4593  OE2 GLU D  71      78.432  43.418  12.286  1.00 61.85           O
ATOM   4594  C   GLU D  71      82.291  46.866  15.192  1.00 42.36           C
ATOM   4595  O   GLU D  71      83.118  47.606  14.659  1.00 42.10           O
ATOM   4596  N   ILE D  72      81.568  47.214  16.250  1.00 38.68           N
ATOM   4597  CA  ILE D  72      81.653  48.539  16.852  1.00 41.54           C
ATOM   4598  CB  ILE D  72      80.311  48.924  17.529  1.00 32.70           C
ATOM   4599  CG1 ILE D  72      79.181  48.822  16.510  1.00 39.98           C
ATOM   4600  CD1 ILE D  72      79.340  49.785  15.337  1.00 38.85           C
ATOM   4601  CG2 ILE D  72      80.351  50.346  18.073  1.00 40.44           C
ATOM   4602  C   ILE D  72      82.810  48.608  17.854  1.00 36.44           C
ATOM   4603  O   ILE D  72      83.358  49.669  18.094  1.00 35.84           O
ATOM   4604  N   GLY D  73      83.212  47.469  18.402  1.00 36.82           N
ATOM   4605  CA  GLY D  73      84.341  47.450  19.317  1.00 33.15           C
ATOM   4606  C   GLY D  73      83.954  47.752  20.750  1.00 27.25           C
ATOM   4607  O   GLY D  73      84.464  48.683  21.367  1.00 29.89           O
ATOM   4608  N   ILE D  74      83.040  46.956  21.283  1.00 27.52           N
ATOM   4609  CA  ILE D  74      82.633  47.065  22.681  1.00 32.93           C
ATOM   4610  CB  ILE D  74      81.155  47.531  22.842  1.00 29.85           C
ATOM   4611  CG1 ILE D  74      80.961  48.946  22.287  1.00 24.16           C
ATOM   4612  CD1 ILE D  74      79.497  49.296  21.999  1.00 26.67           C
ATOM   4613  CG2 ILE D  74      80.742  47.455  24.301  1.00 27.03           C
ATOM   4614  C   ILE D  74      82.798  45.702  23.311  1.00 36.09           C
ATOM   4615  O   ILE D  74      82.231  44.726  22.817  1.00 30.05           O
ATOM   4616  N   ASN D  75      83.582  45.609  24.380  1.00 34.46           N
ATOM   4617  CA  ASN D  75      83.836  44.294  24.920  1.00 38.65           C
ATOM   4618  CB  ASN D  75      85.222  44.219  25.596  1.00 35.12           C
ATOM   4619  CG  ASN D  75      85.361  45.112  26.817  1.00 40.42           C
ATOM   4620  OD1 ASN D  75      84.524  45.106  27.719  1.00 38.35           O
ATOM   4621  ND2 ASN D  75      86.454  45.871  26.861  1.00 42.30           N
ATOM   4622  C   ASN D  75      82.683  43.894  25.851  1.00 45.11           C
ATOM   4623  O   ASN D  75      81.794  44.705  26.158  1.00 38.17           O
ATOM   4624  N   GLU D  76      82.693  42.630  26.262  1.00 33.36           N
ATOM   4625  CA  GLU D  76      81.580  42.025  26.972  1.00 40.52           C
ATOM   4626  CB  GLU D  76      81.815  40.526  27.105  1.00 44.25           C
ATOM   4627  CG  GLU D  76      80.567  39.696  27.011  1.00 45.13           C
ATOM   4628  CD  GLU D  76      80.871  38.218  27.070  1.00 49.98           C
ATOM   4629  OE1 GLU D  76      81.017  37.696  28.196  1.00 54.28           O
ATOM   4630  OE2 GLU D  76      80.983  37.590  25.995  1.00 55.15           O
ATOM   4631  C   GLU D  76      81.348  42.624  28.344  1.00 39.46           C
ATOM   4632  O   GLU D  76      80.220  42.677  28.823  1.00 37.66           O
ATOM   4633  N   ASP D  77      82.425  43.056  28.984  1.00 39.30           N
ATOM   4634  CA  ASP D  77      82.324  43.658  30.300  1.00 40.39           C
ATOM   4635  CB  ASP D  77      83.714  43.795  30.933  1.00 45.55           C
ATOM   4636  CG  ASP D  77      84.351  42.448  31.227  1.00 54.01           C
ATOM   4637  OD1 ASP D  77      83.625  41.529  31.666  1.00 60.78           O
ATOM   4638  OD2 ASP D  77      85.570  42.299  30.999  1.00 63.34           O
ATOM   4639  C   ASP D  77      81.626  45.019  30.226  1.00 37.92           C
ATOM   4640  O   ASP D  77      80.791  45.326  31.067  1.00 38.19           O
ATOM   4641  N   GLN D  78      81.970  45.827  29.226  1.00 40.84           N
ATOM   4642  CA  GLN D  78      81.298  47.112  29.014  1.00 37.40           C
ATOM   4643  CB  GLN D  78      81.885  47.861  27.817  1.00 35.55           C
ATOM   4644  CG  GLN D  78      83.330  48.300  27.970  1.00 39.73           C
ATOM   4645  CD  GLN D  78      83.818  49.088  26.766  1.00 41.96           C
ATOM   4646  OE1 GLN D  78      84.322  48.518  25.789  1.00 36.60           O
ATOM   4647  NE2 GLN D  78      83.668  50.411  26.829  1.00 43.64           N
ATOM   4648  C   GLN D  78      79.815  46.885  28.776  1.00 35.23           C
ATOM   4649  O   GLN D  78      78.965  47.627  29.284  1.00 33.96           O
ATOM   4650  N   PHE D  79      79.518  45.849  27.992  1.00 35.75           N
ATOM   4651  CA  PHE D  79      78.141  45.488  27.649  1.00 32.70           C
ATOM   4652  CB  PHE D  79      78.120  44.325  26.654  1.00 36.63           C
ATOM   4653  CG  PHE D  79      76.744  43.907  26.237  1.00 37.07           C
ATOM   4654  CD1 PHE D  79      76.017  44.669  25.342  1.00 33.75           C
ATOM   4655  CE1 PHE D  79      74.750  44.287  24.952  1.00 35.23           C
ATOM   4656  CZ  PHE D  79      74.194  43.135  25.463  1.00 35.95           C
ATOM   4657  CE2 PHE D  79      74.909  42.365  26.358  1.00 38.51           C
ATOM   4658  CD2 PHE D  79      76.176  42.752  26.742  1.00 38.67           C
ATOM   4659  C   PHE D  79      77.336  45.123  28.880  1.00 32.83           C
ATOM   4660  O   PHE D  79      76.160  45.469  28.977  1.00 34.95           O
ATOM   4661  N   GLN D  80      77.962  44.423  29.824  1.00 34.89           N
ATOM   4662  CA  GLN D  80      77.235  44.002  31.011  1.00 36.97           C
ATOM   4663  CB  GLN D  80      77.998  42.965  31.833  1.00 34.53           C
ATOM   4664  CG  GLN D  80      77.174  42.518  33.041  1.00 42.66           C
ATOM   4665  CD  GLN D  80      77.981  41.831  34.125  1.00 55.72           C
ATOM   4666  OE1 GLN D  80      77.858  42.160  35.309  1.00 52.73           O
ATOM   4667  NE2 GLN D  80      78.805  40.864  33.729  1.00 48.30           N
ATOM   4668  C   GLN D  80      76.925  45.191  31.889  1.00 38.01           C
ATOM   4669  O   GLN D  80      75.797  45.347  32.344  1.00 39.53           O
ATOM   4670  N   GLU D  81      77.917  46.035  32.142  1.00 36.50           N
ATOM   4671  CA  GLU D  81      77.668  47.146  33.042  1.00 39.02           C
ATOM   4672  CB  GLU D  81      78.977  47.818  33.467  1.00 41.46           C
ATOM   4673  CG  GLU D  81      79.838  48.352  32.348  1.00 46.38           C
ATOM   4674  CD  GLU D  81      80.918  49.301  32.868  1.00 57.91           C
ATOM   4675  OE1 GLU D  81      80.795  49.761  34.027  1.00 51.13           O
ATOM   4676  OE2 GLU D  81      81.884  49.589  32.121  1.00 59.08           O
ATOM   4677  C   GLU D  81      76.697  48.153  32.404  1.00 36.18           C
ATOM   4678  O   GLU D  81      75.919  48.778  33.111  1.00 33.98           O
ATOM   4679  N   ALA D  82      76.712  48.283  31.079  1.00 30.38           N
ATOM   4680  CA  ALA D  82      75.708  49.109  30.400  1.00 36.11           C
ATOM   4681  CB  ALA D  82      76.032  49.249  28.924  1.00 25.32           C
ATOM   4682  C   ALA D  82      74.296  48.525  30.584  1.00 38.18           C
ATOM   4683  O   ALA D  82      73.327  49.259  30.817  1.00 31.69           O
ATOM   4684  N   CYS D  83      74.187  47.204  30.495  1.00 29.29           N
ATOM   4685  CA  CYS D  83      72.898  46.547  30.670  1.00 36.46           C
ATOM   4686  CB  CYS D  83      72.969  45.079  30.236  1.00 29.97           C
ATOM   4687  SG  CYS D  83      72.896  44.785  28.439  1.00 34.62           S
ATOM   4688  C   CYS D  83      72.434  46.639  32.123  1.00 41.45           C
ATOM   4689  O   CYS D  83      71.238  46.661  32.391  1.00 39.16           O
ATOM   4690  N   THR D  84      73.379  46.681  33.061  1.00 40.99           N
ATOM   4691  CA  THR D  84      73.032  46.777  34.482  1.00 40.99           C
ATOM   4692  CB  THR D  84      74.192  46.338  35.397  1.00 40.92           C
ATOM   4693  OG1 THR D  84      75.285  47.248  35.247  1.00 52.28           O
ATOM   4694  CG2 THR D  84      74.680  44.959  35.042  1.00 38.24           C
ATOM   4695  C   THR D  84      72.639  48.214  34.854  1.00 44.65           C
ATOM   4696  O   THR D  84      71.919  48.446  35.824  1.00 44.64           O
ATOM   4697  N   SER D  85      73.125  49.177  34.080  1.00 38.86           N
ATOM   4698  CA  SER D  85      72.816  50.577  34.328  1.00 41.99           C
ATOM   4699  CB  SER D  85      73.559  51.475  33.336  1.00 40.26           C
ATOM   4700  OG  SER D  85      73.125  52.826  33.450  1.00 43.11           O
ATOM   4701  C   SER D  85      71.321  50.841  34.235  1.00 41.67           C
ATOM   4702  O   SER D  85      70.656  50.309  33.353  1.00 43.22           O
ATOM   4703  N   PRO D  86      70.790  51.676  35.142  1.00 45.44           N
ATOM   4704  CA  PRO D  86      69.403  52.155  35.014  1.00 44.84           C
ATOM   4705  CB  PRO D  86      69.270  53.176  36.153  1.00 41.27           C
ATOM   4706  CG  PRO D  86      70.705  53.548  36.514  1.00 47.71           C
ATOM   4707  CD  PRO D  86      71.472  52.267  36.305  1.00 40.29           C
ATOM   4708  C   PRO D  86      69.146  52.814  33.656  1.00 39.31           C
ATOM   4709  O   PRO D  86      68.047  52.699  33.116  1.00 43.93           O
ATOM   4710  N   LEU D  87      70.159  53.479  33.112  1.00 33.99           N
ATOM   4711  CA  LEU D  87      70.052  54.126  31.814  1.00 38.78           C
ATOM   4712  CB  LEU D  87      71.381  54.789  31.425  1.00 35.79           C
ATOM   4713  CG  LEU D  87      71.728  56.135  32.060  1.00 44.72           C
ATOM   4714  CD1 LEU D  87      73.141  56.560  31.694  1.00 40.33           C
ATOM   4715  CD2 LEU D  87      70.729  57.185  31.601  1.00 44.05           C
ATOM   4716  C   LEU D  87      69.633  53.139  30.731  1.00 39.21           C
ATOM   4717  O   LEU D  87      68.996  53.528  29.755  1.00 40.10           O
ATOM   4718  N   ALA D  88      69.982  51.866  30.900  1.00 39.18           N
ATOM   4719  CA  ALA D  88      69.619  50.853  29.907  1.00 38.88           C
ATOM   4720  CB  ALA D  88      70.095  49.473  30.333  1.00 35.37           C
ATOM   4721  C   ALA D  88      68.115  50.851  29.693  1.00 42.66           C
ATOM   4722  O   ALA D  88      67.638  50.672  28.574  1.00 44.05           O
ATOM   4723  N   LYS D  89      67.374  51.089  30.771  1.00 40.16           N
ATOM   4724  CA  LYS D  89      65.919  50.990  30.733  1.00 42.92           C
ATOM   4725  CB  LYS D  89      65.402  50.445  32.069  1.00 45.45           C
ATOM   4726  CG  LYS D  89      65.859  49.000  32.345  1.00 36.71           C
ATOM   4727  CD  LYS D  89      65.406  48.497  33.711  1.00 42.29           C
ATOM   4728  CE  LYS D  89      66.321  47.362  34.221  1.00 54.76           C
ATOM   4729  NZ  LYS D  89      67.791  47.641  34.080  1.00 57.75           N
ATOM   4730  C   LYS D  89      65.245  52.311  30.389  1.00 40.37           C
ATOM   4731  O   LYS D  89      64.212  52.315  29.736  1.00 46.15           O
ATOM   4732  N   THR D  90      65.836  53.433  30.787  1.00 42.23           N
ATOM   4733  CA  THR D  90      65.236  54.729  30.489  1.00 40.33           C
ATOM   4734  CB  THR D  90      65.603  55.769  31.561  1.00 39.42           C
ATOM   4735  OG1 THR D  90      67.001  56.052  31.504  1.00 43.57           O
ATOM   4736  CG2 THR D  90      65.259  55.235  32.954  1.00 46.41           C
ATOM   4737  C   THR D  90      65.639  55.252  29.102  1.00 38.69           C
ATOM   4738  O   THR D  90      65.037  56.194  28.586  1.00 36.09           O
ATOM   4739  N   ARG D  91      66.644  54.632  28.491  1.00 35.91           N
ATOM   4740  CA  ARG D  91      67.071  55.023  27.147  1.00 32.71           C
ATOM   4741  CB  ARG D  91      68.587  55.072  27.089  1.00 33.56           C
ATOM   4742  CG  ARG D  91      69.190  56.137  28.010  1.00 36.76           C
ATOM   4743  CD  ARG D  91      68.985  57.526  27.444  1.00 41.50           C
ATOM   4744  NE  ARG D  91      70.231  58.277  27.479  1.00 48.76           N
ATOM   4745  CZ  ARG D  91      70.540  59.134  28.443  1.00 50.32           C
ATOM   4746  NH1 ARG D  91      69.678  59.355  29.427  1.00 59.44           N
ATOM   4747  NH2 ARG D  91      71.695  59.776  28.418  1.00 55.41           N
ATOM   4748  C   ARG D  91      66.533  54.086  26.061  1.00 28.40           C
ATOM   4749  O   ARG D  91      66.644  54.354  24.866  1.00 31.69           O
ATOM   4750  N   THR D  92      65.966  52.976  26.493  1.00 31.47           N
ATOM   4751  CA  THR D  92      65.317  52.038  25.592  1.00 39.34           C
ATOM   4752  CB  THR D  92      65.944  50.660  25.637  1.00 31.44           C
ATOM   4753  OG1 THR D  92      65.795  50.168  26.972  1.00 39.45           O
ATOM   4754  CG2 THR D  92      67.414  50.704  25.252  1.00 34.38           C
ATOM   4755  C   THR D  92      63.874  51.874  25.990  1.00 37.76           C
ATOM   4756  O   THR D  92      63.565  51.611  27.150  1.00 48.85           O
ATOM   4757  N   SER D  93      62.988  51.972  25.023  1.00 35.72           N
ATOM   4758  CA  SER D  93      61.581  51.790  25.300  1.00 28.88           C
ATOM   4759  CB  SER D  93      60.778  52.398  24.176  1.00 31.39           C
ATOM   4760  OG  SER D  93      60.987  51.665  22.984  1.00 25.65           O
ATOM   4761  C   SER D  93      61.209  50.317  25.471  1.00 34.00           C
ATOM   4762  O   SER D  93      61.979  49.417  25.131  1.00 31.38           O
ATOM   4763  N   GLN D  94      60.019  50.091  26.013  1.00 27.48           N
ATOM   4764  CA  GLN D  94      59.425  48.776  26.135  1.00 26.11           C
ATOM   4765  CB  GLN D  94      58.008  48.900  26.732  1.00 33.79           C
ATOM   4766  CG  GLN D  94      57.413  47.603  27.288  1.00 47.02           C
ATOM   4767  CD  GLN D  94      56.196  47.851  28.158  1.00 54.37           C
ATOM   4768  OE1 GLN D  94      56.159  48.804  28.939  1.00 63.48           O
ATOM   4769  NE2 GLN D  94      55.188  46.999  28.019  1.00 47.86           N
ATOM   4770  C   GLN D  94      59.372  48.075  24.776  1.00 25.09           C
ATOM   4771  O   GLN D  94      59.636  46.879  24.665  1.00 21.25           O
ATOM   4772  N   ALA D  95      59.026  48.827  23.739  1.00 25.94           N
ATOM   4773  CA  ALA D  95      58.860  48.222  22.428  1.00 29.97           C
ATOM   4774  CB  ALA D  95      58.173  49.172  21.472  1.00 24.33           C
ATOM   4775  C   ALA D  95      60.209  47.788  21.879  1.00 24.76           C
ATOM   4776  O   ALA D  95      60.329  46.714  21.318  1.00 26.52           O
ATOM   4777  N   ILE D  96      61.229  48.618  22.062  1.00 26.54           N
ATOM   4778  CA  ILE D  96      62.553  48.294  21.555  1.00 19.78           C
ATOM   4779  CB  ILE D  96      63.495  49.493  21.665  1.00 26.68           C
ATOM   4780  CG1 ILE D  96      62.976  50.672  20.835  1.00 27.89           C
ATOM   4781  CD1 ILE D  96      63.612  52.024  21.266  1.00 39.81           C
ATOM   4782  CG2 ILE D  96      64.879  49.128  21.197  1.00 26.53           C
ATOM   4783  C   ILE D  96      63.145  47.085  22.314  1.00 27.56           C
ATOM   4784  O   ILE D  96      63.813  46.223  21.732  1.00 25.74           O
ATOM   4785  N   LEU D  97      62.863  47.017  23.610  1.00 24.50           N
ATOM   4786  CA  LEU D  97      63.369  45.947  24.453  1.00 28.24           C
ATOM   4787  CB  LEU D  97      63.260  46.353  25.920  1.00 26.36           C
ATOM   4788  CG  LEU D  97      64.378  47.249  26.439  1.00 32.07           C
ATOM   4789  CD1 LEU D  97      64.432  47.142  27.954  1.00 34.17           C
ATOM   4790  CD2 LEU D  97      65.718  46.901  25.791  1.00 25.79           C
ATOM   4791  C   LEU D  97      62.691  44.577  24.273  1.00 23.90           C
ATOM   4792  O   LEU D  97      63.305  43.565  24.585  1.00 26.78           O
ATOM   4793  N   GLN D  98      61.451  44.542  23.776  1.00 24.55           N
ATOM   4794  CA  GLN D  98      60.685  43.287  23.669  1.00 20.41           C
ATOM   4795  CB  GLN D  98      59.357  43.523  22.947  1.00 23.22           C
ATOM   4796  CG  GLN D  98      58.583  42.237  22.686  1.00 25.30           C
ATOM   4797  CD  GLN D  98      57.334  42.449  21.839  1.00 35.07           C
ATOM   4798  OE1 GLN D  98      56.218  42.322  22.338  1.00 30.65           O
ATOM   4799  NE2 GLN D  98      57.518  42.741  20.551  1.00 30.22           N
ATOM   4800  C   GLN D  98      61.409  42.118  22.977  1.00 23.09           C
ATOM   4801  O   GLN D  98      61.406  41.016  23.512  1.00 22.30           O
ATOM   4802  N   PRO D  99      61.999  42.336  21.781  1.00 25.25           N
ATOM   4803  CA  PRO D  99      62.688  41.179  21.188  1.00 24.71           C
ATOM   4804  CB  PRO D  99      63.034  41.653  19.766  1.00 21.63           C
ATOM   4805  CG  PRO D  99      63.031  43.126  19.830  1.00 23.11           C
ATOM   4806  CD  PRO D  99      62.010  43.501  20.874  1.00 30.30           C
ATOM   4807  C   PRO D  99      63.956  40.800  21.972  1.00 25.31           C
ATOM   4808  O   PRO D  99      64.343  39.630  21.956  1.00 24.14           O
ATOM   4809  N   VAL D 100      64.578  41.769  22.650  1.00 23.48           N
ATOM   4810  CA  VAL D 100      65.721  41.476  23.519  1.00 26.64           C
ATOM   4811  CB  VAL D 100      66.423  42.756  24.024  1.00 27.10           C
ATOM   4812  CG1 VAL D 100      67.635  42.393  24.843  1.00 30.18           C
ATOM   4813  CG2 VAL D 100      66.847  43.617  22.856  1.00 21.68           C
ATOM   4814  C   VAL D 100      65.276  40.631  24.712  1.00 28.61           C
ATOM   4815  O   VAL D 100      65.799  39.544  24.916  1.00 26.44           O
ATOM   4816  N   LEU D 101      64.287  41.114  25.466  1.00 24.64           N
ATOM   4817  CA  LEU D 101      63.757  40.387  26.620  1.00 22.75           C
ATOM   4818  CB  LEU D 101      62.635  41.191  27.294  1.00 19.48           C
ATOM   4819  CG  LEU D 101      62.984  42.512  28.005  1.00 29.68           C
ATOM   4820  CD1 LEU D 101      61.720  43.294  28.451  1.00 22.87           C
ATOM   4821  CD2 LEU D 101      63.930  42.302  29.180  1.00 27.49           C
ATOM   4822  C   LEU D 101      63.224  38.987  26.255  1.00 28.09           C
ATOM   4823  O   LEU D 101      63.278  38.077  27.056  1.00 25.53           O
ATOM   4824  N   ALA D 102      62.700  38.836  25.045  1.00 21.85           N
ATOM   4825  CA  ALA D 102      62.144  37.575  24.600  1.00 19.25           C
ATOM   4826  CB  ALA D 102      61.474  37.753  23.243  1.00 19.20           C
ATOM   4827  C   ALA D 102      63.205  36.478  24.519  1.00 28.22           C
ATOM   4828  O   ALA D 102      62.868  35.319  24.527  1.00 23.10           O
ATOM   4829  N   ALA D 103      64.481  36.857  24.426  1.00 27.54           N
ATOM   4830  CA  ALA D 103      65.571  35.889  24.417  1.00 32.14           C
ATOM   4831  CB  ALA D 103      66.913  36.593  24.214  1.00 28.85           C
ATOM   4832  C   ALA D 103      65.588  35.070  25.707  1.00 33.54           C
ATOM   4833  O   ALA D 103      65.694  33.842  25.680  1.00 40.06           O
ATOM   4834  N   GLU D 104      65.460  35.748  26.838  1.00 33.67           N
ATOM   4835  CA  GLU D 104      65.454  35.067  28.127  1.00 37.47           C
ATOM   4836  CB  GLU D 104      66.100  35.938  29.199  1.00 44.01           C
ATOM   4837  CG  GLU D 104      67.508  35.533  29.473  1.00 48.43           C
ATOM   4838  CD  GLU D 104      68.364  35.650  28.236  1.00 51.35           C
ATOM   4839  OE1 GLU D 104      68.267  36.687  27.538  1.00 56.10           O
ATOM   4840  OE2 GLU D 104      69.106  34.680  27.951  1.00 57.54           O
ATOM   4841  C   GLU D 104      64.064  34.681  28.574  1.00 40.26           C
ATOM   4842  O   GLU D 104      63.881  33.645  29.215  1.00 38.81           O
ATOM   4843  N   ASP D 105      63.087  35.515  28.243  1.00 28.47           N
ATOM   4844  CA  ASP D 105      61.737  35.310  28.746  1.00 29.89           C
ATOM   4845  CB  ASP D 105      61.128  36.647  29.182  1.00 25.27           C
ATOM   4846  CG  ASP D 105      59.857  36.479  30.001  1.00 28.13           C
ATOM   4847  OD1 ASP D 105      59.078  35.526  29.738  1.00 33.46           O
ATOM   4848  OD2 ASP D 105      59.640  37.301  30.914  1.00 28.88           O
ATOM   4849  C   ASP D 105      60.852  34.640  27.705  1.00 26.35           C
ATOM   4850  O   ASP D 105      60.411  35.290  26.768  1.00 27.04           O
ATOM   4851  N   PHE D 106      60.587  33.344  27.881  1.00 30.29           N
ATOM   4852  CA  PHE D 106      59.768  32.584  26.931  1.00 24.51           C
ATOM   4853  CB  PHE D 106      59.724  31.087  27.305  1.00 24.31           C
ATOM   4854  CG  PHE D 106      58.784  30.289  26.435  1.00 25.02           C
ATOM   4855  CD1 PHE D 106      59.164  29.916  25.159  1.00 23.47           C
ATOM   4856  CE1 PHE D 106      58.308  29.204  24.336  1.00 25.36           C
ATOM   4857  CZ  PHE D 106      57.039  28.861  24.787  1.00 23.52           C
ATOM   4858  CE2 PHE D 106      56.639  29.228  26.057  1.00 24.16           C
ATOM   4859  CD2 PHE D 106      57.506  29.960  26.872  1.00 27.35           C
ATOM   4860  C   PHE D 106      58.327  33.102  26.808  1.00 20.60           C
ATOM   4861  O   PHE D 106      57.729  33.027  25.741  1.00 25.41           O
ATOM   4862  N   THR D 107      57.757  33.606  27.895  1.00 20.02           N
ATOM   4863  CA  THR D 107      56.381  34.102  27.839  1.00 22.02           C
ATOM   4864  CB  THR D 107      55.847  34.472  29.232  1.00 28.10           C
ATOM   4865  OG1 THR D 107      55.813  33.290  30.045  1.00 37.00           O
ATOM   4866  CG2 THR D 107      54.425  35.046  29.140  1.00 28.32           C
ATOM   4867  C   THR D 107      56.326  35.309  26.908  1.00 26.11           C
ATOM   4868  O   THR D 107      55.401  35.456  26.121  1.00 25.29           O
ATOM   4869  N   ILE D 108      57.351  36.150  26.981  1.00 24.08           N
ATOM   4870  CA  ILE D 108      57.444  37.291  26.101  1.00 23.28           C
ATOM   4871  CB  ILE D 108      58.601  38.255  26.510  1.00 23.17           C
ATOM   4872  CG1 ILE D 108      58.320  38.855  27.890  1.00 25.29           C
ATOM   4873  CD1 ILE D 108      59.284  39.960  28.307  1.00 31.80           C
ATOM   4874  CG2 ILE D 108      58.762  39.359  25.474  1.00 23.79           C
ATOM   4875  C   ILE D 108      57.650  36.819  24.676  1.00 24.25           C
ATOM   4876  O   ILE D 108      57.054  37.357  23.745  1.00 22.61           O
ATOM   4877  N   PHE D 109      58.513  35.820  24.508  1.00 25.44           N
ATOM   4878  CA  PHE D 109      58.731  35.233  23.195  1.00 25.92           C
ATOM   4879  CB  PHE D 109      59.774  34.123  23.260  1.00 19.43           C
ATOM   4880  CG  PHE D 109      59.938  33.359  21.977  1.00 22.64           C
ATOM   4881  CD1 PHE D 109      60.646  33.904  20.912  1.00 25.58           C
ATOM   4882  CE1 PHE D 109      60.834  33.183  19.736  1.00 26.53           C
ATOM   4883  CZ  PHE D 109      60.309  31.888  19.623  1.00 22.36           C
ATOM   4884  CE2 PHE D 109      59.618  31.336  20.688  1.00 22.83           C
ATOM   4885  CD2 PHE D 109      59.443  32.061  21.858  1.00 22.70           C
ATOM   4886  C   PHE D 109      57.420  34.694  22.641  1.00 25.88           C
ATOM   4887  O   PHE D 109      57.034  35.031  21.514  1.00 24.89           O
ATOM   4888  N   LYS D 110      56.718  33.885  23.432  1.00 19.43           N
ATOM   4889  CA  LYS D 110      55.493  33.264  22.921  1.00 18.68           C
ATOM   4890  CB  LYS D 110      54.878  32.329  23.963  1.00 22.51           C
ATOM   4891  CG  LYS D 110      53.632  31.599  23.467  1.00 22.14           C
ATOM   4892  CD  LYS D 110      52.983  30.763  24.589  1.00 23.40           C
ATOM   4893  CE  LYS D 110      51.579  30.292  24.175  1.00 24.50           C
ATOM   4894  NZ  LYS D 110      50.902  29.462  25.219  1.00 26.53           N
ATOM   4895  C   LYS D 110      54.454  34.311  22.487  1.00 23.05           C
ATOM   4896  O   LYS D 110      53.844  34.170  21.432  1.00 19.43           O
ATOM   4897  N   ALA D 111      54.276  35.370  23.283  1.00 21.09           N
ATOM   4898  CA  ALA D 111      53.305  36.425  22.957  1.00 22.50           C
ATOM   4899  CB  ALA D 111      53.170  37.412  24.121  1.00 21.61           C
ATOM   4900  C   ALA D 111      53.669  37.171  21.681  1.00 22.49           C
ATOM   4901  O   ALA D 111      52.798  37.522  20.896  1.00 23.97           O
ATOM   4902  N   MET D 112      54.964  37.405  21.477  1.00 21.60           N
ATOM   4903  CA  MET D 112      55.438  38.084  20.284  1.00 21.61           C
ATOM   4904  CB  MET D 112      56.930  38.413  20.432  1.00 21.36           C
ATOM   4905  CG  MET D 112      57.604  39.007  19.211  1.00 22.87           C
ATOM   4906  SD  MET D 112      59.365  39.373  19.520  1.00 28.58           S
ATOM   4907  CE  MET D 112      60.121  37.754  19.433  1.00 28.84           C
ATOM   4908  C   MET D 112      55.170  37.230  19.035  1.00 26.37           C
ATOM   4909  O   MET D 112      54.761  37.752  17.988  1.00 23.93           O
ATOM   4910  N   MET D 113      55.360  35.918  19.162  1.00 21.57           N
ATOM   4911  CA  MET D 113      55.115  34.998  18.054  1.00 22.00           C
ATOM   4912  CB  MET D 113      55.720  33.619  18.337  1.00 20.94           C
ATOM   4913  CG  MET D 113      57.233  33.631  18.483  1.00 21.38           C
ATOM   4914  SD  MET D 113      58.112  34.191  16.997  1.00 25.78           S
ATOM   4915  CE  MET D 113      58.114  32.728  15.996  1.00 25.29           C
ATOM   4916  C   MET D 113      53.628  34.867  17.784  1.00 23.51           C
ATOM   4917  O   MET D 113      53.199  34.945  16.628  1.00 24.47           O
ATOM   4918  N   VAL D 114      52.847  34.663  18.845  1.00 23.11           N
ATOM   4919  CA  VAL D 114      51.396  34.575  18.725  1.00 20.92           C
ATOM   4920  CB  VAL D 114      50.713  34.337  20.110  1.00 27.23           C
ATOM   4921  CG1 VAL D 114      49.216  34.460  20.003  1.00 23.04           C
ATOM   4922  CG2 VAL D 114      51.075  32.968  20.674  1.00 24.33           C
ATOM   4923  C   VAL D 114      50.836  35.849  18.088  1.00 24.58           C
ATOM   4924  O   VAL D 114      50.017  35.786  17.171  1.00 27.85           O
ATOM   4925  N   GLN D 115      51.300  37.012  18.539  1.00 21.99           N
ATOM   4926  CA  GLN D 115      50.750  38.248  18.004  1.00 25.56           C
ATOM   4927  CB  GLN D 115      51.217  39.462  18.823  1.00 26.96           C
ATOM   4928  CG  GLN D 115      50.145  40.576  18.856  1.00 47.22           C
ATOM   4929  CD  GLN D 115      49.870  41.171  20.248  1.00 55.51           C
ATOM   4930  OE1 GLN D 115      49.467  40.465  21.180  1.00 50.96           O
ATOM   4931  NE2 GLN D 115      50.087  42.490  20.383  1.00 54.69           N
ATOM   4932  C   GLN D 115      51.083  38.435  16.512  1.00 24.86           C
ATOM   4933  O   GLN D 115      50.271  38.982  15.770  1.00 21.12           O
ATOM   4934  N   LYS D 116      52.239  37.958  16.049  1.00 19.51           N
ATOM   4935  CA  LYS D 116      52.571  38.135  14.635  1.00 20.61           C
ATOM   4936  CB  LYS D 116      54.073  37.947  14.390  1.00 21.06           C
ATOM   4937  CG  LYS D 116      54.468  38.046  12.906  1.00 19.54           C
ATOM   4938  CD  LYS D 116      54.144  39.412  12.320  1.00 22.68           C
ATOM   4939  CE  LYS D 116      55.088  40.476  12.871  1.00 26.28           C
ATOM   4940  NZ  LYS D 116      54.980  41.773  12.116  1.00 29.07           N
ATOM   4941  C   LYS D 116      51.759  37.179  13.761  1.00 20.68           C
ATOM   4942  O   LYS D 116      51.360  37.523  12.645  1.00 19.20           O
ATOM   4943  N   ASN D 117      51.502  35.989  14.291  1.00 21.96           N
ATOM   4944  CA  ASN D 117      50.683  34.989  13.617  1.00 22.75           C
ATOM   4945  CB  ASN D 117      50.583  33.706  14.458  1.00 20.54           C
ATOM   4946  CG  ASN D 117      50.134  32.503  13.644  1.00 27.51           C
[truncated: 39,193 more chars]
