# Supplementary material for: The Interaction of CCDC104/BARTL1 with Arl3 and Implications for Ciliary Function
Source: Structure. 2015 Nov 3;23(11):2122–32. doi: 10.1016/j.str.2015.08.016 (PMC4635315; doi:10.1016/j.str.2015.08.016)
Supplement: 4ZI3 – Arl3∙GppNHp∙BARTL1 complex in P1 21 1 [file mmc3.zip]

Archive with 1 entries (1 files):
- 4ZI3.pdb
