# Supplementary material for: The Interaction of CCDC104/BARTL1 with Arl3 and Implications for Ciliary Function
Source: Structure. 2015 Nov 3;23(11):2122–32. doi: 10.1016/j.str.2015.08.016 (PMC4635315; doi:10.1016/j.str.2015.08.016)
Supplement: 4ZI3 – Arl3∙GppNHp∙BARTL1 complex in P1 21 1 [file mmc3.zip › 4ZI3.pdb]

REMARK Date 2015-04-19 Time 12:20:41 Mitteleurop�ische Sommerzeit +0200 (1429438
REMARK PHENIX refinement                                                        
REMARK                                                                          
REMARK ****************** INPUT FILES AND LABELS ****************************** 
REMARK Reflections:                                                             
REMARK   file name      : D:\PDB structures and Modeling\Structure_CCDC104_Arl3_
REMARK   labels         : ['FP,SIGFP']                                          
REMARK R-free flags:                                                            
REMARK   file name      : D:\PDB structures and Modeling\Structure_CCDC104_Arl3_
REMARK   label          : FreeRflag                                             
REMARK   test_flag_value: 0                                                     
REMARK Model file name(s):                                                      
REMARK   D:\PDB structures and Modeling\Structure_CCDC104_Arl3_complex\Structure
REMARK                                                                          
REMARK ******************** REFINEMENT SUMMARY: QUICK FACTS ******************* 
REMARK Start: r_work = 0.1850 r_free = 0.2441 bonds = 0.009 angles = 1.163      
REMARK Final: r_work = 0.1855 r_free = 0.2394 bonds = 0.008 angles = 1.110      
REMARK ************************************************************************ 
REMARK                                                                          
REMARK ****************** REFINEMENT STATISTICS STEP BY STEP ****************** 
REMARK leading digit, like 1_, means number of macro-cycle                      
REMARK   0  : statistics at the very beginning when nothing is done yet         
REMARK   1 s: bulk solvent correction and/or (anisotropic) scaling              
REMARK   1 z: refinement of coordinates                                         
REMARK   1 p: refinement of ADPs (Atomic Displacement Parameters)               
REMARK   1 t: ordered solvent update (add / remove)                             
REMARK   1 r: group B-factor refinement                                         
REMARK   1 c: refinement of occupancies                                         
REMARK ------------------------------------------------------------------------ 
REMARK  stage       r-work r-free bonds angles b_min b_max b_ave n_water shift  
REMARK       0    : 0.3232 0.3677 0.009  1.16  12.5 111.1  44.8 337      0.000  
REMARK       1_bss: 0.1850 0.2441 0.009  1.16  12.5 111.1  44.8 337      0.000  
REMARK   1 ttarget: 0.1850 0.2441 0.009  1.16  12.5 111.1  44.8 337      0.000  
REMARK   1 dcbetar: 0.1850 0.2441 0.009  1.16  12.5 111.1  44.8 337      0.000  
REMARK    1_weight: 0.1850 0.2441 0.009  1.16  12.5 111.1  44.8 337      0.000  
REMARK       1_nqh: 0.1851 0.2441 0.009  1.16  12.5 111.1  44.8 337      0.002  
REMARK    1_xyzrec: 0.1818 0.2522 0.008  1.08  12.5 111.1  44.8 337      0.082  
REMARK       1_adp: 0.1802 0.2524 0.008  1.08  17.7 121.8  45.6 337      0.082  
REMARK       1_occ: 0.1802 0.2524 0.008  1.08  17.7 121.8  45.6 337      0.082  
REMARK       2_bss: 0.1791 0.2537 0.008  1.08  17.6 121.6  45.4 337      0.082  
REMARK   2 ttarget: 0.1791 0.2537 0.008  1.08  17.6 121.6  45.4 337      0.082  
REMARK       2_sol: 0.1807 0.2461 0.008  1.08  17.6 121.6  45.5 355       n/a   
REMARK   2 realsrl: 0.1818 0.2462 0.008  1.32  17.6 121.6  45.5 355       n/a   
REMARK    2_weight: 0.1818 0.2462 0.008  1.32  17.6 121.6  45.5 355       n/a   
REMARK       2_nqh: 0.1818 0.2463 0.008  1.32  17.6 121.6  45.5 355       n/a   
REMARK    2_xyzrec: 0.1806 0.2475 0.008  1.11  17.6 121.6  45.5 355       n/a   
REMARK       2_adp: 0.1808 0.2475 0.008  1.11  14.3 120.4  44.7 355       n/a   
REMARK       2_occ: 0.1808 0.2475 0.008  1.11  14.3 120.4  44.7 355       n/a   
REMARK       3_bss: 0.1808 0.2461 0.008  1.11  14.9 121.0  45.3 355       n/a   
REMARK   3 ttarget: 0.1808 0.2461 0.008  1.11  14.9 121.0  45.3 355       n/a   
REMARK       3_sol: 0.1826 0.2412 0.008  1.11  14.9 121.0  45.3 367       n/a   
REMARK   3 realsrl: 0.1833 0.2411 0.008  1.18  14.9 121.0  45.3 367       n/a   
REMARK    3_weight: 0.1833 0.2411 0.008  1.18  14.9 121.0  45.3 367       n/a   
REMARK       3_nqh: 0.1833 0.2411 0.008  1.18  14.9 121.0  45.3 367       n/a   
REMARK    3_xyzrec: 0.1805 0.2459 0.008  1.11  14.9 121.0  45.3 367       n/a   
REMARK       3_adp: 0.1813 0.2472 0.008  1.11  11.6 121.9  44.2 367       n/a   
REMARK       3_occ: 0.1813 0.2472 0.008  1.11  11.6 121.9  44.2 367       n/a   
REMARK         end: 0.1855 0.2394 0.008  1.11  11.6 121.9  44.1 342       n/a   
REMARK ------------------------------------------------------------------------ 
REMARK MODEL CONTENT.                                                           
REMARK  ELEMENT        ATOM RECORD COUNT   OCCUPANCY SUM                        
REMARK        C                     3190         3092.00                        
REMARK       Mg                        2            2.00                        
REMARK        O                     1342         1306.00                        
REMARK        N                      844          812.00                        
REMARK        P                        6            6.00                        
REMARK        S                       19           18.00                        
REMARK    TOTAL                     5403         5236.00                        
REMARK -----------------------------------------------------------------------  
REMARK r_free_flags.md5.hexdigest 82fb1daee798beb8ed80ebedd654b204              
REMARK                                                                          
REMARK IF THIS FILE IS FOR PDB DEPOSITION: REMOVE ALL FROM THIS LINE UP.        
REMARK   3                                                                      
REMARK   3 REFINEMENT.                                                          
REMARK   3   PROGRAM     : PHENIX (phenix.refine: 1.9_1692)                     
REMARK   3   AUTHORS     : Adams,Afonine,Burnley,Chen,Davis,Echols,Gildea,      
REMARK   3               : Gopal,Gros,Grosse-Kunstleve,Headd,Hung,Immormino,    
REMARK   3               : Ioerger,McCoy,McKee,Moriarty,Pai,Read,Richardson,    
REMARK   3               : Richardson,Romo,Sacchettini,Sauter,Smith,Storoni,    
REMARK   3               : Terwilliger,Zwart                                    
REMARK   3                                                                      
REMARK   3  REFINEMENT TARGET : ML                                              
REMARK   3                                                                      
REMARK   3  DATA USED IN REFINEMENT.                                            
REMARK   3   RESOLUTION RANGE HIGH (ANGSTROMS) : 2.000                          
REMARK   3   RESOLUTION RANGE LOW  (ANGSTROMS) : 28.952                         
REMARK   3   MIN(FOBS/SIGMA_FOBS)              : 1.37                           
REMARK   3   COMPLETENESS FOR RANGE        (%) : 99.59                          
REMARK   3   NUMBER OF REFLECTIONS             : 44692                          
REMARK   3   NUMBER OF REFLECTIONS (NON-ANOMALOUS) : 44692                      
REMARK   3                                                                      
REMARK   3  FIT TO DATA USED IN REFINEMENT.                                     
REMARK   3   R VALUE     (WORKING + TEST SET) : 0.1882                          
REMARK   3   R VALUE            (WORKING SET) : 0.1855                          
REMARK   3   FREE R VALUE                     : 0.2394                          
REMARK   3   FREE R VALUE TEST SET SIZE   (%) : 5.00                            
REMARK   3   FREE R VALUE TEST SET COUNT      : 2235                            
REMARK   3                                                                      
REMARK   3  FIT TO DATA USED IN REFINEMENT (IN BINS).                           
REMARK   3   BIN  RESOLUTION RANGE  COMPL.    NWORK NFREE   RWORK  RFREE        
REMARK   3     1 28.9553 -  5.0314    0.99     2718   144  0.1667 0.1921        
REMARK   3     2  5.0314 -  3.9970    0.99     2653   139  0.1522 0.2002        
REMARK   3     3  3.9970 -  3.4927    1.00     2672   141  0.1624 0.2539        
REMARK   3     4  3.4927 -  3.1738    1.00     2653   140  0.1800 0.2155        
REMARK   3     5  3.1738 -  2.9465    1.00     2659   140  0.1998 0.2527        
REMARK   3     6  2.9465 -  2.7730    1.00     2683   141  0.2031 0.2407        
REMARK   3     7  2.7730 -  2.6342    1.00     2643   139  0.2072 0.2530        
REMARK   3     8  2.6342 -  2.5196    1.00     2640   139  0.2051 0.2463        
REMARK   3     9  2.5196 -  2.4226    1.00     2636   139  0.1901 0.2895        
REMARK   3    10  2.4226 -  2.3391    1.00     2635   138  0.2033 0.2458        
REMARK   3    11  2.3391 -  2.2660    1.00     2694   142  0.2040 0.2866        
REMARK   3    12  2.2660 -  2.2012    1.00     2618   138  0.2076 0.2734        
REMARK   3    13  2.2012 -  2.1433    1.00     2638   139  0.2245 0.3290        
REMARK   3    14  2.1433 -  2.0910    1.00     2629   138  0.2419 0.2926        
REMARK   3    15  2.0910 -  2.0435    1.00     2645   140  0.2461 0.3270        
REMARK   3    16  2.0435 -  2.0000    0.99     2641   138  0.2624 0.3015        
REMARK   3                                                                      
REMARK   3  BULK SOLVENT MODELLING.                                             
REMARK   3   METHOD USED        : FLAT BULK SOLVENT MODEL                       
REMARK   3   SOLVENT RADIUS     : 1.11                                          
REMARK   3   SHRINKAGE RADIUS   : 0.90                                          
REMARK   3   GRID STEP FACTOR   : 4.00                                          
REMARK   3                                                                      
REMARK   3  ERROR ESTIMATES.                                                    
REMARK   3   COORDINATE ERROR (MAXIMUM-LIKELIHOOD BASED)     : 0.25             
REMARK   3   PHASE ERROR (DEGREES, MAXIMUM-LIKELIHOOD BASED) : 25.34            
REMARK   3                                                                      
REMARK   3  STRUCTURE FACTORS CALCULATION ALGORITHM : FFT                       
REMARK   3                                                                      
REMARK   3  DEVIATIONS FROM IDEAL VALUES.                                       
REMARK   3                 RMSD     MAX  COUNT                                  
REMARK   3   BOND      :  0.008   0.054   5157                                  
REMARK   3   ANGLE     :  1.110   8.488   7008                                  
REMARK   3   CHIRALITY :  0.046   0.417    792                                  
REMARK   3   PLANARITY :  0.005   0.052    899                                  
REMARK   3   DIHEDRAL  : 16.463  89.710   1964                                  
REMARK   3   MIN NONBONDED DISTANCE : 1.883                                     
REMARK   3                                                                      
REMARK   3  MOLPROBITY STATISTICS.                                              
REMARK   3   ALL-ATOM CLASHSCORE : 6.34                                         
REMARK   3   RAMACHANDRAN PLOT:                                                 
REMARK   3     OUTLIERS : 0.00  %                                               
REMARK   3     ALLOWED  : 1.81  %                                               
REMARK   3     FAVORED  : 98.19 %                                               
REMARK   3   ROTAMER OUTLIERS : 1.26 %                                          
REMARK   3   CBETA DEVIATIONS : 0                                               
REMARK   3                                                                      
REMARK   3  ATOMIC DISPLACEMENT PARAMETERS.                                     
REMARK   3   WILSON B : None                                                    
REMARK   3   RMS(B_ISO_OR_EQUIVALENT_BONDED) : 6.31                             
REMARK   3   ATOMS          NUMBER OF ATOMS                                     
REMARK   3                    ISO.  ANISO.                                      
REMARK   3    ALL         :   5403       0                                      
REMARK   3    ALL (NO H)  :   5403       0                                      
REMARK   3    SOLVENT     :    342       0                                      
REMARK   3    NON-SOLVENT :   5061       0                                      
REMARK   3    HYDROGENS   :      0       0                                      
REMARK   3                                                                      
CRYST1   51.550   67.720   98.470  90.00 102.65  90.00 P 1 21 1                 
SCALE1      0.019399  0.000000  0.004353        0.00000                         
SCALE2      0.000000  0.014767  0.000000        0.00000                         
SCALE3      0.000000  0.000000  0.010408        0.00000                         
ATOM      1  N   LEU A   3       8.844 -26.682  66.425  1.00 56.67           N  
ATOM      2  CA  LEU A   3       9.911 -26.902  65.454  1.00 51.20           C  
ATOM      3  CB  LEU A   3      10.958 -25.798  65.577  1.00 57.68           C  
ATOM      4  CG  LEU A   3      12.165 -25.768  64.643  1.00 59.50           C  
ATOM      5  CD2 LEU A   3      11.818 -26.206  63.216  1.00 68.30           C  
ATOM      6  CD1 LEU A   3      13.267 -26.599  65.234  1.00 49.53           C  
ATOM      7  C   LEU A   3      10.533 -28.294  65.639  1.00 54.89           C  
ATOM      8  O   LEU A   3      10.729 -28.764  66.759  1.00 50.12           O  
ATOM      9  N   LEU A   4      10.852 -28.943  64.525  1.00 43.03           N  
ATOM     10  CA  LEU A   4      11.134 -30.372  64.533  1.00 55.88           C  
ATOM     11  CB  LEU A   4      10.860 -30.958  63.141  1.00 48.14           C  
ATOM     12  CG  LEU A   4       9.368 -30.966  62.791  1.00 47.73           C  
ATOM     13  CD1 LEU A   4       9.112 -31.562  61.412  1.00 60.10           C  
ATOM     14  CD2 LEU A   4       8.573 -31.705  63.862  1.00 47.85           C  
ATOM     15  C   LEU A   4      12.544 -30.753  64.987  1.00 44.84           C  
ATOM     16  O   LEU A   4      12.716 -31.799  65.599  1.00 44.87           O  
ATOM     17  N   SER A   5      13.548 -29.924  64.709  1.00 48.60           N  
ATOM     18  CA  SER A   5      14.914 -30.281  65.111  1.00 60.20           C  
ATOM     19  CB  SER A   5      15.952 -29.423  64.376  1.00 55.76           C  
ATOM     20  OG  SER A   5      15.716 -28.039  64.531  1.00 63.68           O  
ATOM     21  C   SER A   5      15.116 -30.183  66.625  1.00 47.08           C  
ATOM     22  O   SER A   5      15.920 -30.916  67.195  1.00 51.35           O  
ATOM     23  N   ILE A   6      14.369 -29.306  67.284  1.00 48.50           N  
ATOM     24  CA  ILE A   6      14.423 -29.228  68.749  1.00 47.51           C  
ATOM     25  CB  ILE A   6      13.477 -28.124  69.265  1.00 42.92           C  
ATOM     26  CG1 ILE A   6      13.992 -26.753  68.832  1.00 40.62           C  
ATOM     27  CD1 ILE A   6      12.950 -25.657  68.893  1.00 49.74           C  
ATOM     28  CG2 ILE A   6      13.324 -28.180  70.795  1.00 48.67           C  
ATOM     29  C   ILE A   6      14.070 -30.565  69.429  1.00 51.22           C  
ATOM     30  O   ILE A   6      14.539 -30.853  70.530  1.00 50.18           O  
ATOM     31  N  ALEU A   7      13.262 -31.378  68.747  0.83 42.27           N  
ATOM     32  CA ALEU A   7      12.719 -32.617  69.309  0.83 38.85           C  
ATOM     33  CB ALEU A   7      11.620 -33.170  68.383  0.83 40.09           C  
ATOM     34  CG ALEU A   7      10.390 -32.285  68.159  0.83 40.37           C  
ATOM     35  CD1ALEU A   7       9.376 -32.995  67.268  0.83 38.91           C  
ATOM     36  CD2ALEU A   7       9.747 -31.893  69.486  0.83 35.47           C  
ATOM     37  C  ALEU A   7      13.758 -33.714  69.564  0.83 42.64           C  
ATOM     38  O  ALEU A   7      13.515 -34.635  70.338  0.83 41.09           O  
ATOM     39  N  BLEU A   7      13.266 -31.390  68.767  0.17 42.35           N  
ATOM     40  CA BLEU A   7      12.740 -32.589  69.412  0.17 39.02           C  
ATOM     41  CB BLEU A   7      11.552 -33.139  68.606  0.17 40.91           C  
ATOM     42  CG BLEU A   7      11.714 -34.269  67.586  0.17 40.92           C  
ATOM     43  CD1BLEU A   7      11.617 -35.639  68.241  0.17 42.61           C  
ATOM     44  CD2BLEU A   7      10.668 -34.139  66.493  0.17 41.51           C  
ATOM     45  C  BLEU A   7      13.792 -33.683  69.630  0.17 42.73           C  
ATOM     46  O  BLEU A   7      13.589 -34.571  70.457  0.17 41.38           O  
ATOM     47  N   ARG A   8      14.911 -33.632  68.909  1.00 44.93           N  
ATOM     48  CA  ARG A   8      15.937 -34.665  69.081  1.00 49.83           C  
ATOM     49  CB  ARG A   8      17.013 -34.574  67.997  1.00 56.15           C  
ATOM     50  CG  ARG A   8      17.746 -33.252  67.932  1.00 62.58           C  
ATOM     51  CD  ARG A   8      18.406 -33.100  66.569  1.00 72.39           C  
ATOM     52  NE  ARG A   8      17.488 -33.480  65.497  1.00 69.19           N  
ATOM     53  CZ  ARG A   8      17.867 -33.852  64.279  1.00 75.57           C  
ATOM     54  NH1 ARG A   8      19.158 -33.905  63.972  1.00 84.55           N  
ATOM     55  NH2 ARG A   8      16.958 -34.180  63.367  1.00 73.00           N  
ATOM     56  C   ARG A   8      16.569 -34.566  70.473  1.00 53.28           C  
ATOM     57  O   ARG A   8      17.117 -35.536  70.987  1.00 51.96           O  
ATOM     58  N   LYS A   9      16.461 -33.397  71.094  1.00 44.22           N  
ATOM     59  CA  LYS A   9      16.954 -33.224  72.453  1.00 54.89           C  
ATOM     60  CB  LYS A   9      16.939 -31.742  72.824  1.00 52.18           C  
ATOM     61  CG  LYS A   9      17.949 -30.931  72.008  1.00 62.48           C  
ATOM     62  CD  LYS A   9      17.331 -29.656  71.434  1.00 64.56           C  
ATOM     63  CE  LYS A   9      18.184 -29.065  70.319  1.00 69.23           C  
ATOM     64  NZ  LYS A   9      17.614 -27.782  69.794  1.00 60.36           N  
ATOM     65  C   LYS A   9      16.137 -34.060  73.445  1.00 53.87           C  
ATOM     66  O   LYS A   9      16.598 -34.358  74.549  1.00 54.90           O  
ATOM     67  N   LEU A  10      14.937 -34.469  73.037  1.00 37.50           N  
ATOM     68  CA  LEU A  10      14.100 -35.311  73.887  1.00 41.79           C  
ATOM     69  CB  LEU A  10      12.633 -35.243  73.444  1.00 43.01           C  
ATOM     70  CG  LEU A  10      11.939 -33.882  73.568  1.00 50.81           C  
ATOM     71  CD1 LEU A  10      10.656 -33.830  72.733  1.00 44.52           C  
ATOM     72  CD2 LEU A  10      11.649 -33.531  75.034  1.00 40.98           C  
ATOM     73  C   LEU A  10      14.597 -36.757  73.873  1.00 49.14           C  
ATOM     74  O   LEU A  10      14.159 -37.583  74.676  1.00 44.98           O  
ATOM     75  N   LYS A  11      15.504 -37.055  72.942  1.00 51.15           N  
ATOM     76  CA  LYS A  11      16.134 -38.371  72.854  1.00 53.49           C  
ATOM     77  CB  LYS A  11      16.959 -38.479  71.572  1.00 56.03           C  
ATOM     78  CG  LYS A  11      16.195 -38.973  70.368  1.00 66.30           C  
ATOM     79  CD  LYS A  11      15.811 -40.437  70.529  1.00 65.03           C  
ATOM     80  CE  LYS A  11      15.068 -40.930  69.299  1.00 60.76           C  
ATOM     81  NZ  LYS A  11      15.779 -40.525  68.057  1.00 58.68           N  
ATOM     82  C   LYS A  11      17.033 -38.656  74.056  1.00 55.48           C  
ATOM     83  O   LYS A  11      17.575 -37.730  74.654  1.00 51.19           O  
ATOM     84  N   SER A  12      17.206 -39.937  74.378  1.00 62.68           N  
ATOM     85  CA  SER A  12      18.059 -40.368  75.487  1.00 58.69           C  
ATOM     86  CB  SER A  12      18.120 -41.894  75.547  1.00 63.05           C  
ATOM     87  OG  SER A  12      16.821 -42.457  75.535  1.00 70.30           O  
ATOM     88  C   SER A  12      19.481 -39.812  75.400  1.00 69.55           C  
ATOM     89  O   SER A  12      19.950 -39.139  76.322  1.00 61.67           O  
ATOM     90  N   ALA A  13      20.172 -40.105  74.301  1.00 59.62           N  
ATOM     91  CA  ALA A  13      21.503 -39.545  74.086  1.00 66.27           C  
ATOM     92  CB  ALA A  13      22.582 -40.576  74.430  1.00 55.51           C  
ATOM     93  C   ALA A  13      21.659 -39.058  72.648  1.00 61.72           C  
ATOM     94  O   ALA A  13      22.281 -39.734  71.833  1.00 61.24           O  
ATOM     95  N   PRO A  14      21.088 -37.878  72.335  1.00 56.19           N  
ATOM     96  CA  PRO A  14      21.109 -37.308  70.977  1.00 61.75           C  
ATOM     97  CB  PRO A  14      20.497 -35.907  71.166  1.00 51.58           C  
ATOM     98  CG  PRO A  14      20.422 -35.681  72.666  1.00 58.92           C  
ATOM     99  CD  PRO A  14      20.331 -37.039  73.279  1.00 55.66           C  
ATOM    100  C   PRO A  14      22.514 -37.206  70.368  1.00 60.82           C  
ATOM    101  O   PRO A  14      23.475 -36.860  71.065  1.00 60.40           O  
ATOM    102  N   GLN A  16      25.201 -39.036  70.755  1.00 38.55           N  
ATOM    103  CA  GLN A  16      25.563 -40.449  70.628  1.00 45.47           C  
ATOM    104  CB  GLN A  16      24.955 -41.267  71.784  1.00 49.93           C  
ATOM    105  CG  GLN A  16      24.949 -42.796  71.618  1.00 52.07           C  
ATOM    106  CD  GLN A  16      23.554 -43.411  71.779  1.00 71.11           C  
ATOM    107  OE1 GLN A  16      22.583 -42.945  71.176  1.00 78.28           O  
ATOM    108  NE2 GLN A  16      23.458 -44.474  72.573  1.00 69.10           N  
ATOM    109  C   GLN A  16      25.120 -41.012  69.272  1.00 54.99           C  
ATOM    110  O   GLN A  16      25.692 -41.991  68.799  1.00 51.93           O  
ATOM    111  N   GLU A  17      24.129 -40.389  68.629  1.00 44.58           N  
ATOM    112  CA  GLU A  17      23.556 -40.987  67.415  1.00 52.22           C  
ATOM    113  CB  GLU A  17      22.035 -40.852  67.427  1.00 54.06           C  
ATOM    114  CG  GLU A  17      21.375 -41.865  68.356  1.00 62.38           C  
ATOM    115  CD  GLU A  17      19.918 -41.564  68.631  1.00 76.42           C  
ATOM    116  OE1 GLU A  17      19.197 -41.190  67.676  1.00 77.38           O  
ATOM    117  OE2 GLU A  17      19.497 -41.709  69.803  1.00 73.08           O  
ATOM    118  C   GLU A  17      24.118 -40.424  66.114  1.00 41.72           C  
ATOM    119  O   GLU A  17      24.276 -39.209  65.953  1.00 46.33           O  
ATOM    120  N   VAL A  18      24.442 -41.328  65.194  1.00 38.40           N  
ATOM    121  CA  VAL A  18      25.075 -40.957  63.932  1.00 30.05           C  
ATOM    122  CB  VAL A  18      26.511 -41.493  63.847  1.00 32.89           C  
ATOM    123  CG1 VAL A  18      27.154 -41.058  62.557  1.00 23.81           C  
ATOM    124  CG2 VAL A  18      27.318 -41.018  65.049  1.00 41.08           C  
ATOM    125  C   VAL A  18      24.284 -41.499  62.750  1.00 31.70           C  
ATOM    126  O   VAL A  18      24.031 -42.701  62.664  1.00 29.66           O  
ATOM    127  N  AARG A  19      23.875 -40.620  61.846  0.69 28.28           N  
ATOM    128  CA AARG A  19      23.115 -41.079  60.692  0.69 26.95           C  
ATOM    129  CB AARG A  19      21.958 -40.146  60.385  0.69 24.77           C  
ATOM    130  CG AARG A  19      21.150 -40.614  59.182  0.69 25.37           C  
ATOM    131  CD AARG A  19      19.833 -39.859  59.084  0.69 30.16           C  
ATOM    132  NE AARG A  19      19.087 -40.350  57.936  0.69 28.92           N  
ATOM    133  CZ AARG A  19      19.271 -39.908  56.703  0.69 26.41           C  
ATOM    134  NH1AARG A  19      20.151 -38.943  56.474  0.69 27.46           N  
ATOM    135  NH2AARG A  19      18.572 -40.427  55.705  0.69 24.96           N  
ATOM    136  C  AARG A  19      24.018 -41.217  59.473  0.69 23.60           C  
ATOM    137  O  AARG A  19      24.604 -40.243  58.994  0.69 25.79           O  
ATOM    138  N  BARG A  19      23.900 -40.603  61.846  0.31 28.30           N  
ATOM    139  CA BARG A  19      23.142 -40.973  60.655  0.31 26.97           C  
ATOM    140  CB BARG A  19      22.123 -39.888  60.315  0.31 24.97           C  
ATOM    141  CG BARG A  19      21.379 -40.118  59.008  0.31 27.54           C  
ATOM    142  CD BARG A  19      19.889 -40.164  59.257  0.31 29.78           C  
ATOM    143  NE BARG A  19      19.565 -41.299  60.110  0.31 30.55           N  
ATOM    144  CZ BARG A  19      18.692 -41.273  61.108  0.31 27.79           C  
ATOM    145  NH1BARG A  19      18.032 -40.157  61.394  0.31 37.70           N  
ATOM    146  NH2BARG A  19      18.481 -42.369  61.817  0.31 11.62           N  
ATOM    147  C  BARG A  19      24.073 -41.208  59.470  0.31 23.74           C  
ATOM    148  O  BARG A  19      24.732 -40.280  58.998  0.31 25.81           O  
ATOM    149  N   ILE A  20      24.131 -42.448  58.998  1.00 26.74           N  
ATOM    150  CA  ILE A  20      25.008 -42.797  57.895  1.00 17.75           C  
ATOM    151  CB  ILE A  20      25.908 -43.973  58.286  1.00 22.84           C  
ATOM    152  CG1 ILE A  20      26.776 -43.601  59.503  1.00 28.26           C  
ATOM    153  CD1 ILE A  20      27.645 -44.746  60.011  1.00 24.91           C  
ATOM    154  CG2 ILE A  20      26.765 -44.424  57.103  1.00 20.71           C  
ATOM    155  C   ILE A  20      24.171 -43.157  56.683  1.00 24.24           C  
ATOM    156  O   ILE A  20      23.253 -43.961  56.795  1.00 26.20           O  
ATOM    157  N   LEU A  21      24.465 -42.530  55.547  1.00 23.13           N  
ATOM    158  CA  LEU A  21      23.804 -42.845  54.282  1.00 22.23           C  
ATOM    159  CB  LEU A  21      23.450 -41.559  53.549  1.00 20.65           C  
ATOM    160  CG  LEU A  21      22.661 -41.687  52.247  1.00 21.72           C  
ATOM    161  CD1 LEU A  21      21.338 -42.432  52.524  1.00 23.24           C  
ATOM    162  CD2 LEU A  21      22.408 -40.304  51.684  1.00 21.60           C  
ATOM    163  C   LEU A  21      24.695 -43.725  53.403  1.00 23.71           C  
ATOM    164  O   LEU A  21      25.833 -43.385  53.112  1.00 28.01           O  
ATOM    165  N   LEU A  22      24.171 -44.872  53.008  1.00 21.37           N  
ATOM    166  CA  LEU A  22      24.936 -45.872  52.298  1.00 18.09           C  
ATOM    167  CB  LEU A  22      24.798 -47.211  53.039  1.00 20.43           C  
ATOM    168  CG  LEU A  22      25.387 -48.490  52.479  1.00 28.28           C  
ATOM    169  CD1 LEU A  22      26.863 -48.275  52.175  1.00 27.83           C  
ATOM    170  CD2 LEU A  22      25.195 -49.612  53.485  1.00 25.22           C  
ATOM    171  C   LEU A  22      24.422 -45.949  50.841  1.00 26.61           C  
ATOM    172  O   LEU A  22      23.289 -46.397  50.592  1.00 21.73           O  
ATOM    173  N   LEU A  23      25.231 -45.469  49.893  1.00 16.66           N  
ATOM    174  CA  LEU A  23      24.837 -45.420  48.466  1.00 17.37           C  
ATOM    175  CB  LEU A  23      24.642 -43.964  48.026  1.00 17.38           C  
ATOM    176  CG  LEU A  23      23.561 -43.192  48.799  1.00 23.13           C  
ATOM    177  CD1 LEU A  23      23.435 -41.728  48.330  1.00 21.48           C  
ATOM    178  CD2 LEU A  23      22.214 -43.921  48.607  1.00 23.30           C  
ATOM    179  C   LEU A  23      25.860 -46.106  47.542  1.00 23.43           C  
ATOM    180  O   LEU A  23      26.947 -46.507  47.985  1.00 22.07           O  
ATOM    181  N   GLY A  24      25.496 -46.228  46.261  1.00 19.57           N  
ATOM    182  CA  GLY A  24      26.317 -46.848  45.232  1.00 17.54           C  
ATOM    183  C   GLY A  24      25.392 -47.555  44.242  1.00 21.56           C  
ATOM    184  O   GLY A  24      24.213 -47.715  44.506  1.00 20.11           O  
ATOM    185  N   LEU A  25      25.922 -47.965  43.102  1.00 19.49           N  
ATOM    186  CA  LEU A  25      25.116 -48.649  42.096  1.00 20.85           C  
ATOM    187  CB  LEU A  25      25.965 -49.001  40.878  1.00 17.00           C  
ATOM    188  CG  LEU A  25      26.762 -47.892  40.213  1.00 24.58           C  
ATOM    189  CD1 LEU A  25      27.219 -48.405  38.828  1.00 25.55           C  
ATOM    190  CD2 LEU A  25      25.919 -46.619  40.084  1.00 25.33           C  
ATOM    191  C   LEU A  25      24.484 -49.928  42.614  1.00 22.33           C  
ATOM    192  O   LEU A  25      24.957 -50.523  43.585  1.00 19.83           O  
ATOM    193  N   ASP A  26      23.404 -50.352  41.956  1.00 20.77           N  
ATOM    194  CA  ASP A  26      22.869 -51.684  42.173  1.00 17.96           C  
ATOM    195  CB  ASP A  26      21.748 -51.980  41.174  1.00 19.82           C  
ATOM    196  CG  ASP A  26      22.171 -51.699  39.734  1.00 23.50           C  
ATOM    197  OD1 ASP A  26      22.271 -50.507  39.348  1.00 26.00           O  
ATOM    198  OD2 ASP A  26      22.415 -52.669  39.004  1.00 28.35           O  
ATOM    199  C   ASP A  26      23.982 -52.719  42.016  1.00 22.80           C  
ATOM    200  O   ASP A  26      24.829 -52.559  41.146  1.00 22.20           O  
ATOM    201  N   ASN A  27      23.946 -53.761  42.849  1.00 21.39           N  
ATOM    202  CA  ASN A  27      24.891 -54.887  42.844  1.00 21.51           C  
ATOM    203  CB  ASN A  27      25.059 -55.452  41.424  1.00 19.58           C  
ATOM    204  CG  ASN A  27      25.550 -56.889  41.423  1.00 28.19           C  
ATOM    205  OD1 ASN A  27      24.934 -57.766  42.032  1.00 25.79           O  
ATOM    206  ND2 ASN A  27      26.649 -57.139  40.725  1.00 30.11           N  
ATOM    207  C   ASN A  27      26.269 -54.562  43.424  1.00 24.96           C  
ATOM    208  O   ASN A  27      27.154 -55.421  43.422  1.00 23.07           O  
ATOM    209  N   ALA A  28      26.449 -53.347  43.943  1.00 16.72           N  
ATOM    210  CA  ALA A  28      27.744 -52.939  44.509  1.00 21.28           C  
ATOM    211  CB  ALA A  28      27.759 -51.415  44.805  1.00 20.97           C  
ATOM    212  C   ALA A  28      28.096 -53.706  45.782  1.00 21.85           C  
ATOM    213  O   ALA A  28      29.279 -53.876  46.110  1.00 23.60           O  
ATOM    214  N   GLY A  29      27.074 -54.133  46.518  1.00 17.49           N  
ATOM    215  CA  GLY A  29      27.285 -54.834  47.778  1.00 22.03           C  
ATOM    216  C   GLY A  29      26.801 -54.127  49.032  1.00 27.47           C  
ATOM    217  O   GLY A  29      27.184 -54.496  50.156  1.00 22.47           O  
ATOM    218  N   LYS A  30      25.925 -53.142  48.861  1.00 20.78           N  
ATOM    219  CA  LYS A  30      25.514 -52.313  49.991  1.00 22.56           C  
ATOM    220  CB  LYS A  30      24.625 -51.166  49.510  1.00 20.11           C  
ATOM    221  CG  LYS A  30      25.348 -50.215  48.551  1.00 22.73           C  
ATOM    222  CD  LYS A  30      24.439 -49.102  48.025  1.00 22.97           C  
ATOM    223  CE  LYS A  30      23.244 -49.653  47.242  1.00 23.91           C  
ATOM    224  NZ  LYS A  30      23.671 -50.282  45.927  1.00 20.20           N  
ATOM    225  C   LYS A  30      24.794 -53.118  51.069  1.00 25.77           C  
ATOM    226  O   LYS A  30      25.149 -53.051  52.242  1.00 22.11           O  
ATOM    227  N   THR A  31      23.781 -53.877  50.671  1.00 21.01           N  
ATOM    228  CA  THR A  31      22.992 -54.616  51.653  1.00 22.01           C  
ATOM    229  CB  THR A  31      21.745 -55.236  51.003  1.00 21.12           C  
ATOM    230  OG1 THR A  31      20.977 -54.184  50.395  1.00 22.06           O  
ATOM    231  CG2 THR A  31      20.875 -55.972  52.054  1.00 23.77           C  
ATOM    232  C   THR A  31      23.836 -55.694  52.312  1.00 21.42           C  
ATOM    233  O   THR A  31      23.710 -55.950  53.509  1.00 25.40           O  
ATOM    234  N   THR A  32      24.711 -56.318  51.532  1.00 18.94           N  
ATOM    235  CA  THR A  32      25.597 -57.329  52.111  1.00 19.09           C  
ATOM    236  CB  THR A  32      26.460 -57.996  51.039  1.00 21.68           C  
ATOM    237  OG1 THR A  32      25.598 -58.614  50.067  1.00 24.83           O  
ATOM    238  CG2 THR A  32      27.386 -59.065  51.663  1.00 26.24           C  
ATOM    239  C   THR A  32      26.485 -56.687  53.186  1.00 30.82           C  
ATOM    240  O   THR A  32      26.657 -57.246  54.263  1.00 25.59           O  
ATOM    241  N   LEU A  33      27.036 -55.516  52.878  1.00 26.56           N  
ATOM    242  CA  LEU A  33      27.824 -54.744  53.835  1.00 24.34           C  
ATOM    243  CB  LEU A  33      28.298 -53.437  53.206  1.00 25.83           C  
ATOM    244  CG  LEU A  33      29.070 -52.523  54.163  1.00 37.37           C  
ATOM    245  CD1 LEU A  33      30.410 -53.153  54.524  1.00 32.79           C  
ATOM    246  CD2 LEU A  33      29.265 -51.139  53.562  1.00 25.76           C  
ATOM    247  C   LEU A  33      27.039 -54.425  55.095  1.00 28.45           C  
ATOM    248  O   LEU A  33      27.529 -54.589  56.202  1.00 29.63           O  
ATOM    249  N   LEU A  34      25.819 -53.941  54.915  1.00 25.17           N  
ATOM    250  CA  LEU A  34      24.955 -53.588  56.038  1.00 27.56           C  
ATOM    251  CB  LEU A  34      23.605 -53.118  55.503  1.00 23.56           C  
ATOM    252  CG  LEU A  34      22.567 -52.679  56.526  1.00 32.56           C  
ATOM    253  CD1 LEU A  34      22.921 -51.316  57.098  1.00 29.60           C  
ATOM    254  CD2 LEU A  34      21.229 -52.648  55.832  1.00 34.84           C  
ATOM    255  C   LEU A  34      24.753 -54.761  57.005  1.00 29.49           C  
ATOM    256  O   LEU A  34      24.874 -54.611  58.233  1.00 26.41           O  
ATOM    257  N   LYS A  35      24.437 -55.927  56.445  1.00 25.52           N  
ATOM    258  CA  LYS A  35      24.182 -57.130  57.240  1.00 29.50           C  
ATOM    259  CB  LYS A  35      23.627 -58.250  56.355  1.00 26.91           C  
ATOM    260  CG  LYS A  35      22.221 -57.980  55.837  1.00 30.32           C  
ATOM    261  CD  LYS A  35      21.234 -58.899  56.496  1.00 45.02           C  
ATOM    262  CE  LYS A  35      19.825 -58.436  56.263  1.00 53.41           C  
ATOM    263  NZ  LYS A  35      18.958 -58.843  57.414  1.00 52.63           N  
ATOM    264  C   LYS A  35      25.458 -57.582  57.941  1.00 31.79           C  
ATOM    265  O   LYS A  35      25.422 -58.083  59.070  1.00 31.58           O  
ATOM    266  N   GLN A  36      26.590 -57.391  57.278  1.00 27.42           N  
ATOM    267  CA  GLN A  36      27.864 -57.665  57.929  1.00 31.62           C  
ATOM    268  CB  GLN A  36      29.008 -57.517  56.949  1.00 30.13           C  
ATOM    269  CG  GLN A  36      29.154 -58.678  56.058  1.00 40.65           C  
ATOM    270  CD  GLN A  36      29.875 -59.853  56.705  1.00 54.32           C  
ATOM    271  OE1 GLN A  36      29.966 -59.958  57.927  1.00 59.64           O  
ATOM    272  NE2 GLN A  36      30.395 -60.741  55.874  1.00 40.67           N  
ATOM    273  C   GLN A  36      28.094 -56.746  59.111  1.00 39.64           C  
ATOM    274  O   GLN A  36      28.490 -57.201  60.175  1.00 32.19           O  
ATOM    275  N   LEU A  37      27.846 -55.453  58.922  1.00 25.86           N  
ATOM    276  CA  LEU A  37      27.964 -54.489  60.018  1.00 28.81           C  
ATOM    277  CB  LEU A  37      27.618 -53.084  59.529  1.00 29.90           C  
ATOM    278  CG  LEU A  37      28.558 -52.429  58.526  1.00 33.36           C  
ATOM    279  CD1 LEU A  37      28.044 -51.054  58.168  1.00 29.87           C  
ATOM    280  CD2 LEU A  37      29.936 -52.322  59.126  1.00 35.22           C  
ATOM    281  C   LEU A  37      27.061 -54.861  61.189  1.00 32.87           C  
ATOM    282  O   LEU A  37      27.394 -54.646  62.357  1.00 31.89           O  
ATOM    283  N   ALA A  38      25.904 -55.423  60.878  1.00 29.46           N  
ATOM    284  CA  ALA A  38      24.943 -55.750  61.926  1.00 30.03           C  
ATOM    285  CB  ALA A  38      23.528 -55.607  61.385  1.00 31.42           C  
ATOM    286  C   ALA A  38      25.154 -57.150  62.502  1.00 27.77           C  
ATOM    287  O   ALA A  38      24.381 -57.588  63.345  1.00 35.42           O  
ATOM    288  N   SER A  39      26.190 -57.844  62.033  1.00 26.18           N  
ATOM    289  CA  SER A  39      26.436 -59.253  62.356  1.00 39.37           C  
ATOM    290  CB  SER A  39      26.917 -59.416  63.803  1.00 34.32           C  
ATOM    291  OG  SER A  39      28.004 -58.545  64.068  1.00 44.44           O  
ATOM    292  C   SER A  39      25.201 -60.104  62.125  1.00 37.85           C  
ATOM    293  O   SER A  39      24.797 -60.864  62.996  1.00 38.23           O  
ATOM    294  N   GLU A  40      24.619 -59.986  60.936  1.00 34.11           N  
ATOM    295  CA  GLU A  40      23.407 -60.709  60.601  1.00 35.17           C  
ATOM    296  CB  GLU A  40      22.272 -59.734  60.311  1.00 33.19           C  
ATOM    297  CG  GLU A  40      21.673 -59.140  61.559  1.00 33.29           C  
ATOM    298  CD  GLU A  40      20.613 -58.125  61.249  1.00 41.21           C  
ATOM    299  OE1 GLU A  40      20.322 -57.914  60.045  1.00 44.92           O  
ATOM    300  OE2 GLU A  40      20.069 -57.554  62.212  1.00 39.90           O  
ATOM    301  C   GLU A  40      23.609 -61.618  59.416  1.00 38.70           C  
ATOM    302  O   GLU A  40      24.498 -61.387  58.597  1.00 36.99           O  
ATOM    303  N   ASP A  41      22.764 -62.638  59.309  1.00 34.76           N  
ATOM    304  CA  ASP A  41      22.892 -63.595  58.219  1.00 42.03           C  
ATOM    305  CB  ASP A  41      21.886 -64.734  58.370  1.00 48.07           C  
ATOM    306  CG  ASP A  41      21.972 -65.732  57.226  1.00 52.76           C  
ATOM    307  OD1 ASP A  41      23.100 -66.034  56.782  1.00 53.59           O  
ATOM    308  OD2 ASP A  41      20.910 -66.198  56.759  1.00 59.11           O  
ATOM    309  C   ASP A  41      22.702 -62.931  56.860  1.00 44.93           C  
ATOM    310  O   ASP A  41      21.757 -62.165  56.654  1.00 38.42           O  
ATOM    311  N   ILE A  42      23.597 -63.242  55.932  1.00 35.60           N  
ATOM    312  CA  ILE A  42      23.553 -62.628  54.621  1.00 43.22           C  
ATOM    313  CB  ILE A  42      24.947 -62.172  54.165  1.00 40.73           C  
ATOM    314  CG1 ILE A  42      25.883 -63.379  54.053  1.00 43.73           C  
ATOM    315  CD1 ILE A  42      27.225 -63.055  53.440  1.00 38.10           C  
ATOM    316  CG2 ILE A  42      25.496 -61.112  55.092  1.00 42.02           C  
ATOM    317  C   ILE A  42      22.995 -63.578  53.582  1.00 49.02           C  
ATOM    318  O   ILE A  42      23.104 -63.314  52.392  1.00 49.30           O  
ATOM    319  N   SER A  43      22.386 -64.674  54.024  1.00 48.90           N  
ATOM    320  CA  SER A  43      22.094 -65.773  53.109  1.00 59.60           C  
ATOM    321  CB  SER A  43      21.928 -67.089  53.886  1.00 52.70           C  
ATOM    322  OG  SER A  43      20.632 -67.196  54.447  1.00 52.88           O  
ATOM    323  C   SER A  43      20.860 -65.530  52.234  1.00 58.01           C  
ATOM    324  O   SER A  43      20.688 -66.196  51.212  1.00 63.81           O  
ATOM    325  N   HIS A  44      20.005 -64.584  52.611  1.00 48.22           N  
ATOM    326  CA  HIS A  44      18.796 -64.379  51.822  1.00 55.73           C  
ATOM    327  CB  HIS A  44      17.607 -64.914  52.598  1.00 53.48           C  
ATOM    328  CG  HIS A  44      17.623 -66.406  52.702  1.00 71.20           C  
ATOM    329  ND1 HIS A  44      17.573 -67.225  51.592  1.00 74.66           N  
ATOM    330  CE1 HIS A  44      17.639 -68.487  51.975  1.00 73.69           C  
ATOM    331  NE2 HIS A  44      17.753 -68.518  53.291  1.00 59.17           N  
ATOM    332  CD2 HIS A  44      17.761 -67.229  53.768  1.00 66.12           C  
ATOM    333  C   HIS A  44      18.585 -62.935  51.388  1.00 47.63           C  
ATOM    334  O   HIS A  44      17.458 -62.428  51.328  1.00 43.91           O  
ATOM    335  N   ILE A  45      19.698 -62.302  51.041  1.00 41.84           N  
ATOM    336  CA  ILE A  45      19.703 -60.951  50.504  1.00 42.37           C  
ATOM    337  CB  ILE A  45      21.102 -60.334  50.656  1.00 31.38           C  
ATOM    338  CG1 ILE A  45      21.392 -60.083  52.144  1.00 24.93           C  
ATOM    339  CD1 ILE A  45      22.829 -59.704  52.419  1.00 29.95           C  
ATOM    340  CG2 ILE A  45      21.197 -59.030  49.897  1.00 31.05           C  
ATOM    341  C   ILE A  45      19.266 -60.923  49.022  1.00 36.89           C  
ATOM    342  O   ILE A  45      19.782 -61.679  48.198  1.00 33.72           O  
ATOM    343  N   THR A  46      18.309 -60.057  48.702  1.00 32.96           N  
ATOM    344  CA  THR A  46      17.882 -59.845  47.323  1.00 29.46           C  
ATOM    345  CB  THR A  46      16.406 -60.269  47.098  1.00 32.58           C  
ATOM    346  OG1 THR A  46      15.538 -59.423  47.864  1.00 36.74           O  
ATOM    347  CG2 THR A  46      16.188 -61.730  47.484  1.00 39.81           C  
ATOM    348  C   THR A  46      18.033 -58.357  46.982  1.00 28.09           C  
ATOM    349  O   THR A  46      18.166 -57.527  47.896  1.00 23.46           O  
ATOM    350  N   PRO A  47      18.001 -58.015  45.678  1.00 27.86           N  
ATOM    351  CA  PRO A  47      18.011 -56.611  45.268  1.00 24.90           C  
ATOM    352  CB  PRO A  47      17.671 -56.693  43.785  1.00 24.04           C  
ATOM    353  CG  PRO A  47      18.321 -57.987  43.375  1.00 27.65           C  
ATOM    354  CD  PRO A  47      18.123 -58.915  44.509  1.00 29.13           C  
ATOM    355  C   PRO A  47      16.993 -55.794  46.041  1.00 26.04           C  
ATOM    356  O   PRO A  47      15.881 -56.251  46.250  1.00 20.79           O  
ATOM    357  N   THR A  48      17.421 -54.627  46.523  1.00 22.90           N  
ATOM    358  CA  THR A  48      16.621 -53.789  47.399  1.00 24.05           C  
ATOM    359  CB  THR A  48      17.535 -52.920  48.322  1.00 23.64           C  
ATOM    360  OG1 THR A  48      18.520 -53.752  48.954  1.00 20.50           O  
ATOM    361  CG2 THR A  48      16.713 -52.187  49.374  1.00 21.58           C  
ATOM    362  C   THR A  48      15.703 -52.863  46.596  1.00 26.20           C  
ATOM    363  O   THR A  48      16.183 -52.019  45.839  1.00 21.04           O  
ATOM    364  N   GLN A  49      14.394 -53.027  46.758  1.00 20.30           N  
ATOM    365  CA  GLN A  49      13.434 -52.207  46.029  1.00 22.80           C  
ATOM    366  CB  GLN A  49      12.148 -53.002  45.794  1.00 36.93           C  
ATOM    367  CG  GLN A  49      12.353 -54.340  45.070  1.00 27.80           C  
ATOM    368  CD  GLN A  49      13.159 -54.221  43.778  1.00 37.08           C  
ATOM    369  OE1 GLN A  49      13.054 -53.242  43.038  1.00 32.90           O  
ATOM    370  NE2 GLN A  49      13.963 -55.240  43.497  1.00 35.58           N  
ATOM    371  C   GLN A  49      13.111 -50.900  46.745  1.00 27.40           C  
ATOM    372  O   GLN A  49      12.571 -49.961  46.143  1.00 25.10           O  
ATOM    373  N   GLY A  50      13.450 -50.824  48.032  1.00 22.99           N  
ATOM    374  CA  GLY A  50      13.204 -49.614  48.802  1.00 16.83           C  
ATOM    375  C   GLY A  50      14.480 -49.257  49.544  1.00 23.55           C  
ATOM    376  O   GLY A  50      15.425 -48.722  48.951  1.00 22.90           O  
ATOM    377  N   PHE A  51      14.508 -49.560  50.841  1.00 17.38           N  
ATOM    378  CA  PHE A  51      15.696 -49.271  51.654  1.00 22.94           C  
ATOM    379  CB  PHE A  51      15.833 -47.748  51.960  1.00 17.08           C  
ATOM    380  CG  PHE A  51      14.718 -47.148  52.815  1.00 23.77           C  
ATOM    381  CD2 PHE A  51      14.855 -47.039  54.198  1.00 21.85           C  
ATOM    382  CE2 PHE A  51      13.837 -46.470  54.991  1.00 27.64           C  
ATOM    383  CZ  PHE A  51      12.678 -45.981  54.384  1.00 21.10           C  
ATOM    384  CE1 PHE A  51      12.543 -46.073  52.998  1.00 23.46           C  
ATOM    385  CD1 PHE A  51      13.566 -46.647  52.226  1.00 23.03           C  
ATOM    386  C   PHE A  51      15.657 -50.091  52.937  1.00 27.91           C  
ATOM    387  O   PHE A  51      14.575 -50.500  53.377  1.00 20.71           O  
ATOM    388  N   ASN A  52      16.842 -50.353  53.499  1.00 21.75           N  
ATOM    389  CA  ASN A  52      17.003 -50.950  54.829  1.00 20.95           C  
ATOM    390  CB  ASN A  52      17.845 -52.224  54.781  1.00 22.02           C  
ATOM    391  CG  ASN A  52      17.308 -53.260  53.801  1.00 23.65           C  
ATOM    392  OD1 ASN A  52      16.268 -53.861  54.024  1.00 26.76           O  
ATOM    393  ND2 ASN A  52      18.042 -53.480  52.720  1.00 19.99           N  
ATOM    394  C   ASN A  52      17.695 -49.986  55.792  1.00 25.76           C  
ATOM    395  O   ASN A  52      18.515 -49.166  55.372  1.00 21.24           O  
ATOM    396  N   ILE A  53      17.381 -50.115  57.077  1.00 23.98           N  
ATOM    397  CA  ILE A  53      18.066 -49.370  58.144  1.00 23.44           C  
ATOM    398  CB  ILE A  53      17.158 -48.352  58.842  1.00 24.69           C  
ATOM    399  CG1 ILE A  53      16.659 -47.277  57.871  1.00 21.07           C  
ATOM    400  CD1 ILE A  53      15.689 -46.362  58.513  1.00 21.47           C  
ATOM    401  CG2 ILE A  53      17.889 -47.704  60.028  1.00 23.73           C  
ATOM    402  C   ILE A  53      18.551 -50.341  59.201  1.00 28.90           C  
ATOM    403  O   ILE A  53      17.798 -51.198  59.665  1.00 22.96           O  
ATOM    404  N   LYS A  54      19.799 -50.197  59.604  1.00 24.17           N  
ATOM    405  CA  LYS A  54      20.331 -51.022  60.673  1.00 28.19           C  
ATOM    406  CB  LYS A  54      21.252 -52.100  60.110  1.00 27.32           C  
ATOM    407  CG  LYS A  54      20.931 -53.472  60.604  1.00 53.69           C  
ATOM    408  CD  LYS A  54      19.698 -54.047  59.965  1.00 33.20           C  
ATOM    409  CE  LYS A  54      19.057 -55.038  60.913  1.00 59.25           C  
ATOM    410  NZ  LYS A  54      17.944 -55.817  60.315  1.00 47.61           N  
ATOM    411  C   LYS A  54      21.075 -50.150  61.662  1.00 34.39           C  
ATOM    412  O   LYS A  54      21.819 -49.268  61.259  1.00 26.42           O  
ATOM    413  N   SER A  55      20.854 -50.377  62.957  1.00 24.87           N  
ATOM    414  CA  SER A  55      21.561 -49.610  63.971  1.00 36.05           C  
ATOM    415  CB  SER A  55      20.608 -49.153  65.069  1.00 44.75           C  
ATOM    416  OG  SER A  55      19.557 -48.371  64.522  1.00 57.78           O  
ATOM    417  C   SER A  55      22.682 -50.452  64.552  1.00 40.75           C  
ATOM    418  O   SER A  55      22.455 -51.572  65.006  1.00 37.32           O  
ATOM    419  N   VAL A  56      23.896 -49.924  64.509  1.00 32.50           N  
ATOM    420  CA  VAL A  56      25.049 -50.654  65.006  1.00 41.58           C  
ATOM    421  CB  VAL A  56      26.049 -50.976  63.894  1.00 44.82           C  
ATOM    422  CG1 VAL A  56      27.133 -51.890  64.437  1.00 47.72           C  
ATOM    423  CG2 VAL A  56      25.347 -51.628  62.718  1.00 48.07           C  
ATOM    424  C   VAL A  56      25.778 -49.867  66.092  1.00 41.91           C  
ATOM    425  O   VAL A  56      26.113 -48.694  65.910  1.00 36.12           O  
ATOM    426  N   GLN A  57      26.015 -50.527  67.223  1.00 48.46           N  
ATOM    427  CA  GLN A  57      26.776 -49.938  68.315  1.00 49.20           C  
ATOM    428  CB  GLN A  57      26.353 -50.532  69.663  1.00 48.80           C  
ATOM    429  CG  GLN A  57      25.193 -49.788  70.310  1.00 64.72           C  
ATOM    430  CD  GLN A  57      25.618 -48.467  70.939  1.00 60.91           C  
ATOM    431  OE1 GLN A  57      26.810 -48.177  71.077  1.00 71.80           O  
ATOM    432  NE2 GLN A  57      24.638 -47.655  71.312  1.00 65.44           N  
ATOM    433  C   GLN A  57      28.257 -50.167  68.069  1.00 52.94           C  
ATOM    434  O   GLN A  57      28.716 -51.311  68.011  1.00 59.56           O  
ATOM    435  N   SER A  58      29.003 -49.078  67.910  1.00 56.58           N  
ATOM    436  CA  SER A  58      30.424 -49.174  67.601  1.00 54.38           C  
ATOM    437  CB  SER A  58      30.637 -49.242  66.082  1.00 53.94           C  
ATOM    438  OG  SER A  58      32.016 -49.242  65.741  1.00 63.99           O  
ATOM    439  C   SER A  58      31.196 -48.002  68.191  1.00 51.60           C  
ATOM    440  O   SER A  58      30.985 -46.850  67.804  1.00 57.27           O  
ATOM    441  N   GLN A  59      32.080 -48.312  69.137  1.00 58.26           N  
ATOM    442  CA  GLN A  59      33.032 -47.352  69.693  1.00 48.51           C  
ATOM    443  CB  GLN A  59      34.070 -46.979  68.638  1.00 56.24           C  
ATOM    444  CG  GLN A  59      34.521 -48.154  67.788  1.00 63.85           C  
ATOM    445  CD  GLN A  59      35.439 -47.727  66.674  1.00 64.10           C  
ATOM    446  OE1 GLN A  59      36.089 -46.686  66.767  1.00 64.36           O  
ATOM    447  NE2 GLN A  59      35.493 -48.520  65.601  1.00 52.15           N  
ATOM    448  C   GLN A  59      32.380 -46.082  70.229  1.00 55.48           C  
ATOM    449  O   GLN A  59      32.786 -44.974  69.879  1.00 59.13           O  
ATOM    450  N   GLY A  60      31.364 -46.242  71.068  1.00 43.40           N  
ATOM    451  CA  GLY A  60      30.738 -45.104  71.708  1.00 50.76           C  
ATOM    452  C   GLY A  60      29.610 -44.457  70.928  1.00 57.14           C  
ATOM    453  O   GLY A  60      28.972 -43.526  71.418  1.00 61.30           O  
ATOM    454  N   PHE A  61      29.355 -44.937  69.715  1.00 53.39           N  
ATOM    455  CA  PHE A  61      28.281 -44.366  68.904  1.00 52.95           C  
ATOM    456  CB  PHE A  61      28.851 -43.736  67.628  1.00 46.50           C  
ATOM    457  CG  PHE A  61      29.716 -42.541  67.871  1.00 60.62           C  
ATOM    458  CD1 PHE A  61      29.156 -41.320  68.226  1.00 57.18           C  
ATOM    459  CE1 PHE A  61      29.955 -40.214  68.448  1.00 68.11           C  
ATOM    460  CZ  PHE A  61      31.331 -40.326  68.319  1.00 78.78           C  
ATOM    461  CE2 PHE A  61      31.903 -41.541  67.968  1.00 67.03           C  
ATOM    462  CD2 PHE A  61      31.097 -42.637  67.746  1.00 62.81           C  
ATOM    463  C   PHE A  61      27.220 -45.398  68.526  1.00 37.34           C  
ATOM    464  O   PHE A  61      27.527 -46.575  68.310  1.00 49.28           O  
ATOM    465  N   LYS A  62      25.972 -44.945  68.456  1.00 37.96           N  
ATOM    466  CA  LYS A  62      24.912 -45.673  67.756  1.00 37.95           C  
ATOM    467  CB  LYS A  62      23.566 -45.434  68.428  1.00 39.85           C  
ATOM    468  CG  LYS A  62      22.382 -46.080  67.749  1.00 45.92           C  
ATOM    469  CD  LYS A  62      21.086 -45.670  68.446  1.00 51.51           C  
ATOM    470  CE  LYS A  62      19.861 -46.220  67.739  1.00 60.23           C  
ATOM    471  NZ  LYS A  62      19.759 -47.699  67.909  1.00 56.07           N  
ATOM    472  C   LYS A  62      24.884 -45.216  66.283  1.00 31.94           C  
ATOM    473  O   LYS A  62      24.453 -44.092  65.964  1.00 34.65           O  
ATOM    474  N   LEU A  63      25.387 -46.062  65.396  1.00 28.93           N  
ATOM    475  CA  LEU A  63      25.441 -45.714  63.974  1.00 24.41           C  
ATOM    476  CB  LEU A  63      26.638 -46.358  63.293  1.00 27.53           C  
ATOM    477  CG  LEU A  63      27.985 -46.168  63.995  1.00 38.47           C  
ATOM    478  CD1 LEU A  63      29.074 -46.948  63.264  1.00 29.02           C  
ATOM    479  CD2 LEU A  63      28.332 -44.684  64.076  1.00 33.41           C  
ATOM    480  C   LEU A  63      24.159 -46.174  63.301  1.00 31.30           C  
ATOM    481  O   LEU A  63      23.881 -47.365  63.260  1.00 36.45           O  
ATOM    482  N   ASN A  64      23.369 -45.237  62.794  1.00 26.78           N  
ATOM    483  CA  ASN A  64      22.165 -45.606  62.065  1.00 23.79           C  
ATOM    484  CB  ASN A  64      21.024 -44.649  62.399  1.00 28.39           C  
ATOM    485  CG  ASN A  64      20.672 -44.694  63.875  1.00 42.96           C  
ATOM    486  OD1 ASN A  64      20.658 -45.769  64.470  1.00 36.67           O  
ATOM    487  ND2 ASN A  64      20.410 -43.537  64.474  1.00 41.02           N  
ATOM    488  C   ASN A  64      22.479 -45.602  60.584  1.00 24.41           C  
ATOM    489  O   ASN A  64      22.671 -44.541  60.007  1.00 24.82           O  
ATOM    490  N   VAL A  65      22.573 -46.797  59.995  1.00 23.89           N  
ATOM    491  CA  VAL A  65      23.020 -46.934  58.618  1.00 19.27           C  
ATOM    492  CB  VAL A  65      23.994 -48.104  58.442  1.00 22.43           C  
ATOM    493  CG1 VAL A  65      24.582 -48.066  57.024  1.00 22.99           C  
ATOM    494  CG2 VAL A  65      25.090 -48.056  59.504  1.00 22.91           C  
ATOM    495  C   VAL A  65      21.825 -47.144  57.693  1.00 25.63           C  
ATOM    496  O   VAL A  65      21.072 -48.115  57.849  1.00 22.07           O  
ATOM    497  N   TRP A  66      21.657 -46.214  56.755  1.00 23.07           N  
ATOM    498  CA  TRP A  66      20.558 -46.239  55.801  1.00 22.46           C  
ATOM    499  CB  TRP A  66      19.992 -44.843  55.623  1.00 19.85           C  
ATOM    500  CG  TRP A  66      19.226 -44.306  56.814  1.00 24.26           C  
ATOM    501  CD1 TRP A  66      19.682 -44.137  58.086  1.00 21.05           C  
ATOM    502  NE1 TRP A  66      18.678 -43.595  58.878  1.00 26.29           N  
ATOM    503  CE2 TRP A  66      17.561 -43.401  58.104  1.00 25.09           C  
ATOM    504  CD2 TRP A  66      17.870 -43.840  56.799  1.00 20.83           C  
ATOM    505  CE3 TRP A  66      16.886 -43.756  55.800  1.00 25.77           C  
ATOM    506  CZ3 TRP A  66      15.648 -43.229  56.128  1.00 23.94           C  
ATOM    507  CH2 TRP A  66      15.366 -42.807  57.432  1.00 20.60           C  
ATOM    508  CZ2 TRP A  66      16.309 -42.878  58.436  1.00 28.05           C  
ATOM    509  C   TRP A  66      21.002 -46.771  54.434  1.00 26.59           C  
ATOM    510  O   TRP A  66      21.719 -46.095  53.700  1.00 23.12           O  
ATOM    511  N   ASP A  67      20.535 -47.961  54.084  1.00 21.94           N  
ATOM    512  CA  ASP A  67      20.943 -48.646  52.862  1.00 20.64           C  
ATOM    513  CB  ASP A  67      21.186 -50.135  53.178  1.00 22.54           C  
ATOM    514  CG  ASP A  67      21.109 -51.041  51.957  1.00 26.44           C  
ATOM    515  OD1 ASP A  67      21.565 -50.633  50.864  1.00 27.88           O  
ATOM    516  OD2 ASP A  67      20.598 -52.190  52.113  1.00 24.22           O  
ATOM    517  C   ASP A  67      19.876 -48.481  51.790  1.00 25.85           C  
ATOM    518  O   ASP A  67      18.862 -49.164  51.840  1.00 22.71           O  
ATOM    519  N   ILE A  68      20.113 -47.602  50.818  1.00 19.22           N  
ATOM    520  CA  ILE A  68      19.118 -47.313  49.773  1.00 17.61           C  
ATOM    521  CB  ILE A  68      19.108 -45.795  49.394  1.00 22.23           C  
ATOM    522  CG1 ILE A  68      19.364 -44.906  50.632  1.00 21.83           C  
ATOM    523  CD1 ILE A  68      18.248 -44.955  51.700  1.00 26.06           C  
ATOM    524  CG2 ILE A  68      17.791 -45.417  48.672  1.00 19.38           C  
ATOM    525  C   ILE A  68      19.389 -48.141  48.522  1.00 25.38           C  
ATOM    526  O   ILE A  68      20.535 -48.342  48.171  1.00 22.43           O  
ATOM    527  N   GLY A  69      18.342 -48.618  47.846  1.00 19.61           N  
ATOM    528  CA  GLY A  69      18.520 -49.439  46.662  1.00 21.00           C  
ATOM    529  C   GLY A  69      19.217 -48.614  45.589  1.00 22.21           C  
ATOM    530  O   GLY A  69      18.967 -47.423  45.487  1.00 22.24           O  
ATOM    531  N   GLY A  70      20.088 -49.245  44.810  1.00 19.58           N  
ATOM    532  CA  GLY A  70      20.889 -48.544  43.812  1.00 20.84           C  
ATOM    533  C   GLY A  70      20.438 -48.688  42.354  1.00 23.02           C  
ATOM    534  O   GLY A  70      21.077 -48.135  41.461  1.00 19.39           O  
ATOM    535  N   GLN A  71      19.348 -49.412  42.092  1.00 21.01           N  
ATOM    536  CA  GLN A  71      18.841 -49.481  40.709  1.00 18.58           C  
ATOM    537  CB  GLN A  71      17.574 -50.337  40.611  1.00 20.92           C  
ATOM    538  CG  GLN A  71      17.775 -51.854  40.725  1.00 30.15           C  
ATOM    539  CD  GLN A  71      16.439 -52.570  40.834  1.00 30.24           C  
ATOM    540  OE1 GLN A  71      15.777 -52.807  39.836  1.00 29.52           O  
ATOM    541  NE2 GLN A  71      16.015 -52.864  42.053  1.00 21.47           N  
ATOM    542  C   GLN A  71      18.525 -48.081  40.212  1.00 18.79           C  
ATOM    543  O   GLN A  71      18.059 -47.224  40.975  1.00 18.51           O  
ATOM    544  N   ARG A  72      18.737 -47.869  38.926  1.00 22.76           N  
ATOM    545  CA  ARG A  72      18.485 -46.577  38.325  1.00 24.31           C  
ATOM    546  CB  ARG A  72      18.665 -46.689  36.798  1.00 24.16           C  
ATOM    547  CG  ARG A  72      20.083 -46.313  36.398  1.00 32.67           C  
ATOM    548  CD  ARG A  72      20.898 -47.385  35.755  1.00 35.22           C  
ATOM    549  NE  ARG A  72      20.675 -47.423  34.329  1.00 33.65           N  
ATOM    550  CZ  ARG A  72      21.592 -47.504  33.360  1.00 39.03           C  
ATOM    551  NH1 ARG A  72      22.905 -47.527  33.572  1.00 34.29           N  
ATOM    552  NH2 ARG A  72      21.157 -47.552  32.122  1.00 23.98           N  
ATOM    553  C   ARG A  72      17.104 -46.023  38.689  1.00 19.05           C  
ATOM    554  O   ARG A  72      16.985 -44.856  39.016  1.00 20.04           O  
ATOM    555  N   LYS A  73      16.078 -46.873  38.687  1.00 20.52           N  
ATOM    556  CA  LYS A  73      14.716 -46.410  38.976  1.00 23.01           C  
ATOM    557  CB  LYS A  73      13.720 -47.551  38.760  1.00 23.19           C  
ATOM    558  CG  LYS A  73      13.902 -48.707  39.736  1.00 25.62           C  
ATOM    559  CD  LYS A  73      12.897 -49.833  39.540  1.00 32.83           C  
ATOM    560  CE  LYS A  73      13.089 -50.878  40.647  1.00 38.35           C  
ATOM    561  NZ  LYS A  73      12.138 -52.012  40.598  1.00 49.61           N  
ATOM    562  C   LYS A  73      14.567 -45.847  40.399  1.00 25.66           C  
ATOM    563  O   LYS A  73      13.599 -45.144  40.707  1.00 22.59           O  
ATOM    564  N   ILE A  74      15.538 -46.138  41.265  1.00 21.03           N  
ATOM    565  CA  ILE A  74      15.451 -45.724  42.666  1.00 21.07           C  
ATOM    566  CB  ILE A  74      15.886 -46.876  43.589  1.00 19.67           C  
ATOM    567  CG1 ILE A  74      15.025 -48.125  43.307  1.00 20.53           C  
ATOM    568  CD1 ILE A  74      15.421 -49.297  44.153  1.00 26.90           C  
ATOM    569  CG2 ILE A  74      15.803 -46.467  45.063  1.00 18.48           C  
ATOM    570  C   ILE A  74      16.308 -44.481  42.930  1.00 20.43           C  
ATOM    571  O   ILE A  74      16.082 -43.724  43.896  1.00 20.33           O  
ATOM    572  N   ARG A  75      17.280 -44.239  42.053  1.00 19.51           N  
ATOM    573  CA  ARG A  75      18.183 -43.112  42.299  1.00 21.85           C  
ATOM    574  CB  ARG A  75      19.316 -43.112  41.271  1.00 18.69           C  
ATOM    575  CG  ARG A  75      20.225 -44.346  41.436  1.00 20.18           C  
ATOM    576  CD  ARG A  75      21.386 -44.375  40.443  1.00 19.84           C  
ATOM    577  NE  ARG A  75      21.750 -45.760  40.199  1.00 22.42           N  
ATOM    578  CZ  ARG A  75      22.502 -46.187  39.192  1.00 25.53           C  
ATOM    579  NH1 ARG A  75      23.032 -45.328  38.328  1.00 19.93           N  
ATOM    580  NH2 ARG A  75      22.730 -47.489  39.063  1.00 26.47           N  
ATOM    581  C   ARG A  75      17.486 -41.726  42.338  1.00 20.80           C  
ATOM    582  O   ARG A  75      17.959 -40.835  43.038  1.00 23.90           O  
ATOM    583  N   PRO A  76      16.359 -41.534  41.613  1.00 22.47           N  
ATOM    584  CA  PRO A  76      15.721 -40.218  41.828  1.00 25.00           C  
ATOM    585  CB  PRO A  76      14.567 -40.208  40.806  1.00 24.11           C  
ATOM    586  CG  PRO A  76      15.076 -41.118  39.677  1.00 24.07           C  
ATOM    587  CD  PRO A  76      15.797 -42.225  40.432  1.00 22.01           C  
ATOM    588  C   PRO A  76      15.180 -40.015  43.248  1.00 24.08           C  
ATOM    589  O   PRO A  76      14.880 -38.871  43.592  1.00 24.17           O  
ATOM    590  N   TYR A  77      15.073 -41.085  44.036  1.00 19.78           N  
ATOM    591  CA  TYR A  77      14.630 -41.025  45.429  1.00 22.26           C  
ATOM    592  CB  TYR A  77      13.879 -42.311  45.823  1.00 21.03           C  
ATOM    593  CG  TYR A  77      12.610 -42.517  45.025  1.00 25.91           C  
ATOM    594  CD1 TYR A  77      12.651 -43.095  43.758  1.00 23.29           C  
ATOM    595  CE1 TYR A  77      11.483 -43.273  43.007  1.00 25.00           C  
ATOM    596  CZ  TYR A  77      10.261 -42.876  43.551  1.00 39.06           C  
ATOM    597  OH  TYR A  77       9.081 -43.051  42.852  1.00 39.49           O  
ATOM    598  CE2 TYR A  77      10.208 -42.315  44.804  1.00 35.91           C  
ATOM    599  CD2 TYR A  77      11.378 -42.131  45.535  1.00 29.90           C  
ATOM    600  C   TYR A  77      15.779 -40.831  46.405  1.00 19.37           C  
ATOM    601  O   TYR A  77      15.548 -40.619  47.590  1.00 21.68           O  
ATOM    602  N   TRP A  78      17.014 -40.963  45.926  1.00 21.74           N  
ATOM    603  CA  TRP A  78      18.178 -40.860  46.813  1.00 22.35           C  
ATOM    604  CB  TRP A  78      19.458 -40.939  45.993  1.00 23.47           C  
ATOM    605  CG  TRP A  78      19.896 -42.339  45.688  1.00 20.54           C  
ATOM    606  CD1 TRP A  78      19.195 -43.497  45.896  1.00 17.88           C  
ATOM    607  NE1 TRP A  78      19.944 -44.580  45.492  1.00 20.95           N  
ATOM    608  CE2 TRP A  78      21.154 -44.130  45.027  1.00 21.31           C  
ATOM    609  CD2 TRP A  78      21.149 -42.719  45.121  1.00 26.15           C  
ATOM    610  CE3 TRP A  78      22.276 -42.000  44.690  1.00 19.19           C  
ATOM    611  CZ3 TRP A  78      23.359 -42.713  44.179  1.00 21.37           C  
ATOM    612  CH2 TRP A  78      23.330 -44.118  44.099  1.00 27.02           C  
ATOM    613  CZ2 TRP A  78      22.243 -44.843  44.525  1.00 21.48           C  
ATOM    614  C   TRP A  78      18.134 -39.552  47.608  1.00 23.17           C  
ATOM    615  O   TRP A  78      18.424 -39.509  48.822  1.00 19.64           O  
ATOM    616  N   ARG A  79      17.711 -38.486  46.926  1.00 20.00           N  
ATOM    617  CA  ARG A  79      17.727 -37.159  47.544  1.00 31.62           C  
ATOM    618  CB  ARG A  79      17.469 -36.067  46.505  1.00 34.22           C  
ATOM    619  CG  ARG A  79      16.141 -36.148  45.809  1.00 36.72           C  
ATOM    620  CD  ARG A  79      15.819 -34.772  45.190  1.00 49.62           C  
ATOM    621  NE  ARG A  79      15.518 -34.832  43.767  1.00 68.12           N  
ATOM    622  CZ  ARG A  79      15.371 -33.757  42.995  1.00 69.04           C  
ATOM    623  NH1 ARG A  79      15.491 -32.538  43.509  1.00 68.32           N  
ATOM    624  NH2 ARG A  79      15.095 -33.895  41.708  1.00 61.43           N  
ATOM    625  C   ARG A  79      16.735 -37.004  48.689  1.00 22.43           C  
ATOM    626  O   ARG A  79      16.874 -36.102  49.510  1.00 22.78           O  
ATOM    627  N   SER A  80      15.737 -37.876  48.757  1.00 21.56           N  
ATOM    628  CA  SER A  80      14.845 -37.900  49.916  1.00 23.38           C  
ATOM    629  CB  SER A  80      13.690 -38.876  49.674  1.00 29.64           C  
ATOM    630  OG  SER A  80      12.966 -38.479  48.537  1.00 29.75           O  
ATOM    631  C   SER A  80      15.548 -38.294  51.203  1.00 31.01           C  
ATOM    632  O   SER A  80      14.963 -38.191  52.294  1.00 23.98           O  
ATOM    633  N   TYR A  81      16.788 -38.772  51.093  1.00 21.30           N  
ATOM    634  CA  TYR A  81      17.512 -39.266  52.273  1.00 23.37           C  
ATOM    635  CB  TYR A  81      17.900 -40.760  52.070  1.00 21.63           C  
ATOM    636  CG  TYR A  81      16.663 -41.584  51.777  1.00 24.36           C  
ATOM    637  CD2 TYR A  81      16.320 -41.911  50.468  1.00 21.40           C  
ATOM    638  CE2 TYR A  81      15.173 -42.607  50.188  1.00 23.52           C  
ATOM    639  CZ  TYR A  81      14.332 -42.969  51.218  1.00 21.47           C  
ATOM    640  OH  TYR A  81      13.189 -43.654  50.916  1.00 22.40           O  
ATOM    641  CE1 TYR A  81      14.638 -42.659  52.532  1.00 18.83           C  
ATOM    642  CD1 TYR A  81      15.793 -41.957  52.803  1.00 20.87           C  
ATOM    643  C   TYR A  81      18.751 -38.417  52.618  1.00 27.59           C  
ATOM    644  O   TYR A  81      19.471 -38.743  53.563  1.00 24.28           O  
ATOM    645  N   PHE A  82      18.977 -37.330  51.875  1.00 23.74           N  
ATOM    646  CA  PHE A  82      20.182 -36.505  52.053  1.00 29.33           C  
ATOM    647  CB  PHE A  82      20.351 -35.519  50.886  1.00 23.72           C  
ATOM    648  CG  PHE A  82      20.688 -36.178  49.557  1.00 28.32           C  
ATOM    649  CD1 PHE A  82      21.035 -37.516  49.488  1.00 24.80           C  
ATOM    650  CE1 PHE A  82      21.342 -38.115  48.254  1.00 19.51           C  
ATOM    651  CZ  PHE A  82      21.305 -37.376  47.101  1.00 23.37           C  
ATOM    652  CE2 PHE A  82      20.961 -36.032  47.161  1.00 31.35           C  
ATOM    653  CD2 PHE A  82      20.654 -35.447  48.385  1.00 25.29           C  
ATOM    654  C   PHE A  82      20.191 -35.713  53.363  1.00 32.16           C  
ATOM    655  O   PHE A  82      21.225 -35.599  54.024  1.00 27.98           O  
ATOM    656  N   GLU A  83      19.041 -35.163  53.733  1.00 32.58           N  
ATOM    657  CA  GLU A  83      18.982 -34.257  54.883  1.00 37.27           C  
ATOM    658  CB  GLU A  83      17.578 -33.665  55.028  1.00 36.69           C  
ATOM    659  CG  GLU A  83      17.582 -32.311  55.734  1.00 55.75           C  
ATOM    660  CD  GLU A  83      16.638 -31.306  55.089  1.00 84.22           C  
ATOM    661  OE1 GLU A  83      15.477 -31.667  54.793  1.00 89.55           O  
ATOM    662  OE2 GLU A  83      17.070 -30.155  54.856  1.00 89.46           O  
ATOM    663  C   GLU A  83      19.404 -34.938  56.185  1.00 34.63           C  
ATOM    664  O   GLU A  83      19.103 -36.110  56.419  1.00 29.17           O  
ATOM    665  N   ASN A  84      20.128 -34.197  57.015  1.00 30.33           N  
ATOM    666  CA  ASN A  84      20.653 -34.719  58.281  1.00 32.32           C  
ATOM    667  CB  ASN A  84      19.507 -35.023  59.236  1.00 26.99           C  
ATOM    668  CG  ASN A  84      18.941 -33.768  59.879  1.00 53.94           C  
ATOM    669  OD1 ASN A  84      19.063 -33.569  61.085  1.00 68.00           O  
ATOM    670  ND2 ASN A  84      18.316 -32.921  59.077  1.00 55.29           N  
ATOM    671  C   ASN A  84      21.533 -35.965  58.118  1.00 40.30           C  
ATOM    672  O   ASN A  84      21.505 -36.873  58.943  1.00 34.76           O  
ATOM    673  N   THR A  85      22.321 -36.004  57.054  1.00 30.78           N  
ATOM    674  CA  THR A  85      23.319 -37.059  56.910  1.00 24.55           C  
ATOM    675  CB  THR A  85      23.538 -37.422  55.428  1.00 28.40           C  
ATOM    676  OG1 THR A  85      22.303 -37.902  54.885  1.00 32.09           O  
ATOM    677  CG2 THR A  85      24.602 -38.505  55.275  1.00 24.33           C  
ATOM    678  C   THR A  85      24.632 -36.601  57.555  1.00 29.98           C  
ATOM    679  O   THR A  85      25.143 -35.518  57.273  1.00 30.79           O  
ATOM    680  N   ASP A  86      25.151 -37.411  58.462  1.00 27.71           N  
ATOM    681  CA  ASP A  86      26.401 -37.084  59.131  1.00 33.93           C  
ATOM    682  CB  ASP A  86      26.372 -37.614  60.563  1.00 31.71           C  
ATOM    683  CG  ASP A  86      25.225 -37.020  61.369  1.00 36.39           C  
ATOM    684  OD1 ASP A  86      25.036 -35.781  61.334  1.00 38.09           O  
ATOM    685  OD2 ASP A  86      24.506 -37.790  62.028  1.00 32.94           O  
ATOM    686  C   ASP A  86      27.604 -37.636  58.379  1.00 34.91           C  
ATOM    687  O   ASP A  86      28.691 -37.046  58.401  1.00 28.64           O  
ATOM    688  N   ILE A  87      27.394 -38.769  57.711  1.00 26.29           N  
ATOM    689  CA  ILE A  87      28.456 -39.474  56.992  1.00 26.45           C  
ATOM    690  CB  ILE A  87      29.130 -40.531  57.895  1.00 31.97           C  
ATOM    691  CG1 ILE A  87      29.911 -39.849  59.026  1.00 32.92           C  
ATOM    692  CD1 ILE A  87      29.976 -40.649  60.258  1.00 47.83           C  
ATOM    693  CG2 ILE A  87      30.073 -41.414  57.074  1.00 26.17           C  
ATOM    694  C   ILE A  87      27.897 -40.162  55.732  1.00 28.10           C  
ATOM    695  O   ILE A  87      26.825 -40.776  55.775  1.00 22.42           O  
ATOM    696  N   LEU A  88      28.617 -40.055  54.620  1.00 19.62           N  
ATOM    697  CA  LEU A  88      28.267 -40.784  53.399  1.00 22.92           C  
ATOM    698  CB  LEU A  88      28.326 -39.853  52.177  1.00 21.52           C  
ATOM    699  CG  LEU A  88      28.205 -40.560  50.827  1.00 27.64           C  
ATOM    700  CD1 LEU A  88      26.842 -41.255  50.725  1.00 27.88           C  
ATOM    701  CD2 LEU A  88      28.400 -39.575  49.666  1.00 19.57           C  
ATOM    702  C   LEU A  88      29.209 -41.981  53.195  1.00 25.70           C  
ATOM    703  O   LEU A  88      30.430 -41.828  53.162  1.00 22.77           O  
ATOM    704  N   ILE A  89      28.657 -43.182  53.083  1.00 22.21           N  
ATOM    705  CA  ILE A  89      29.467 -44.317  52.662  1.00 19.99           C  
ATOM    706  CB  ILE A  89      29.291 -45.526  53.597  1.00 18.94           C  
ATOM    707  CG1 ILE A  89      29.771 -45.171  55.010  1.00 20.58           C  
ATOM    708  CD1 ILE A  89      29.664 -46.336  55.997  1.00 25.58           C  
ATOM    709  CG2 ILE A  89      30.036 -46.738  53.051  1.00 23.71           C  
ATOM    710  C   ILE A  89      29.071 -44.670  51.235  1.00 26.17           C  
ATOM    711  O   ILE A  89      27.899 -44.934  50.957  1.00 22.62           O  
ATOM    712  N   TYR A  90      30.037 -44.649  50.322  1.00 20.52           N  
ATOM    713  CA  TYR A  90      29.750 -44.912  48.914  1.00 21.58           C  
ATOM    714  CB  TYR A  90      30.173 -43.733  48.013  1.00 18.40           C  
ATOM    715  CG  TYR A  90      29.580 -43.861  46.608  1.00 22.05           C  
ATOM    716  CD2 TYR A  90      30.285 -44.504  45.601  1.00 20.83           C  
ATOM    717  CE2 TYR A  90      29.747 -44.679  44.346  1.00 24.16           C  
ATOM    718  CZ  TYR A  90      28.483 -44.189  44.056  1.00 23.05           C  
ATOM    719  OH  TYR A  90      27.992 -44.368  42.780  1.00 27.23           O  
ATOM    720  CE1 TYR A  90      27.740 -43.535  45.035  1.00 20.51           C  
ATOM    721  CD1 TYR A  90      28.292 -43.389  46.317  1.00 21.18           C  
ATOM    722  C   TYR A  90      30.467 -46.206  48.485  1.00 27.71           C  
ATOM    723  O   TYR A  90      31.681 -46.331  48.628  1.00 23.91           O  
ATOM    724  N   VAL A  91      29.701 -47.166  47.985  1.00 22.71           N  
ATOM    725  CA  VAL A  91      30.203 -48.514  47.734  1.00 22.90           C  
ATOM    726  CB  VAL A  91      29.268 -49.582  48.337  1.00 24.21           C  
ATOM    727  CG1 VAL A  91      29.853 -50.999  48.169  1.00 23.57           C  
ATOM    728  CG2 VAL A  91      29.035 -49.280  49.797  1.00 17.21           C  
ATOM    729  C   VAL A  91      30.350 -48.770  46.245  1.00 25.04           C  
ATOM    730  O   VAL A  91      29.418 -48.506  45.464  1.00 21.04           O  
ATOM    731  N   ILE A  92      31.521 -49.288  45.864  1.00 21.89           N  
ATOM    732  CA  ILE A  92      31.818 -49.663  44.472  1.00 19.98           C  
ATOM    733  CB  ILE A  92      32.969 -48.774  43.928  1.00 25.80           C  
ATOM    734  CG1 ILE A  92      32.513 -47.304  43.885  1.00 28.68           C  
ATOM    735  CD1 ILE A  92      33.626 -46.292  43.637  1.00 23.62           C  
ATOM    736  CG2 ILE A  92      33.417 -49.219  42.559  1.00 28.21           C  
ATOM    737  C   ILE A  92      32.173 -51.154  44.321  1.00 25.01           C  
ATOM    738  O   ILE A  92      32.967 -51.686  45.097  1.00 22.20           O  
ATOM    739  N   ASP A  93      31.558 -51.824  43.343  1.00 22.43           N  
ATOM    740  CA  ASP A  93      31.952 -53.175  42.945  1.00 30.37           C  
ATOM    741  CB  ASP A  93      30.859 -53.853  42.085  1.00 27.56           C  
ATOM    742  CG  ASP A  93      31.253 -55.274  41.598  1.00 35.35           C  
ATOM    743  OD1 ASP A  93      32.457 -55.607  41.518  1.00 29.97           O  
ATOM    744  OD2 ASP A  93      30.336 -56.073  41.296  1.00 28.05           O  
ATOM    745  C   ASP A  93      33.263 -53.052  42.179  1.00 29.49           C  
ATOM    746  O   ASP A  93      33.270 -52.701  40.999  1.00 26.70           O  
ATOM    747  N   SER A  94      34.372 -53.362  42.845  1.00 26.70           N  
ATOM    748  CA  SER A  94      35.697 -53.142  42.258  1.00 27.50           C  
ATOM    749  CB  SER A  94      36.806 -53.392  43.297  1.00 31.88           C  
ATOM    750  OG  SER A  94      36.570 -52.663  44.490  1.00 35.09           O  
ATOM    751  C   SER A  94      35.957 -54.031  41.051  1.00 27.27           C  
ATOM    752  O   SER A  94      36.873 -53.756  40.272  1.00 27.27           O  
ATOM    753  N   ALA A  95      35.179 -55.104  40.916  1.00 30.03           N  
ATOM    754  CA  ALA A  95      35.382 -56.067  39.826  1.00 31.25           C  
ATOM    755  CB  ALA A  95      35.012 -57.472  40.278  1.00 36.49           C  
ATOM    756  C   ALA A  95      34.577 -55.683  38.591  1.00 42.42           C  
ATOM    757  O   ALA A  95      34.847 -56.161  37.488  1.00 38.32           O  
ATOM    758  N   ASP A  96      33.598 -54.804  38.785  1.00 30.98           N  
ATOM    759  CA  ASP A  96      32.723 -54.363  37.703  1.00 32.12           C  
ATOM    760  CB  ASP A  96      31.318 -54.096  38.248  1.00 33.81           C  
ATOM    761  CG  ASP A  96      30.243 -54.186  37.169  1.00 44.53           C  
ATOM    762  OD1 ASP A  96      30.588 -54.139  35.970  1.00 29.58           O  
ATOM    763  OD2 ASP A  96      29.051 -54.289  37.524  1.00 37.39           O  
ATOM    764  C   ASP A  96      33.250 -53.113  36.994  1.00 37.34           C  
ATOM    765  O   ASP A  96      32.664 -52.045  37.118  1.00 30.75           O  
ATOM    766  N   ARG A  97      34.331 -53.256  36.229  1.00 29.60           N  
ATOM    767  CA  ARG A  97      34.981 -52.121  35.576  1.00 32.04           C  
ATOM    768  CB  ARG A  97      36.289 -52.558  34.925  1.00 39.08           C  
ATOM    769  CG  ARG A  97      37.224 -53.215  35.874  1.00 39.98           C  
ATOM    770  CD  ARG A  97      38.240 -54.061  35.135  1.00 60.60           C  
ATOM    771  NE  ARG A  97      39.110 -54.729  36.090  1.00 49.15           N  
ATOM    772  CZ  ARG A  97      40.209 -54.178  36.588  1.00 50.72           C  
ATOM    773  NH1 ARG A  97      40.571 -52.960  36.196  1.00 49.70           N  
ATOM    774  NH2 ARG A  97      40.943 -54.848  37.468  1.00 52.15           N  
ATOM    775  C   ARG A  97      34.129 -51.436  34.518  1.00 28.65           C  
ATOM    776  O   ARG A  97      34.248 -50.228  34.321  1.00 26.97           O  
ATOM    777  N   LYS A  98      33.276 -52.206  33.845  1.00 21.40           N  
ATOM    778  CA  LYS A  98      32.377 -51.663  32.819  1.00 27.41           C  
ATOM    779  CB  LYS A  98      31.558 -52.793  32.193  1.00 28.88           C  
ATOM    780  CG  LYS A  98      32.365 -53.733  31.316  1.00 45.82           C  
ATOM    781  CD  LYS A  98      31.786 -55.145  31.360  1.00 57.74           C  
ATOM    782  CE  LYS A  98      32.892 -56.178  31.521  1.00 64.73           C  
ATOM    783  NZ  LYS A  98      32.477 -57.302  32.406  1.00 61.60           N  
ATOM    784  C   LYS A  98      31.425 -50.598  33.385  1.00 30.44           C  
ATOM    785  O   LYS A  98      30.851 -49.805  32.640  1.00 31.64           O  
ATOM    786  N   ARG A  99      31.258 -50.586  34.705  1.00 22.54           N  
ATOM    787  CA  ARG A  99      30.317 -49.659  35.344  1.00 22.52           C  
ATOM    788  CB  ARG A  99      29.367 -50.446  36.249  1.00 29.01           C  
ATOM    789  CG  ARG A  99      28.484 -51.420  35.472  1.00 30.06           C  
ATOM    790  CD  ARG A  99      27.021 -51.162  35.777  1.00 35.11           C  
ATOM    791  NE  ARG A  99      26.544 -52.030  36.838  1.00 41.87           N  
ATOM    792  CZ  ARG A  99      25.423 -51.828  37.524  1.00 31.18           C  
ATOM    793  NH1 ARG A  99      24.664 -50.766  37.278  1.00 40.78           N  
ATOM    794  NH2 ARG A  99      25.082 -52.681  38.472  1.00 42.39           N  
ATOM    795  C   ARG A  99      31.019 -48.557  36.142  1.00 27.86           C  
ATOM    796  O   ARG A  99      30.368 -47.775  36.857  1.00 23.07           O  
ATOM    797  N   PHE A 100      32.345 -48.493  36.027  1.00 26.64           N  
ATOM    798  CA  PHE A 100      33.123 -47.459  36.708  1.00 25.86           C  
ATOM    799  CB  PHE A 100      34.628 -47.657  36.461  1.00 30.45           C  
ATOM    800  CG  PHE A 100      35.266 -48.722  37.321  1.00 35.78           C  
ATOM    801  CD1 PHE A 100      34.502 -49.535  38.154  1.00 30.55           C  
ATOM    802  CE1 PHE A 100      35.091 -50.502  38.951  1.00 32.86           C  
ATOM    803  CZ  PHE A 100      36.471 -50.685  38.914  1.00 33.41           C  
ATOM    804  CE2 PHE A 100      37.245 -49.887  38.083  1.00 34.70           C  
ATOM    805  CD2 PHE A 100      36.643 -48.907  37.296  1.00 39.53           C  
ATOM    806  C   PHE A 100      32.727 -46.025  36.286  1.00 29.06           C  
ATOM    807  O   PHE A 100      32.717 -45.104  37.120  1.00 27.16           O  
ATOM    808  N   GLU A 101      32.437 -45.809  35.003  1.00 24.71           N  
ATOM    809  CA  GLU A 101      32.021 -44.463  34.565  1.00 24.44           C  
ATOM    810  CB  GLU A 101      31.921 -44.352  33.033  1.00 27.96           C  
ATOM    811  CG  GLU A 101      33.187 -43.819  32.343  1.00 44.14           C  
ATOM    812  CD  GLU A 101      33.660 -42.457  32.871  1.00 50.17           C  
ATOM    813  OE1 GLU A 101      34.852 -42.348  33.230  1.00 63.26           O  
ATOM    814  OE2 GLU A 101      32.862 -41.490  32.903  1.00 52.89           O  
ATOM    815  C   GLU A 101      30.680 -44.092  35.183  1.00 23.14           C  
ATOM    816  O   GLU A 101      30.487 -42.971  35.638  1.00 28.96           O  
ATOM    817  N   GLU A 102      29.751 -45.037  35.195  1.00 24.67           N  
ATOM    818  CA  GLU A 102      28.419 -44.758  35.726  1.00 24.25           C  
ATOM    819  CB  GLU A 102      27.464 -45.936  35.486  1.00 21.64           C  
ATOM    820  CG  GLU A 102      26.067 -45.794  36.088  1.00 17.10           C  
ATOM    821  CD  GLU A 102      25.163 -47.002  35.833  1.00 25.28           C  
ATOM    822  OE1 GLU A 102      25.615 -47.962  35.184  1.00 26.24           O  
ATOM    823  OE2 GLU A 102      23.997 -46.999  36.301  1.00 27.51           O  
ATOM    824  C   GLU A 102      28.521 -44.456  37.203  1.00 23.75           C  
ATOM    825  O   GLU A 102      27.870 -43.537  37.677  1.00 20.03           O  
ATOM    826  N   THR A 103      29.326 -45.229  37.941  1.00 20.31           N  
ATOM    827  CA  THR A 103      29.380 -45.023  39.393  1.00 25.03           C  
ATOM    828  CB  THR A 103      29.986 -46.249  40.149  1.00 26.89           C  
ATOM    829  OG1 THR A 103      29.624 -46.194  41.541  1.00 23.61           O  
ATOM    830  CG2 THR A 103      31.515 -46.307  39.994  1.00 26.81           C  
ATOM    831  C   THR A 103      30.159 -43.742  39.700  1.00 25.58           C  
ATOM    832  O   THR A 103      29.847 -43.034  40.663  1.00 23.93           O  
ATOM    833  N   GLY A 104      31.133 -43.397  38.859  1.00 23.40           N  
ATOM    834  CA  GLY A 104      31.858 -42.152  39.077  1.00 25.25           C  
ATOM    835  C   GLY A 104      30.956 -40.933  38.910  1.00 28.55           C  
ATOM    836  O   GLY A 104      31.077 -39.945  39.627  1.00 29.56           O  
ATOM    837  N   GLN A 105      30.041 -40.997  37.952  1.00 23.10           N  
ATOM    838  CA  GLN A 105      29.116 -39.887  37.748  1.00 21.35           C  
ATOM    839  CB  GLN A 105      28.355 -40.059  36.439  1.00 24.24           C  
ATOM    840  CG  GLN A 105      29.293 -40.087  35.212  1.00 39.00           C  
ATOM    841  CD  GLN A 105      28.560 -40.192  33.878  1.00 60.51           C  
ATOM    842  OE1 GLN A 105      27.351 -40.442  33.837  1.00 55.76           O  
ATOM    843  NE2 GLN A 105      29.294 -39.991  32.775  1.00 50.25           N  
ATOM    844  C   GLN A 105      28.130 -39.742  38.912  1.00 22.99           C  
ATOM    845  O   GLN A 105      27.759 -38.631  39.267  1.00 22.05           O  
ATOM    846  N   GLU A 106      27.680 -40.853  39.485  1.00 23.49           N  
ATOM    847  CA  GLU A 106      26.820 -40.761  40.667  1.00 24.22           C  
ATOM    848  CB  GLU A 106      26.289 -42.152  41.084  1.00 24.49           C  
ATOM    849  CG  GLU A 106      25.434 -42.867  40.043  1.00 24.33           C  
ATOM    850  CD  GLU A 106      24.146 -42.118  39.691  1.00 27.13           C  
ATOM    851  OE1 GLU A 106      23.706 -41.266  40.479  1.00 24.67           O  
ATOM    852  OE2 GLU A 106      23.581 -42.374  38.612  1.00 19.51           O  
ATOM    853  C   GLU A 106      27.592 -40.105  41.832  1.00 19.98           C  
ATOM    854  O   GLU A 106      27.083 -39.198  42.515  1.00 20.86           O  
ATOM    855  N   LEU A 107      28.818 -40.559  42.075  1.00 22.47           N  
ATOM    856  CA  LEU A 107      29.625 -39.976  43.160  1.00 20.97           C  
ATOM    857  CB  LEU A 107      30.982 -40.677  43.281  1.00 25.42           C  
ATOM    858  CG  LEU A 107      31.812 -40.198  44.489  1.00 32.18           C  
ATOM    859  CD1 LEU A 107      31.028 -40.307  45.797  1.00 28.96           C  
ATOM    860  CD2 LEU A 107      33.173 -40.938  44.584  1.00 23.97           C  
ATOM    861  C   LEU A 107      29.823 -38.472  42.943  1.00 24.63           C  
ATOM    862  O   LEU A 107      29.614 -37.678  43.854  1.00 25.48           O  
ATOM    863  N   THR A 108      30.178 -38.077  41.724  1.00 27.18           N  
ATOM    864  CA  THR A 108      30.379 -36.651  41.424  1.00 25.02           C  
ATOM    865  CB  THR A 108      30.758 -36.449  39.938  1.00 28.27           C  
ATOM    866  OG1 THR A 108      31.968 -37.166  39.664  1.00 32.63           O  
ATOM    867  CG2 THR A 108      30.948 -34.957  39.601  1.00 34.63           C  
ATOM    868  C   THR A 108      29.136 -35.818  41.756  1.00 29.66           C  
ATOM    869  O   THR A 108      29.233 -34.770  42.400  1.00 27.34           O  
ATOM    870  N   GLU A 109      27.966 -36.291  41.336  1.00 28.05           N  
ATOM    871  CA  GLU A 109      26.731 -35.575  41.631  1.00 26.02           C  
ATOM    872  CB  GLU A 109      25.551 -36.242  40.930  1.00 29.29           C  
ATOM    873  CG  GLU A 109      25.526 -35.968  39.436  1.00 42.89           C  
ATOM    874  CD  GLU A 109      24.409 -36.696  38.702  1.00 68.23           C  
ATOM    875  OE1 GLU A 109      23.461 -37.185  39.364  1.00 70.02           O  
ATOM    876  OE2 GLU A 109      24.474 -36.764  37.449  1.00 71.13           O  
ATOM    877  C   GLU A 109      26.503 -35.496  43.142  1.00 30.07           C  
ATOM    878  O   GLU A 109      26.134 -34.436  43.679  1.00 25.67           O  
ATOM    879  N   LEU A 110      26.748 -36.603  43.838  1.00 22.64           N  
ATOM    880  CA  LEU A 110      26.603 -36.604  45.295  1.00 20.66           C  
ATOM    881  CB  LEU A 110      26.890 -37.993  45.884  1.00 23.94           C  
ATOM    882  CG  LEU A 110      25.847 -39.075  45.575  1.00 26.40           C  
ATOM    883  CD1 LEU A 110      26.311 -40.426  46.119  1.00 17.83           C  
ATOM    884  CD2 LEU A 110      24.498 -38.693  46.179  1.00 23.29           C  
ATOM    885  C   LEU A 110      27.523 -35.569  45.927  1.00 30.84           C  
ATOM    886  O   LEU A 110      27.121 -34.837  46.835  1.00 26.91           O  
ATOM    887  N   LEU A 111      28.755 -35.486  45.440  1.00 25.78           N  
ATOM    888  CA  LEU A 111      29.708 -34.567  46.052  1.00 31.72           C  
ATOM    889  CB  LEU A 111      31.135 -34.951  45.678  1.00 26.79           C  
ATOM    890  CG  LEU A 111      31.563 -36.335  46.183  1.00 31.41           C  
ATOM    891  CD1 LEU A 111      33.056 -36.484  46.095  1.00 38.21           C  
ATOM    892  CD2 LEU A 111      31.065 -36.622  47.613  1.00 35.82           C  
ATOM    893  C   LEU A 111      29.443 -33.113  45.676  1.00 29.80           C  
ATOM    894  O   LEU A 111      30.045 -32.203  46.249  1.00 32.41           O  
ATOM    895  N   GLU A 112      28.535 -32.895  44.732  1.00 24.46           N  
ATOM    896  CA  GLU A 112      28.153 -31.538  44.329  1.00 34.74           C  
ATOM    897  CB  GLU A 112      28.010 -31.438  42.798  1.00 33.95           C  
ATOM    898  CG  GLU A 112      29.324 -31.542  42.027  1.00 46.18           C  
ATOM    899  CD  GLU A 112      29.128 -31.652  40.508  1.00 56.09           C  
ATOM    900  OE1 GLU A 112      27.966 -31.666  40.030  1.00 54.85           O  
ATOM    901  OE2 GLU A 112      30.149 -31.721  39.789  1.00 55.83           O  
ATOM    902  C   GLU A 112      26.842 -31.104  44.979  1.00 38.51           C  
ATOM    903  O   GLU A 112      26.447 -29.947  44.887  1.00 34.73           O  
ATOM    904  N  AGLU A 113      26.197 -32.041  45.662  0.56 34.04           N  
ATOM    905  CA AGLU A 113      24.867 -31.838  46.222  0.56 29.89           C  
ATOM    906  CB AGLU A 113      24.299 -33.198  46.639  0.56 34.19           C  
ATOM    907  CG AGLU A 113      22.810 -33.262  46.713  0.56 34.11           C  
ATOM    908  CD AGLU A 113      22.152 -33.348  45.354  0.56 36.41           C  
ATOM    909  OE1AGLU A 113      21.122 -32.683  45.186  0.56 33.04           O  
ATOM    910  OE2AGLU A 113      22.638 -34.090  44.466  0.56 41.46           O  
ATOM    911  C  AGLU A 113      24.875 -30.873  47.420  0.56 33.17           C  
ATOM    912  O  AGLU A 113      25.615 -31.085  48.386  0.56 28.72           O  
ATOM    913  N  BGLU A 113      26.140 -32.040  45.610  0.44 34.06           N  
ATOM    914  CA BGLU A 113      24.800 -31.729  46.096  0.44 29.69           C  
ATOM    915  CB BGLU A 113      23.981 -33.009  46.317  0.44 33.74           C  
ATOM    916  CG BGLU A 113      22.817 -32.845  47.303  0.44 33.92           C  
ATOM    917  CD BGLU A 113      21.774 -31.811  46.860  0.44 32.53           C  
ATOM    918  OE1BGLU A 113      21.829 -31.340  45.709  0.44 45.45           O  
ATOM    919  OE2BGLU A 113      20.916 -31.440  47.682  0.44 31.51           O  
ATOM    920  C  BGLU A 113      24.838 -30.894  47.376  0.44 33.16           C  
ATOM    921  O  BGLU A 113      25.547 -31.207  48.336  0.44 29.04           O  
ATOM    922  N   GLU A 114      24.054 -29.823  47.366  1.00 38.29           N  
ATOM    923  CA  GLU A 114      24.003 -28.850  48.464  1.00 34.64           C  
ATOM    924  CB  GLU A 114      23.011 -27.718  48.135  1.00 36.79           C  
ATOM    925  CG  GLU A 114      22.650 -26.804  49.312  1.00 51.35           C  
ATOM    926  CD  GLU A 114      23.857 -26.196  50.041  1.00 69.44           C  
ATOM    927  OE1 GLU A 114      24.969 -26.128  49.462  1.00 63.80           O  
ATOM    928  OE2 GLU A 114      23.692 -25.804  51.220  1.00 73.16           O  
ATOM    929  C   GLU A 114      23.631 -29.470  49.799  1.00 35.32           C  
ATOM    930  O   GLU A 114      24.228 -29.145  50.830  1.00 31.71           O  
ATOM    931  N   LYS A 115      22.662 -30.376  49.788  1.00 28.96           N  
ATOM    932  CA  LYS A 115      22.220 -30.998  51.033  1.00 30.42           C  
ATOM    933  CB  LYS A 115      20.904 -31.755  50.809  1.00 40.93           C  
ATOM    934  CG  LYS A 115      19.666 -30.896  50.948  1.00 43.59           C  
ATOM    935  CD  LYS A 115      18.458 -31.735  51.330  1.00 45.11           C  
ATOM    936  CE  LYS A 115      17.830 -32.377  50.104  1.00 53.64           C  
ATOM    937  NZ  LYS A 115      17.110 -31.358  49.277  1.00 71.68           N  
ATOM    938  C   LYS A 115      23.264 -31.946  51.640  1.00 33.10           C  
ATOM    939  O   LYS A 115      23.108 -32.395  52.777  1.00 29.70           O  
ATOM    940  N   LEU A 116      24.327 -32.263  50.902  1.00 27.68           N  
ATOM    941  CA  LEU A 116      25.364 -33.153  51.457  1.00 29.00           C  
ATOM    942  CB  LEU A 116      25.595 -34.379  50.542  1.00 26.51           C  
ATOM    943  CG  LEU A 116      24.540 -35.498  50.522  1.00 26.67           C  
ATOM    944  CD1 LEU A 116      24.875 -36.560  49.477  1.00 22.11           C  
ATOM    945  CD2 LEU A 116      24.367 -36.158  51.916  1.00 24.80           C  
ATOM    946  C   LEU A 116      26.672 -32.406  51.640  1.00 34.96           C  
ATOM    947  O   LEU A 116      27.738 -33.018  51.770  1.00 28.76           O  
ATOM    948  N   SER A 117      26.606 -31.079  51.631  1.00 30.20           N  
ATOM    949  CA  SER A 117      27.840 -30.302  51.699  1.00 38.54           C  
ATOM    950  CB  SER A 117      27.559 -28.806  51.504  1.00 35.23           C  
ATOM    951  OG  SER A 117      26.503 -28.375  52.334  1.00 51.99           O  
ATOM    952  C   SER A 117      28.542 -30.577  53.038  1.00 32.85           C  
ATOM    953  O   SER A 117      27.888 -30.772  54.071  1.00 33.03           O  
ATOM    954  N   CYS A 118      29.870 -30.692  52.975  1.00 34.97           N  
ATOM    955  CA  CYS A 118      30.755 -30.893  54.136  1.00 30.82           C  
ATOM    956  CB  CYS A 118      30.478 -29.832  55.204  1.00 53.42           C  
ATOM    957  SG  CYS A 118      30.834 -28.160  54.630  1.00 50.20           S  
ATOM    958  C   CYS A 118      30.683 -32.284  54.776  1.00 35.44           C  
ATOM    959  O   CYS A 118      31.416 -32.579  55.719  1.00 27.51           O  
ATOM    960  N   VAL A 119      29.803 -33.138  54.270  1.00 22.61           N  
ATOM    961  CA  VAL A 119      29.661 -34.477  54.822  1.00 30.47           C  
ATOM    962  CB  VAL A 119      28.385 -35.166  54.284  1.00 28.75           C  
ATOM    963  CG1 VAL A 119      28.356 -36.653  54.712  1.00 24.01           C  
ATOM    964  CG2 VAL A 119      27.143 -34.414  54.777  1.00 27.25           C  
ATOM    965  C   VAL A 119      30.890 -35.321  54.487  1.00 28.59           C  
ATOM    966  O   VAL A 119      31.298 -35.394  53.319  1.00 29.03           O  
ATOM    967  N   PRO A 120      31.498 -35.946  55.509  1.00 24.61           N  
ATOM    968  CA  PRO A 120      32.612 -36.868  55.243  1.00 26.54           C  
ATOM    969  CB  PRO A 120      33.002 -37.370  56.634  1.00 27.64           C  
ATOM    970  CG  PRO A 120      32.480 -36.387  57.572  1.00 29.41           C  
ATOM    971  CD  PRO A 120      31.231 -35.814  56.948  1.00 35.06           C  
ATOM    972  C   PRO A 120      32.179 -38.041  54.351  1.00 31.61           C  
ATOM    973  O   PRO A 120      31.049 -38.528  54.501  1.00 29.36           O  
ATOM    974  N   VAL A 121      33.039 -38.481  53.435  1.00 25.05           N  
ATOM    975  CA  VAL A 121      32.673 -39.608  52.580  1.00 26.90           C  
ATOM    976  CB  VAL A 121      32.436 -39.148  51.125  1.00 25.30           C  
ATOM    977  CG1 VAL A 121      33.625 -38.376  50.589  1.00 34.29           C  
ATOM    978  CG2 VAL A 121      32.103 -40.354  50.210  1.00 27.74           C  
ATOM    979  C   VAL A 121      33.721 -40.730  52.616  1.00 35.47           C  
ATOM    980  O   VAL A 121      34.922 -40.512  52.387  1.00 25.78           O  
ATOM    981  N   LEU A 122      33.256 -41.930  52.947  1.00 26.41           N  
ATOM    982  CA  LEU A 122      34.066 -43.143  52.853  1.00 26.13           C  
ATOM    983  CB  LEU A 122      33.841 -44.058  54.066  1.00 25.26           C  
ATOM    984  CG  LEU A 122      34.424 -45.484  53.986  1.00 25.87           C  
ATOM    985  CD1 LEU A 122      35.968 -45.474  53.982  1.00 24.78           C  
ATOM    986  CD2 LEU A 122      33.897 -46.406  55.091  1.00 29.21           C  
ATOM    987  C   LEU A 122      33.714 -43.887  51.563  1.00 24.45           C  
ATOM    988  O   LEU A 122      32.551 -44.220  51.319  1.00 27.31           O  
ATOM    989  N   ILE A 123      34.705 -44.139  50.726  1.00 27.17           N  
ATOM    990  CA  ILE A 123      34.478 -44.952  49.537  1.00 24.65           C  
ATOM    991  CB  ILE A 123      35.194 -44.366  48.307  1.00 24.78           C  
ATOM    992  CG1 ILE A 123      34.604 -42.999  47.929  1.00 30.86           C  
ATOM    993  CD1 ILE A 123      35.322 -41.804  48.521  1.00 31.51           C  
ATOM    994  CG2 ILE A 123      35.071 -45.323  47.094  1.00 25.77           C  
ATOM    995  C   ILE A 123      34.961 -46.384  49.839  1.00 30.96           C  
ATOM    996  O   ILE A 123      36.147 -46.597  50.120  1.00 27.68           O  
ATOM    997  N   PHE A 124      34.046 -47.352  49.857  1.00 24.77           N  
ATOM    998  CA  PHE A 124      34.447 -48.756  50.003  1.00 25.69           C  
ATOM    999  CB  PHE A 124      33.372 -49.595  50.711  1.00 27.53           C  
ATOM   1000  CG  PHE A 124      33.542 -49.714  52.205  1.00 24.34           C  
ATOM   1001  CD1 PHE A 124      34.719 -50.209  52.752  1.00 24.50           C  
ATOM   1002  CE1 PHE A 124      34.860 -50.358  54.118  1.00 23.28           C  
ATOM   1003  CZ  PHE A 124      33.811 -50.035  54.974  1.00 24.83           C  
ATOM   1004  CE2 PHE A 124      32.619 -49.557  54.447  1.00 26.34           C  
ATOM   1005  CD2 PHE A 124      32.483 -49.409  53.066  1.00 18.63           C  
ATOM   1006  C   PHE A 124      34.709 -49.349  48.619  1.00 27.76           C  
ATOM   1007  O   PHE A 124      33.795 -49.438  47.802  1.00 25.94           O  
ATOM   1008  N   ALA A 125      35.948 -49.733  48.336  1.00 25.59           N  
ATOM   1009  CA  ALA A 125      36.228 -50.492  47.102  1.00 30.57           C  
ATOM   1010  CB  ALA A 125      37.662 -50.289  46.642  1.00 33.54           C  
ATOM   1011  C   ALA A 125      35.947 -51.951  47.394  1.00 32.51           C  
ATOM   1012  O   ALA A 125      36.819 -52.682  47.873  1.00 30.01           O  
ATOM   1013  N   ASN A 126      34.712 -52.365  47.134  1.00 22.16           N  
ATOM   1014  CA  ASN A 126      34.201 -53.652  47.607  1.00 26.13           C  
ATOM   1015  CB  ASN A 126      32.681 -53.570  47.778  1.00 23.39           C  
ATOM   1016  CG  ASN A 126      32.114 -54.751  48.523  1.00 27.60           C  
ATOM   1017  OD1 ASN A 126      32.764 -55.317  49.402  1.00 24.79           O  
ATOM   1018  ND2 ASN A 126      30.886 -55.134  48.178  1.00 26.55           N  
ATOM   1019  C   ASN A 126      34.545 -54.807  46.668  1.00 25.62           C  
ATOM   1020  O   ASN A 126      34.995 -54.567  45.553  1.00 28.34           O  
ATOM   1021  N   LYS A 127      34.288 -56.034  47.134  1.00 29.05           N  
ATOM   1022  CA  LYS A 127      34.553 -57.295  46.430  1.00 25.94           C  
ATOM   1023  CB  LYS A 127      33.763 -57.350  45.108  1.00 30.78           C  
ATOM   1024  CG  LYS A 127      32.288 -57.004  45.295  1.00 27.41           C  
ATOM   1025  CD  LYS A 127      31.382 -57.597  44.223  1.00 24.03           C  
ATOM   1026  CE  LYS A 127      29.969 -57.011  44.354  1.00 26.44           C  
ATOM   1027  NZ  LYS A 127      29.097 -57.402  43.214  1.00 26.86           N  
ATOM   1028  C   LYS A 127      36.045 -57.554  46.171  1.00 32.15           C  
ATOM   1029  O   LYS A 127      36.424 -58.129  45.142  1.00 29.53           O  
ATOM   1030  N   GLN A 128      36.892 -57.176  47.125  1.00 34.20           N  
ATOM   1031  CA  GLN A 128      38.333 -57.393  46.973  1.00 35.69           C  
ATOM   1032  CB  GLN A 128      39.115 -56.509  47.946  1.00 32.20           C  
ATOM   1033  CG  GLN A 128      38.991 -55.035  47.659  1.00 37.13           C  
ATOM   1034  CD  GLN A 128      39.721 -54.627  46.399  1.00 36.95           C  
ATOM   1035  OE1 GLN A 128      40.799 -55.148  46.099  1.00 38.32           O  
ATOM   1036  NE2 GLN A 128      39.127 -53.709  45.634  1.00 26.62           N  
ATOM   1037  C   GLN A 128      38.709 -58.872  47.165  1.00 31.61           C  
ATOM   1038  O   GLN A 128      39.864 -59.250  46.974  1.00 40.79           O  
ATOM   1039  N   ASP A 129      37.730 -59.704  47.522  1.00 33.34           N  
ATOM   1040  CA  ASP A 129      37.915 -61.157  47.570  1.00 43.15           C  
ATOM   1041  CB  ASP A 129      36.773 -61.803  48.332  1.00 37.84           C  
ATOM   1042  CG  ASP A 129      35.428 -61.444  47.736  1.00 42.83           C  
ATOM   1043  OD1 ASP A 129      34.910 -60.364  48.077  1.00 33.51           O  
ATOM   1044  OD2 ASP A 129      34.901 -62.222  46.918  1.00 37.92           O  
ATOM   1045  C   ASP A 129      37.989 -61.758  46.165  1.00 48.44           C  
ATOM   1046  O   ASP A 129      38.447 -62.879  45.991  1.00 47.77           O  
ATOM   1047  N   LEU A 130      37.517 -61.010  45.171  1.00 37.66           N  
ATOM   1048  CA  LEU A 130      37.569 -61.456  43.780  1.00 38.91           C  
ATOM   1049  CB  LEU A 130      36.457 -60.806  42.951  1.00 33.58           C  
ATOM   1050  CG  LEU A 130      35.040 -61.225  43.332  1.00 40.65           C  
ATOM   1051  CD1 LEU A 130      33.995 -60.454  42.506  1.00 31.16           C  
ATOM   1052  CD2 LEU A 130      34.872 -62.728  43.156  1.00 35.74           C  
ATOM   1053  C   LEU A 130      38.924 -61.123  43.188  1.00 46.50           C  
ATOM   1054  O   LEU A 130      39.446 -60.029  43.381  1.00 37.03           O  
ATOM   1055  N   LEU A 131      39.489 -62.071  42.456  1.00 41.50           N  
ATOM   1056  CA  LEU A 131      40.797 -61.887  41.865  1.00 36.50           C  
ATOM   1057  CB  LEU A 131      41.283 -63.205  41.263  1.00 46.48           C  
ATOM   1058  CG  LEU A 131      42.783 -63.275  41.011  1.00 51.90           C  
ATOM   1059  CD1 LEU A 131      43.525 -63.195  42.334  1.00 46.34           C  
ATOM   1060  CD2 LEU A 131      43.122 -64.554  40.278  1.00 40.93           C  
ATOM   1061  C   LEU A 131      40.802 -60.811  40.800  1.00 36.53           C  
ATOM   1062  O   LEU A 131      41.822 -60.183  40.549  1.00 37.13           O  
ATOM   1063  N   THR A 132      39.658 -60.610  40.155  1.00 39.99           N  
ATOM   1064  CA  THR A 132      39.552 -59.607  39.103  1.00 39.91           C  
ATOM   1065  CB  THR A 132      38.357 -59.905  38.156  1.00 38.33           C  
ATOM   1066  OG1 THR A 132      38.361 -61.290  37.796  1.00 63.19           O  
ATOM   1067  CG2 THR A 132      38.456 -59.085  36.888  1.00 59.73           C  
ATOM   1068  C   THR A 132      39.395 -58.199  39.694  1.00 44.66           C  
ATOM   1069  O   THR A 132      39.503 -57.210  38.971  1.00 47.10           O  
ATOM   1070  N   ALA A 133      39.154 -58.111  41.002  1.00 34.43           N  
ATOM   1071  CA  ALA A 133      38.950 -56.804  41.645  1.00 36.97           C  
ATOM   1072  CB  ALA A 133      38.814 -56.958  43.150  1.00 29.58           C  
ATOM   1073  C   ALA A 133      40.073 -55.843  41.343  1.00 41.37           C  
ATOM   1074  O   ALA A 133      41.231 -56.163  41.561  1.00 39.72           O  
ATOM   1075  N   ALA A 134      39.735 -54.662  40.837  1.00 41.77           N  
ATOM   1076  CA  ALA A 134      40.733 -53.608  40.698  1.00 40.83           C  
ATOM   1077  CB  ALA A 134      40.191 -52.457  39.870  1.00 41.24           C  
ATOM   1078  C   ALA A 134      41.160 -53.133  42.090  1.00 41.78           C  
ATOM   1079  O   ALA A 134      40.356 -53.151  43.030  1.00 38.64           O  
ATOM   1080  N   PRO A 135      42.438 -52.735  42.240  1.00 48.26           N  
ATOM   1081  CA  PRO A 135      42.922 -52.237  43.534  1.00 46.09           C  
ATOM   1082  CB  PRO A 135      44.428 -52.035  43.301  1.00 46.38           C  
ATOM   1083  CG  PRO A 135      44.743 -52.818  42.081  1.00 59.63           C  
ATOM   1084  CD  PRO A 135      43.513 -52.764  41.236  1.00 44.95           C  
ATOM   1085  C   PRO A 135      42.259 -50.916  43.876  1.00 39.22           C  
ATOM   1086  O   PRO A 135      41.916 -50.186  42.949  1.00 39.17           O  
ATOM   1087  N   ALA A 136      42.111 -50.603  45.163  1.00 39.43           N  
ATOM   1088  CA  ALA A 136      41.564 -49.318  45.576  1.00 40.39           C  
ATOM   1089  CB  ALA A 136      41.543 -49.216  47.094  1.00 41.60           C  
ATOM   1090  C   ALA A 136      42.360 -48.162  44.982  1.00 40.90           C  
ATOM   1091  O   ALA A 136      41.805 -47.105  44.666  1.00 41.07           O  
ATOM   1092  N   SER A 137      43.666 -48.371  44.839  1.00 47.60           N  
ATOM   1093  CA  SER A 137      44.570 -47.369  44.282  1.00 45.97           C  
ATOM   1094  CB  SER A 137      46.001 -47.904  44.235  1.00 53.55           C  
ATOM   1095  OG  SER A 137      46.067 -49.060  43.408  1.00 52.83           O  
ATOM   1096  C   SER A 137      44.140 -46.976  42.880  1.00 38.90           C  
ATOM   1097  O   SER A 137      44.139 -45.802  42.516  1.00 44.29           O  
ATOM   1098  N   GLU A 138      43.792 -47.978  42.086  1.00 39.96           N  
ATOM   1099  CA  GLU A 138      43.361 -47.731  40.721  1.00 46.73           C  
ATOM   1100  CB  GLU A 138      43.309 -49.037  39.934  1.00 39.57           C  
ATOM   1101  CG  GLU A 138      42.979 -48.848  38.462  1.00 49.82           C  
ATOM   1102  CD  GLU A 138      42.649 -50.151  37.774  1.00 56.72           C  
ATOM   1103  OE1 GLU A 138      43.076 -51.212  38.284  1.00 55.05           O  
ATOM   1104  OE2 GLU A 138      41.961 -50.119  36.728  1.00 63.86           O  
ATOM   1105  C   GLU A 138      41.997 -47.043  40.698  1.00 51.05           C  
ATOM   1106  O   GLU A 138      41.733 -46.190  39.855  1.00 35.94           O  
ATOM   1107  N   ILE A 139      41.129 -47.417  41.629  1.00 39.15           N  
ATOM   1108  CA  ILE A 139      39.785 -46.851  41.666  1.00 41.55           C  
ATOM   1109  CB  ILE A 139      38.878 -47.653  42.633  1.00 40.31           C  
ATOM   1110  CG1 ILE A 139      38.492 -48.983  41.976  1.00 38.40           C  
ATOM   1111  CD1 ILE A 139      37.798 -49.971  42.885  1.00 41.36           C  
ATOM   1112  CG2 ILE A 139      37.640 -46.850  43.021  1.00 40.72           C  
ATOM   1113  C   ILE A 139      39.845 -45.367  42.045  1.00 41.49           C  
ATOM   1114  O   ILE A 139      39.235 -44.530  41.380  1.00 41.51           O  
ATOM   1115  N   ALA A 140      40.613 -45.047  43.086  1.00 38.23           N  
ATOM   1116  CA  ALA A 140      40.760 -43.673  43.553  1.00 39.68           C  
ATOM   1117  CB  ALA A 140      41.640 -43.627  44.796  1.00 39.65           C  
ATOM   1118  C   ALA A 140      41.338 -42.782  42.461  1.00 46.11           C  
ATOM   1119  O   ALA A 140      40.882 -41.659  42.247  1.00 40.53           O  
ATOM   1120  N   GLU A 141      42.344 -43.299  41.768  1.00 43.42           N  
ATOM   1121  CA  GLU A 141      42.929 -42.589  40.644  1.00 42.06           C  
ATOM   1122  CB  GLU A 141      44.121 -43.368  40.091  1.00 56.67           C  
ATOM   1123  CG  GLU A 141      44.665 -42.862  38.771  1.00 64.52           C  
ATOM   1124  CD  GLU A 141      46.074 -43.366  38.511  1.00 88.98           C  
ATOM   1125  OE1 GLU A 141      46.219 -44.447  37.895  1.00 91.22           O  
ATOM   1126  OE2 GLU A 141      47.034 -42.690  38.937  1.00 94.43           O  
ATOM   1127  C   GLU A 141      41.881 -42.367  39.558  1.00 46.61           C  
ATOM   1128  O   GLU A 141      41.775 -41.278  39.010  1.00 43.93           O  
ATOM   1129  N   GLY A 142      41.090 -43.396  39.264  1.00 49.97           N  
ATOM   1130  CA  GLY A 142      40.071 -43.291  38.234  1.00 40.03           C  
ATOM   1131  C   GLY A 142      38.976 -42.295  38.576  1.00 49.98           C  
ATOM   1132  O   GLY A 142      38.403 -41.665  37.700  1.00 45.59           O  
ATOM   1133  N   LEU A 143      38.684 -42.151  39.862  1.00 43.66           N  
ATOM   1134  CA  LEU A 143      37.639 -41.236  40.298  1.00 44.79           C  
ATOM   1135  CB  LEU A 143      36.882 -41.807  41.488  1.00 43.37           C  
ATOM   1136  CG  LEU A 143      36.219 -43.172  41.397  1.00 45.78           C  
ATOM   1137  CD1 LEU A 143      35.783 -43.535  42.793  1.00 30.57           C  
ATOM   1138  CD2 LEU A 143      35.037 -43.122  40.455  1.00 36.58           C  
ATOM   1139  C   LEU A 143      38.194 -39.876  40.690  1.00 46.79           C  
ATOM   1140  O   LEU A 143      37.454 -39.036  41.213  1.00 44.26           O  
ATOM   1141  N   ASN A 144      39.494 -39.680  40.478  1.00 48.03           N  
ATOM   1142  CA  ASN A 144      40.140 -38.402  40.767  1.00 37.96           C  
ATOM   1143  CB  ASN A 144      39.714 -37.354  39.732  1.00 41.74           C  
ATOM   1144  CG  ASN A 144      39.934 -37.828  38.299  1.00 58.09           C  
ATOM   1145  OD1 ASN A 144      41.043 -38.210  37.922  1.00 52.42           O  
ATOM   1146  ND2 ASN A 144      38.872 -37.819  37.501  1.00 57.77           N  
ATOM   1147  C   ASN A 144      39.815 -37.922  42.174  1.00 34.88           C  
ATOM   1148  O   ASN A 144      39.531 -36.749  42.385  1.00 42.86           O  
ATOM   1149  N   LEU A 145      39.836 -38.854  43.125  1.00 39.09           N  
ATOM   1150  CA  LEU A 145      39.431 -38.578  44.496  1.00 35.85           C  
ATOM   1151  CB  LEU A 145      39.535 -39.844  45.345  1.00 38.38           C  
ATOM   1152  CG  LEU A 145      38.576 -40.955  44.941  1.00 43.67           C  
ATOM   1153  CD1 LEU A 145      38.526 -41.985  46.025  1.00 41.77           C  
ATOM   1154  CD2 LEU A 145      37.185 -40.368  44.689  1.00 38.47           C  
ATOM   1155  C   LEU A 145      40.243 -37.471  45.148  1.00 41.09           C  
ATOM   1156  O   LEU A 145      39.739 -36.752  46.005  1.00 33.46           O  
ATOM   1157  N  AHIS A 146      41.495 -37.322  44.734  0.16 40.33           N  
ATOM   1158  CA AHIS A 146      42.379 -36.338  45.351  0.16 41.22           C  
ATOM   1159  CB AHIS A 146      43.837 -36.682  45.044  0.16 40.80           C  
ATOM   1160  CG AHIS A 146      44.272 -37.996  45.615  0.16 40.30           C  
ATOM   1161  ND1AHIS A 146      44.876 -38.107  46.849  0.16 38.91           N  
ATOM   1162  CE1AHIS A 146      45.138 -39.378  47.095  0.16 38.18           C  
ATOM   1163  NE2AHIS A 146      44.718 -40.097  46.070  0.16 39.46           N  
ATOM   1164  CD2AHIS A 146      44.170 -39.256  45.131  0.16 41.01           C  
ATOM   1165  C  AHIS A 146      42.058 -34.908  44.914  0.16 41.70           C  
ATOM   1166  O  AHIS A 146      42.731 -33.963  45.319  0.16 45.63           O  
ATOM   1167  N  BHIS A 146      41.502 -37.346  44.736  0.62 40.29           N  
ATOM   1168  CA BHIS A 146      42.406 -36.343  45.301  0.62 41.25           C  
ATOM   1169  CB BHIS A 146      43.805 -36.482  44.689  0.62 40.42           C  
ATOM   1170  CG BHIS A 146      43.856 -36.198  43.220  0.62 39.55           C  
ATOM   1171  ND1BHIS A 146      43.663 -37.172  42.264  0.62 41.39           N  
ATOM   1172  CE1BHIS A 146      43.764 -36.633  41.062  0.62 41.25           C  
ATOM   1173  NE2BHIS A 146      44.026 -35.346  41.204  0.62 37.74           N  
ATOM   1174  CD2BHIS A 146      44.087 -35.048  42.542  0.62 44.55           C  
ATOM   1175  C  BHIS A 146      41.883 -34.925  45.091  0.62 41.27           C  
ATOM   1176  O  BHIS A 146      42.237 -34.008  45.830  0.62 45.33           O  
ATOM   1177  N  CHIS A 146      41.495 -37.322  44.733  0.21 40.32           N  
ATOM   1178  CA CHIS A 146      42.378 -36.339  45.351  0.21 41.22           C  
ATOM   1179  CB CHIS A 146      43.837 -36.698  45.063  0.21 40.80           C  
ATOM   1180  CG CHIS A 146      44.243 -38.026  45.624  0.21 40.30           C  
ATOM   1181  ND1CHIS A 146      44.837 -38.161  46.860  0.21 38.90           N  
ATOM   1182  CE1CHIS A 146      45.072 -39.440  47.096  0.21 38.17           C  
ATOM   1183  NE2CHIS A 146      44.644 -40.140  46.061  0.21 39.44           N  
ATOM   1184  CD2CHIS A 146      44.119 -39.280  45.127  0.21 41.03           C  
ATOM   1185  C  CHIS A 146      42.070 -34.910  44.898  0.21 41.69           C  
ATOM   1186  O  CHIS A 146      42.762 -33.968  45.278  0.21 45.67           O  
ATOM   1187  N   THR A 147      41.023 -34.753  44.094  1.00 41.84           N  
ATOM   1188  CA  THR A 147      40.527 -33.421  43.736  1.00 44.24           C  
ATOM   1189  CB  THR A 147      40.039 -33.361  42.287  1.00 43.95           C  
ATOM   1190  OG1 THR A 147      38.784 -34.044  42.184  1.00 48.41           O  
ATOM   1191  CG2 THR A 147      41.056 -33.994  41.348  1.00 48.91           C  
ATOM   1192  C   THR A 147      39.379 -32.977  44.646  1.00 45.23           C  
ATOM   1193  O   THR A 147      38.968 -31.816  44.626  1.00 46.38           O  
ATOM   1194  N   ILE A 148      38.848 -33.909  45.427  1.00 40.54           N  
ATOM   1195  CA  ILE A 148      37.811 -33.590  46.400  1.00 35.11           C  
ATOM   1196  CB  ILE A 148      37.481 -34.823  47.290  1.00 37.36           C  
ATOM   1197  CG1 ILE A 148      36.759 -35.904  46.478  1.00 38.46           C  
ATOM   1198  CD1 ILE A 148      36.430 -37.146  47.280  1.00 43.83           C  
ATOM   1199  CG2 ILE A 148      36.649 -34.409  48.486  1.00 36.26           C  
ATOM   1200  C   ILE A 148      38.224 -32.426  47.301  1.00 38.64           C  
ATOM   1201  O   ILE A 148      39.317 -32.427  47.862  1.00 39.39           O  
ATOM   1202  N   ARG A 149      37.358 -31.427  47.424  1.00 36.53           N  
ATOM   1203  CA  ARG A 149      37.581 -30.332  48.372  1.00 49.32           C  
ATOM   1204  CB  ARG A 149      37.812 -28.997  47.650  1.00 51.02           C  
ATOM   1205  CG  ARG A 149      38.874 -29.007  46.577  1.00 50.86           C  
ATOM   1206  CD  ARG A 149      40.281 -29.016  47.162  1.00 55.57           C  
ATOM   1207  NE  ARG A 149      41.290 -29.093  46.103  1.00 54.16           N  
ATOM   1208  CZ  ARG A 149      41.934 -30.207  45.760  1.00 61.75           C  
ATOM   1209  NH1 ARG A 149      42.827 -30.182  44.778  1.00 59.81           N  
ATOM   1210  NH2 ARG A 149      41.684 -31.347  46.397  1.00 52.77           N  
ATOM   1211  C   ARG A 149      36.387 -30.180  49.297  1.00 45.17           C  
ATOM   1212  O   ARG A 149      35.307 -30.726  49.039  1.00 50.15           O  
ATOM   1213  N   ASP A 150      36.583 -29.407  50.354  1.00 38.28           N  
ATOM   1214  CA  ASP A 150      35.502 -28.976  51.243  1.00 47.65           C  
ATOM   1215  CB  ASP A 150      34.470 -28.145  50.463  1.00 53.03           C  
ATOM   1216  CG  ASP A 150      35.071 -26.869  49.864  1.00 65.54           C  
ATOM   1217  OD2 ASP A 150      34.827 -26.588  48.667  1.00 58.33           O  
ATOM   1218  OD1 ASP A 150      35.787 -26.148  50.591  1.00 58.23           O  
ATOM   1219  C   ASP A 150      34.813 -30.145  51.949  1.00 32.00           C  
ATOM   1220  O   ASP A 150      33.631 -30.065  52.277  1.00 41.51           O  
ATOM   1221  N   ARG A 151      35.574 -31.208  52.189  1.00 36.13           N  
ATOM   1222  CA  ARG A 151      35.149 -32.352  52.996  1.00 33.86           C  
ATOM   1223  CB  ARG A 151      33.994 -33.113  52.331  1.00 32.40           C  
ATOM   1224  CG  ARG A 151      34.469 -33.969  51.152  1.00 32.46           C  
ATOM   1225  CD  ARG A 151      33.436 -33.997  50.028  1.00 40.32           C  
ATOM   1226  NE  ARG A 151      32.160 -34.297  50.607  1.00 38.73           N  
ATOM   1227  CZ  ARG A 151      31.008 -33.724  50.302  1.00 33.03           C  
ATOM   1228  NH1 ARG A 151      30.899 -32.813  49.343  1.00 28.30           N  
ATOM   1229  NH2 ARG A 151      29.939 -34.102  50.980  1.00 30.06           N  
ATOM   1230  C   ARG A 151      36.326 -33.280  53.159  1.00 27.72           C  
ATOM   1231  O   ARG A 151      37.254 -33.259  52.349  1.00 29.85           O  
ATOM   1232  N  AVAL A 152      36.269 -34.119  54.186  0.12 28.23           N  
ATOM   1233  CA AVAL A 152      37.248 -35.178  54.376  0.12 28.44           C  
ATOM   1234  CB AVAL A 152      37.471 -35.468  55.871  0.12 31.44           C  
ATOM   1235  CG1AVAL A 152      38.678 -36.347  56.066  0.12 31.42           C  
ATOM   1236  CG2AVAL A 152      37.638 -34.164  56.637  0.12 33.24           C  
ATOM   1237  C  AVAL A 152      36.776 -36.442  53.663  0.12 32.58           C  
ATOM   1238  O  AVAL A 152      35.573 -36.683  53.553  0.12 31.38           O  
ATOM   1239  N  BVAL A 152      36.314 -34.091  54.212  0.88 28.00           N  
ATOM   1240  CA BVAL A 152      37.315 -35.142  54.314  0.88 28.20           C  
ATOM   1241  CB BVAL A 152      37.674 -35.481  55.789  0.88 31.35           C  
ATOM   1242  CG1BVAL A 152      38.336 -34.288  56.477  0.88 34.75           C  
ATOM   1243  CG2BVAL A 152      36.446 -35.924  56.575  0.88 30.76           C  
ATOM   1244  C  BVAL A 152      36.796 -36.385  53.589  0.88 32.73           C  
ATOM   1245  O  BVAL A 152      35.586 -36.553  53.390  0.88 31.57           O  
ATOM   1246  N   TRP A 153      37.713 -37.246  53.176  1.00 29.27           N  
ATOM   1247  CA  TRP A 153      37.348 -38.462  52.474  1.00 34.91           C  
ATOM   1248  CB  TRP A 153      37.212 -38.199  50.968  1.00 30.02           C  
ATOM   1249  CG  TRP A 153      38.503 -37.857  50.305  1.00 37.09           C  
ATOM   1250  CD1 TRP A 153      39.070 -36.609  50.183  1.00 36.33           C  
ATOM   1251  NE1 TRP A 153      40.273 -36.708  49.517  1.00 36.55           N  
ATOM   1252  CE2 TRP A 153      40.502 -38.021  49.197  1.00 40.68           C  
ATOM   1253  CD2 TRP A 153      39.409 -38.776  49.683  1.00 32.61           C  
ATOM   1254  CE3 TRP A 153      39.401 -40.161  49.481  1.00 36.98           C  
ATOM   1255  CZ3 TRP A 153      40.469 -40.745  48.819  1.00 42.12           C  
ATOM   1256  CH2 TRP A 153      41.541 -39.967  48.350  1.00 42.34           C  
ATOM   1257  CZ2 TRP A 153      41.572 -38.609  48.524  1.00 41.68           C  
ATOM   1258  C   TRP A 153      38.372 -39.555  52.735  1.00 37.59           C  
ATOM   1259  O   TRP A 153      39.470 -39.298  53.232  1.00 36.24           O  
ATOM   1260  N   GLN A 154      37.986 -40.778  52.409  1.00 29.77           N  
ATOM   1261  CA  GLN A 154      38.815 -41.957  52.610  1.00 30.58           C  
ATOM   1262  CB  GLN A 154      38.661 -42.456  54.043  1.00 30.15           C  
ATOM   1263  CG  GLN A 154      39.274 -43.818  54.381  1.00 34.27           C  
ATOM   1264  CD  GLN A 154      40.782 -43.762  54.565  1.00 42.02           C  
ATOM   1265  OE1 GLN A 154      41.453 -42.876  54.038  1.00 42.42           O  
ATOM   1266  NE2 GLN A 154      41.318 -44.708  55.331  1.00 40.91           N  
ATOM   1267  C   GLN A 154      38.376 -43.026  51.612  1.00 34.66           C  
ATOM   1268  O   GLN A 154      37.190 -43.102  51.282  1.00 28.42           O  
ATOM   1269  N   ILE A 155      39.307 -43.844  51.126  1.00 25.75           N  
ATOM   1270  CA  ILE A 155      38.932 -45.023  50.353  1.00 26.63           C  
ATOM   1271  CB  ILE A 155      39.436 -44.972  48.896  1.00 26.55           C  
ATOM   1272  CG1 ILE A 155      38.969 -46.216  48.128  1.00 29.18           C  
ATOM   1273  CD1 ILE A 155      39.190 -46.151  46.630  1.00 37.00           C  
ATOM   1274  CG2 ILE A 155      40.958 -44.813  48.843  1.00 36.58           C  
ATOM   1275  C   ILE A 155      39.491 -46.227  51.093  1.00 36.84           C  
ATOM   1276  O   ILE A 155      40.574 -46.157  51.669  1.00 35.02           O  
ATOM   1277  N   GLN A 156      38.718 -47.306  51.125  1.00 33.57           N  
ATOM   1278  CA  GLN A 156      39.056 -48.488  51.899  1.00 27.16           C  
ATOM   1279  CB  GLN A 156      38.298 -48.497  53.232  1.00 24.65           C  
ATOM   1280  CG  GLN A 156      38.485 -49.746  54.068  1.00 27.42           C  
ATOM   1281  CD  GLN A 156      39.940 -49.927  54.495  1.00 38.57           C  
ATOM   1282  OE1 GLN A 156      40.567 -48.996  55.003  1.00 34.88           O  
ATOM   1283  NE2 GLN A 156      40.479 -51.123  54.280  1.00 31.38           N  
ATOM   1284  C   GLN A 156      38.719 -49.722  51.091  1.00 36.27           C  
ATOM   1285  O   GLN A 156      37.579 -49.894  50.649  1.00 28.79           O  
ATOM   1286  N  ASER A 157      39.716 -50.576  50.897  0.49 33.72           N  
ATOM   1287  CA ASER A 157      39.532 -51.861  50.241  0.49 31.80           C  
ATOM   1288  CB ASER A 157      40.893 -52.444  49.841  0.49 37.52           C  
ATOM   1289  OG ASER A 157      40.918 -53.850  49.984  0.49 35.78           O  
ATOM   1290  C  ASER A 157      38.792 -52.809  51.176  0.49 35.08           C  
ATOM   1291  O  ASER A 157      39.129 -52.908  52.355  0.49 30.32           O  
ATOM   1292  N  BSER A 157      39.723 -50.562  50.859  0.51 33.73           N  
ATOM   1293  CA BSER A 157      39.512 -51.859  50.231  0.51 31.78           C  
ATOM   1294  CB BSER A 157      40.849 -52.529  49.873  0.51 37.49           C  
ATOM   1295  OG BSER A 157      41.452 -51.934  48.735  0.51 35.63           O  
ATOM   1296  C  BSER A 157      38.728 -52.735  51.191  0.51 35.07           C  
ATOM   1297  O  BSER A 157      38.974 -52.713  52.397  0.51 30.37           O  
ATOM   1298  N   CYS A 158      37.779 -53.502  50.669  1.00 29.64           N  
ATOM   1299  CA  CYS A 158      37.048 -54.421  51.518  1.00 21.65           C  
ATOM   1300  CB  CYS A 158      35.975 -53.674  52.334  1.00 30.78           C  
ATOM   1301  SG  CYS A 158      34.518 -53.154  51.350  1.00 30.57           S  
ATOM   1302  C   CYS A 158      36.402 -55.538  50.734  1.00 34.00           C  
ATOM   1303  O   CYS A 158      36.334 -55.506  49.501  1.00 30.91           O  
ATOM   1304  N   SER A 159      35.951 -56.535  51.481  1.00 26.22           N  
ATOM   1305  CA  SER A 159      35.023 -57.516  50.980  1.00 32.02           C  
ATOM   1306  CB  SER A 159      35.696 -58.876  50.793  1.00 35.49           C  
ATOM   1307  OG  SER A 159      34.706 -59.886  50.643  1.00 33.65           O  
ATOM   1308  C   SER A 159      33.871 -57.627  51.963  1.00 33.95           C  
ATOM   1309  O   SER A 159      34.048 -58.108  53.083  1.00 32.43           O  
ATOM   1310  N   ALA A 160      32.693 -57.167  51.556  1.00 30.00           N  
ATOM   1311  CA  ALA A 160      31.513 -57.330  52.388  1.00 27.21           C  
ATOM   1312  CB  ALA A 160      30.320 -56.613  51.790  1.00 25.42           C  
ATOM   1313  C   ALA A 160      31.192 -58.803  52.580  1.00 30.16           C  
ATOM   1314  O   ALA A 160      30.616 -59.177  53.589  1.00 31.67           O  
ATOM   1315  N   LEU A 161      31.561 -59.638  51.612  1.00 30.09           N  
ATOM   1316  CA  LEU A 161      31.220 -61.052  51.683  1.00 35.36           C  
ATOM   1317  CB  LEU A 161      31.516 -61.746  50.351  1.00 34.96           C  
ATOM   1318  CG  LEU A 161      31.015 -63.187  50.252  1.00 38.25           C  
ATOM   1319  CD1 LEU A 161      29.529 -63.240  50.575  1.00 39.58           C  
ATOM   1320  CD2 LEU A 161      31.285 -63.747  48.864  1.00 33.18           C  
ATOM   1321  C   LEU A 161      31.967 -61.755  52.828  1.00 39.60           C  
ATOM   1322  O   LEU A 161      31.375 -62.517  53.583  1.00 44.91           O  
ATOM   1323  N   THR A 162      33.260 -61.477  52.950  1.00 32.93           N  
ATOM   1324  CA  THR A 162      34.089 -62.088  53.980  1.00 38.19           C  
ATOM   1325  CB  THR A 162      35.518 -62.303  53.487  1.00 33.24           C  
ATOM   1326  OG1 THR A 162      36.164 -61.030  53.354  1.00 40.71           O  
ATOM   1327  CG2 THR A 162      35.526 -63.039  52.150  1.00 40.04           C  
ATOM   1328  C   THR A 162      34.153 -61.246  55.248  1.00 40.88           C  
ATOM   1329  O   THR A 162      34.371 -61.768  56.335  1.00 45.43           O  
ATOM   1330  N   GLY A 163      33.981 -59.937  55.107  1.00 34.56           N  
ATOM   1331  CA  GLY A 163      34.134 -59.044  56.236  1.00 34.56           C  
ATOM   1332  C   GLY A 163      35.481 -58.348  56.257  1.00 33.34           C  
ATOM   1333  O   GLY A 163      35.688 -57.409  57.025  1.00 31.64           O  
ATOM   1334  N   GLU A 164      36.406 -58.785  55.413  1.00 32.40           N  
ATOM   1335  CA  GLU A 164      37.731 -58.162  55.420  1.00 33.32           C  
ATOM   1336  CB  GLU A 164      38.682 -58.941  54.513  1.00 40.81           C  
ATOM   1337  CG  GLU A 164      38.953 -60.352  55.064  1.00 61.27           C  
ATOM   1338  CD  GLU A 164      40.031 -61.115  54.309  1.00 80.70           C  
ATOM   1339  OE1 GLU A 164      40.304 -60.778  53.133  1.00 74.48           O  
ATOM   1340  OE2 GLU A 164      40.604 -62.059  54.897  1.00 90.41           O  
ATOM   1341  C   GLU A 164      37.700 -56.684  55.021  1.00 41.31           C  
ATOM   1342  O   GLU A 164      37.023 -56.300  54.071  1.00 36.83           O  
ATOM   1343  N   GLY A 165      38.429 -55.860  55.771  1.00 39.82           N  
ATOM   1344  CA  GLY A 165      38.516 -54.431  55.509  1.00 29.83           C  
ATOM   1345  C   GLY A 165      37.342 -53.611  56.019  1.00 26.65           C  
ATOM   1346  O   GLY A 165      37.446 -52.396  56.133  1.00 31.72           O  
ATOM   1347  N   VAL A 166      36.230 -54.260  56.364  1.00 29.38           N  
ATOM   1348  CA  VAL A 166      35.037 -53.515  56.767  1.00 24.45           C  
ATOM   1349  CB  VAL A 166      33.810 -54.444  56.925  1.00 30.52           C  
ATOM   1350  CG1 VAL A 166      32.634 -53.664  57.438  1.00 33.91           C  
ATOM   1351  CG2 VAL A 166      33.440 -55.093  55.583  1.00 28.59           C  
ATOM   1352  C   VAL A 166      35.281 -52.722  58.073  1.00 44.85           C  
ATOM   1353  O   VAL A 166      34.965 -51.523  58.149  1.00 31.97           O  
ATOM   1354  N   GLN A 167      35.868 -53.355  59.085  1.00 33.49           N  
ATOM   1355  CA  GLN A 167      36.082 -52.633  60.350  1.00 38.21           C  
ATOM   1356  CB  GLN A 167      36.545 -53.569  61.468  1.00 36.16           C  
ATOM   1357  CG  GLN A 167      36.376 -52.969  62.884  1.00 37.64           C  
ATOM   1358  CD  GLN A 167      34.968 -52.429  63.122  1.00 57.78           C  
ATOM   1359  OE1 GLN A 167      33.978 -53.023  62.681  1.00 64.93           O  
ATOM   1360  NE2 GLN A 167      34.874 -51.285  63.803  1.00 50.67           N  
ATOM   1361  C   GLN A 167      37.086 -51.492  60.175  1.00 29.47           C  
ATOM   1362  O   GLN A 167      36.970 -50.447  60.814  1.00 34.63           O  
ATOM   1363  N   ASP A 168      38.043 -51.667  59.277  1.00 28.90           N  
ATOM   1364  CA  ASP A 168      39.018 -50.607  59.014  1.00 33.12           C  
ATOM   1365  CB  ASP A 168      40.097 -51.111  58.060  1.00 33.16           C  
ATOM   1366  CG  ASP A 168      40.939 -52.221  58.668  1.00 52.09           C  
ATOM   1367  OD1 ASP A 168      41.444 -52.047  59.807  1.00 49.09           O  
ATOM   1368  OD2 ASP A 168      41.080 -53.278  58.015  1.00 61.19           O  
ATOM   1369  C   ASP A 168      38.350 -49.360  58.443  1.00 38.29           C  
ATOM   1370  O   ASP A 168      38.741 -48.228  58.756  1.00 38.83           O  
ATOM   1371  N   GLY A 169      37.347 -49.562  57.592  1.00 33.90           N  
ATOM   1372  CA  GLY A 169      36.584 -48.437  57.067  1.00 29.32           C  
ATOM   1373  C   GLY A 169      35.750 -47.797  58.165  1.00 26.81           C  
ATOM   1374  O   GLY A 169      35.686 -46.577  58.258  1.00 29.81           O  
ATOM   1375  N   MET A 170      35.131 -48.621  59.013  1.00 28.00           N  
ATOM   1376  CA  MET A 170      34.244 -48.115  60.055  1.00 31.43           C  
ATOM   1377  CB  MET A 170      33.393 -49.247  60.632  1.00 36.66           C  
ATOM   1378  CG  MET A 170      32.508 -49.945  59.610  1.00 32.32           C  
ATOM   1379  SD  MET A 170      31.502 -48.793  58.633  1.00 35.86           S  
ATOM   1380  CE  MET A 170      30.522 -48.109  59.966  1.00 28.56           C  
ATOM   1381  C   MET A 170      35.021 -47.412  61.184  1.00 33.90           C  
ATOM   1382  O   MET A 170      34.476 -46.559  61.888  1.00 30.82           O  
ATOM   1383  N  AASN A 171      36.278 -47.788  61.376  0.73 32.44           N  
ATOM   1384  CA AASN A 171      37.114 -47.071  62.336  0.73 35.66           C  
ATOM   1385  CB AASN A 171      38.443 -47.805  62.561  0.73 30.62           C  
ATOM   1386  CG AASN A 171      38.266 -49.157  63.270  0.73 37.11           C  
ATOM   1387  OD1AASN A 171      37.307 -49.370  64.011  0.73 36.43           O  
ATOM   1388  ND2AASN A 171      39.209 -50.062  63.055  0.73 33.29           N  
ATOM   1389  C  AASN A 171      37.341 -45.632  61.834  0.73 34.80           C  
ATOM   1390  O  AASN A 171      37.297 -44.677  62.613  0.73 30.58           O  
ATOM   1391  N  BASN A 171      36.290 -47.775  61.337  0.27 32.48           N  
ATOM   1392  CA BASN A 171      37.170 -47.099  62.284  0.27 35.59           C  
ATOM   1393  CB BASN A 171      38.493 -47.859  62.424  0.27 30.92           C  
ATOM   1394  CG BASN A 171      39.698 -47.023  62.033  0.27 35.94           C  
ATOM   1395  OD1BASN A 171      40.290 -46.345  62.870  0.27 34.98           O  
ATOM   1396  ND2BASN A 171      40.071 -47.073  60.756  0.27 35.57           N  
ATOM   1397  C  BASN A 171      37.413 -45.660  61.835  0.27 34.66           C  
ATOM   1398  O  BASN A 171      37.470 -44.739  62.650  0.27 31.42           O  
ATOM   1399  N   TRP A 172      37.537 -45.469  60.525  1.00 27.15           N  
ATOM   1400  CA  TRP A 172      37.694 -44.125  59.974  1.00 33.41           C  
ATOM   1401  CB  TRP A 172      38.087 -44.170  58.508  1.00 26.47           C  
ATOM   1402  CG  TRP A 172      38.300 -42.806  57.916  1.00 28.63           C  
ATOM   1403  CD1 TRP A 172      39.467 -42.080  57.913  1.00 29.38           C  
ATOM   1404  NE1 TRP A 172      39.277 -40.884  57.263  1.00 32.88           N  
ATOM   1405  CE2 TRP A 172      37.974 -40.809  56.838  1.00 32.17           C  
ATOM   1406  CD2 TRP A 172      37.328 -42.003  57.230  1.00 33.64           C  
ATOM   1407  CE3 TRP A 172      35.975 -42.178  56.909  1.00 27.97           C  
ATOM   1408  CZ3 TRP A 172      35.320 -41.172  56.225  1.00 28.21           C  
ATOM   1409  CH2 TRP A 172      35.985 -39.994  55.853  1.00 31.63           C  
ATOM   1410  CZ2 TRP A 172      37.311 -39.794  56.146  1.00 33.22           C  
ATOM   1411  C   TRP A 172      36.405 -43.323  60.160  1.00 34.06           C  
ATOM   1412  O   TRP A 172      36.437 -42.175  60.597  1.00 27.93           O  
ATOM   1413  N   VAL A 173      35.271 -43.945  59.863  1.00 28.88           N  
ATOM   1414  CA  VAL A 173      33.967 -43.320  60.096  1.00 26.84           C  
ATOM   1415  CB  VAL A 173      32.833 -44.320  59.807  1.00 29.42           C  
ATOM   1416  CG1 VAL A 173      31.525 -43.873  60.442  1.00 28.79           C  
ATOM   1417  CG2 VAL A 173      32.714 -44.549  58.280  1.00 22.28           C  
ATOM   1418  C   VAL A 173      33.807 -42.787  61.524  1.00 30.35           C  
ATOM   1419  O   VAL A 173      33.398 -41.637  61.730  1.00 32.71           O  
ATOM   1420  N   CYS A 174      34.133 -43.624  62.503  1.00 32.04           N  
ATOM   1421  CA  CYS A 174      33.961 -43.264  63.911  1.00 36.99           C  
ATOM   1422  CB  CYS A 174      34.199 -44.484  64.789  1.00 39.47           C  
ATOM   1423  SG  CYS A 174      32.869 -45.707  64.659  1.00 48.96           S  
ATOM   1424  C   CYS A 174      34.862 -42.104  64.368  1.00 38.17           C  
ATOM   1425  O   CYS A 174      34.524 -41.406  65.323  1.00 35.52           O  
ATOM   1426  N   LYS A 175      35.990 -41.895  63.685  1.00 30.97           N  
ATOM   1427  CA  LYS A 175      36.869 -40.754  63.968  1.00 34.70           C  
ATOM   1428  CB  LYS A 175      38.271 -41.002  63.425  1.00 39.15           C  
ATOM   1429  CG  LYS A 175      39.036 -42.079  64.114  1.00 33.43           C  
ATOM   1430  CD  LYS A 175      40.385 -42.271  63.421  1.00 38.60           C  
ATOM   1431  CE  LYS A 175      41.202 -43.318  64.155  1.00 48.81           C  
ATOM   1432  NZ  LYS A 175      42.551 -43.613  63.552  1.00 33.44           N  
ATOM   1433  C   LYS A 175      36.373 -39.442  63.376  1.00 46.12           C  
ATOM   1434  O   LYS A 175      36.910 -38.374  63.681  1.00 37.76           O  
ATOM   1435  N   ASN A 176      35.375 -39.521  62.501  1.00 36.97           N  
ATOM   1436  CA  ASN A 176      34.953 -38.355  61.730  1.00 31.00           C  
ATOM   1437  CB  ASN A 176      35.267 -38.569  60.252  1.00 30.91           C  
ATOM   1438  CG  ASN A 176      36.760 -38.498  59.956  1.00 35.75           C  
ATOM   1439  OD1 ASN A 176      37.317 -37.413  59.843  1.00 35.31           O  
ATOM   1440  ND2 ASN A 176      37.410 -39.653  59.826  1.00 29.40           N  
ATOM   1441  C   ASN A 176      33.475 -38.039  61.915  1.00 32.62           C  
ATOM   1442  O   ASN A 176      32.864 -37.347  61.106  1.00 38.75           O  
ATOM   1443  N   VAL A 177      32.923 -38.548  63.002  1.00 34.17           N  
ATOM   1444  CA  VAL A 177      31.521 -38.378  63.336  1.00 44.26           C  
ATOM   1445  CB  VAL A 177      31.201 -39.110  64.655  1.00 47.23           C  
ATOM   1446  CG1 VAL A 177      29.931 -38.568  65.295  1.00 64.11           C  
ATOM   1447  CG2 VAL A 177      31.112 -40.606  64.421  1.00 36.68           C  
ATOM   1448  C   VAL A 177      31.130 -36.893  63.433  1.00 49.28           C  
ATOM   1449  O   VAL A 177      30.011 -36.518  63.071  1.00 56.56           O  
ATOM   1450  N   ASN A 178      32.052 -36.045  63.889  1.00 49.54           N  
ATOM   1451  CA  ASN A 178      31.772 -34.612  63.959  1.00 51.62           C  
ATOM   1452  CB  ASN A 178      32.185 -34.003  65.301  1.00 67.85           C  
ATOM   1453  CG  ASN A 178      31.150 -34.201  66.378  1.00 69.23           C  
ATOM   1454  OD1 ASN A 178      30.110 -34.801  66.156  1.00 61.77           O  
ATOM   1455  ND2 ASN A 178      31.345 -33.519  67.488  1.00 85.63           N  
ATOM   1456  C   ASN A 178      32.442 -33.778  62.882  1.00 59.40           C  
ATOM   1457  O   ASN A 178      32.432 -32.553  62.961  1.00 61.76           O  
ATOM   1458  N   ALA A 179      33.044 -34.412  61.887  1.00 50.44           N  
ATOM   1459  CA  ALA A 179      33.790 -33.632  60.911  1.00 50.32           C  
ATOM   1460  CB  ALA A 179      34.532 -34.541  59.953  1.00 48.25           C  
ATOM   1461  C   ALA A 179      32.883 -32.673  60.139  1.00 55.29           C  
ATOM   1462  O   ALA A 179      33.320 -31.591  59.745  1.00 57.06           O  
ATOM   1463  N   LYS A 180      31.628 -33.062  59.920  1.00 57.29           N  
ATOM   1464  CA  LYS A 180      30.693 -32.192  59.199  1.00 51.60           C  
ATOM   1465  CB  LYS A 180      29.392 -32.931  58.866  1.00 58.55           C  
ATOM   1466  CG  LYS A 180      28.297 -32.016  58.284  1.00 47.88           C  
ATOM   1467  CD  LYS A 180      26.921 -32.701  58.283  1.00 49.73           C  
ATOM   1468  CE  LYS A 180      25.927 -31.961  57.385  1.00 51.82           C  
ATOM   1469  NZ  LYS A 180      24.597 -32.666  57.262  1.00 40.88           N  
ATOM   1470  C   LYS A 180      30.374 -30.927  60.004  1.00 64.19           C  
ATOM   1471  O   LYS A 180      30.365 -29.819  59.459  1.00 52.85           O  
ATOM   1472  N   LYS A 181      30.109 -31.100  61.298  1.00 59.40           N  
ATOM   1473  CA  LYS A 181      29.748 -29.979  62.166  1.00 71.25           C  
ATOM   1474  CB  LYS A 181      29.149 -30.496  63.477  1.00 61.33           C  
ATOM   1475  CG  LYS A 181      28.323 -31.759  63.286  1.00 74.85           C  
ATOM   1476  CD  LYS A 181      28.451 -32.739  64.446  1.00 82.13           C  
ATOM   1477  CE  LYS A 181      27.297 -33.743  64.420  1.00 81.43           C  
ATOM   1478  NZ  LYS A 181      25.970 -33.054  64.468  1.00 72.90           N  
ATOM   1479  C   LYS A 181      30.920 -29.040  62.447  1.00 67.04           C  
ATOM   1480  O   LYS A 181      30.760 -27.820  62.393  1.00 65.71           O  
ATOM   1481  N   LYS A 182      32.095 -29.599  62.726  1.00 68.93           N  
ATOM   1482  CA  LYS A 182      33.283 -28.777  62.938  1.00 72.14           C  
ATOM   1483  CB  LYS A 182      34.483 -29.642  63.341  1.00 70.76           C  
ATOM   1484  CG  LYS A 182      34.211 -30.571  64.522  1.00 78.32           C  
ATOM   1485  CD  LYS A 182      35.498 -31.101  65.146  1.00 79.35           C  
ATOM   1486  CE  LYS A 182      35.458 -30.968  66.665  1.00 77.05           C  
ATOM   1487  NZ  LYS A 182      35.922 -29.634  67.157  1.00 78.08           N  
ATOM   1488  C   LYS A 182      33.597 -27.967  61.680  1.00 71.86           C  
ATOM   1489  O   LYS A 182      34.160 -26.871  61.751  1.00 62.32           O  
ATOM   1490  N   LEU A 183      33.213 -28.508  60.529  1.00 67.71           N  
ATOM   1491  CA  LEU A 183      33.383 -27.804  59.267  1.00 64.03           C  
ATOM   1492  CB  LEU A 183      33.459 -28.797  58.105  1.00 64.76           C  
ATOM   1493  CG  LEU A 183      34.076 -28.347  56.781  1.00 61.83           C  
ATOM   1494  CD2 LEU A 183      34.151 -29.527  55.821  1.00 58.31           C  
ATOM   1495  CD1 LEU A 183      35.456 -27.730  56.984  1.00 57.82           C  
ATOM   1496  C   LEU A 183      32.237 -26.822  59.058  1.00 65.76           C  
ATOM   1497  O   LEU A 183      32.425 -25.609  59.139  1.00 71.28           O  
TER    1498      LEU A 183                                                      
ATOM   1499  O6  GNP E 301      32.593 -58.431  48.880  1.00 31.10           O  
ATOM   1500  C6  GNP E 301      31.887 -59.067  48.093  1.00 30.96           C  
ATOM   1501  N1  GNP E 301      32.482 -60.069  47.328  1.00 24.32           N  
ATOM   1502  C2  GNP E 301      31.817 -60.845  46.436  1.00 29.04           C  
ATOM   1503  N2  GNP E 301      32.560 -61.756  45.801  1.00 30.93           N  
ATOM   1504  N3  GNP E 301      30.519 -60.733  46.180  1.00 33.45           N  
ATOM   1505  C4  GNP E 301      29.925 -59.764  46.906  1.00 29.40           C  
ATOM   1506  C5  GNP E 301      30.500 -58.927  47.830  1.00 31.15           C  
ATOM   1507  N7  GNP E 301      29.542 -58.060  48.358  1.00 29.41           N  
ATOM   1508  C8  GNP E 301      28.430 -58.398  47.761  1.00 26.35           C  
ATOM   1509  N9  GNP E 301      28.595 -59.422  46.858  1.00 27.53           N  
ATOM   1510  C1' GNP E 301      27.567 -60.039  46.027  1.00 27.05           C  
ATOM   1511  O4' GNP E 301      27.151 -59.118  45.041  1.00 27.37           O  
ATOM   1512  C2' GNP E 301      26.317 -60.400  46.804  1.00 25.51           C  
ATOM   1513  O2' GNP E 301      26.415 -61.688  47.391  1.00 27.42           O  
ATOM   1514  C3' GNP E 301      25.273 -60.374  45.694  1.00 28.54           C  
ATOM   1515  O3' GNP E 301      25.336 -61.593  44.931  1.00 33.40           O  
ATOM   1516  C4' GNP E 301      25.712 -59.193  44.846  1.00 27.36           C  
ATOM   1517  C5' GNP E 301      25.048 -57.853  45.193  1.00 24.60           C  
ATOM   1518  O5' GNP E 301      24.915 -57.754  46.634  1.00 18.87           O  
ATOM   1519  PA  GNP E 301      23.954 -56.727  47.301  1.00 23.38           P  
ATOM   1520  O1A GNP E 301      22.561 -57.155  47.103  1.00 20.15           O  
ATOM   1521  O2A GNP E 301      24.402 -56.672  48.706  1.00 21.23           O  
ATOM   1522  O3A GNP E 301      24.169 -55.394  46.509  1.00 22.15           O  
ATOM   1523  PB  GNP E 301      23.344 -54.066  46.659  1.00 21.03           P  
ATOM   1524  O1B GNP E 301      24.334 -52.965  46.492  1.00 18.42           O  
ATOM   1525  O2B GNP E 301      22.568 -54.045  47.899  1.00 19.52           O  
ATOM   1526  N3B GNP E 301      22.267 -54.066  45.450  1.00 19.88           N  
ATOM   1527  PG  GNP E 301      20.934 -53.131  45.359  1.00 21.22           P  
ATOM   1528  O1G GNP E 301      20.263 -53.434  44.023  1.00 18.76           O  
ATOM   1529  O3G GNP E 301      20.023 -53.633  46.423  1.00 17.57           O  
ATOM   1530  O2G GNP E 301      21.446 -51.712  45.491  1.00 25.40           O  
ATOM   1531 MG    MG F 302      20.469 -53.909  48.352  1.00 22.78          Mg  
ATOM   1532  N   LEU B   3       8.612 -73.584  77.492  1.00 53.27           N  
ATOM   1533  CA  LEU B   3       9.254 -73.264  78.764  1.00 45.16           C  
ATOM   1534  CB  LEU B   3      10.413 -74.215  79.035  1.00 39.18           C  
ATOM   1535  CG  LEU B   3      11.301 -73.869  80.226  1.00 40.88           C  
ATOM   1536  CD2 LEU B   3      12.364 -74.942  80.400  1.00 73.72           C  
ATOM   1537  CD1 LEU B   3      10.462 -73.756  81.491  1.00 69.06           C  
ATOM   1538  C   LEU B   3       9.757 -71.825  78.813  1.00 51.18           C  
ATOM   1539  O   LEU B   3      10.445 -71.360  77.898  1.00 39.31           O  
ATOM   1540  N   LEU B   4       9.439 -71.142  79.910  1.00 37.75           N  
ATOM   1541  CA  LEU B   4       9.732 -69.718  80.049  1.00 44.69           C  
ATOM   1542  CB  LEU B   4       9.016 -69.154  81.278  1.00 45.39           C  
ATOM   1543  CG  LEU B   4       7.484 -69.206  81.218  1.00 49.06           C  
ATOM   1544  CD1 LEU B   4       6.868 -68.631  82.486  1.00 57.08           C  
ATOM   1545  CD2 LEU B   4       6.959 -68.461  80.002  1.00 40.75           C  
ATOM   1546  C   LEU B   4      11.227 -69.412  80.127  1.00 45.31           C  
ATOM   1547  O   LEU B   4      11.686 -68.431  79.534  1.00 42.68           O  
ATOM   1548  N   SER B   5      11.991 -70.244  80.836  1.00 42.30           N  
ATOM   1549  CA  SER B   5      13.430 -70.005  80.965  1.00 42.46           C  
ATOM   1550  CB  SER B   5      14.062 -70.997  81.942  1.00 53.46           C  
ATOM   1551  OG  SER B   5      13.913 -72.331  81.494  1.00 60.75           O  
ATOM   1552  C   SER B   5      14.137 -70.088  79.608  1.00 51.04           C  
ATOM   1553  O   SER B   5      15.097 -69.361  79.347  1.00 51.06           O  
ATOM   1554  N   ILE B   6      13.664 -70.974  78.740  1.00 43.73           N  
ATOM   1555  CA  ILE B   6      14.243 -71.072  77.405  1.00 43.99           C  
ATOM   1556  CB  ILE B   6      13.606 -72.230  76.617  1.00 49.86           C  
ATOM   1557  CG1 ILE B   6      14.074 -73.573  77.199  1.00 44.66           C  
ATOM   1558  CD1 ILE B   6      13.331 -74.786  76.655  1.00 46.65           C  
ATOM   1559  CG2 ILE B   6      13.947 -72.130  75.134  1.00 39.49           C  
ATOM   1560  C   ILE B   6      14.095 -69.748  76.641  1.00 48.94           C  
ATOM   1561  O   ILE B   6      15.004 -69.343  75.912  1.00 41.14           O  
ATOM   1562  N   LEU B   7      12.976 -69.058  76.856  1.00 40.68           N  
ATOM   1563  CA  LEU B   7      12.689 -67.795  76.181  1.00 35.05           C  
ATOM   1564  CB  LEU B   7      11.309 -67.271  76.581  1.00 44.25           C  
ATOM   1565  CG  LEU B   7      10.061 -68.075  76.218  1.00 43.10           C  
ATOM   1566  CD1 LEU B   7       8.833 -67.328  76.718  1.00 33.03           C  
ATOM   1567  CD2 LEU B   7       9.972 -68.306  74.720  1.00 31.90           C  
ATOM   1568  C   LEU B   7      13.701 -66.684  76.445  1.00 51.77           C  
ATOM   1569  O   LEU B   7      13.784 -65.726  75.666  1.00 44.73           O  
ATOM   1570  N   ARG B   8      14.447 -66.790  77.542  1.00 40.20           N  
ATOM   1571  CA  ARG B   8      15.431 -65.764  77.891  1.00 51.30           C  
ATOM   1572  CB  ARG B   8      16.010 -66.025  79.289  1.00 53.96           C  
ATOM   1573  CG  ARG B   8      14.949 -66.146  80.378  1.00 58.21           C  
ATOM   1574  CD  ARG B   8      15.551 -66.103  81.774  1.00 70.38           C  
ATOM   1575  NE  ARG B   8      16.437 -64.957  81.950  1.00 88.58           N  
ATOM   1576  CZ  ARG B   8      16.853 -64.510  83.130  1.00 91.88           C  
ATOM   1577  NH1 ARG B   8      16.449 -65.106  84.244  1.00 83.37           N  
ATOM   1578  NH2 ARG B   8      17.661 -63.462  83.198  1.00 92.63           N  
ATOM   1579  C   ARG B   8      16.563 -65.682  76.868  1.00 55.64           C  
ATOM   1580  O   ARG B   8      17.287 -64.687  76.803  1.00 50.42           O  
ATOM   1581  N   LYS B   9      16.709 -66.725  76.060  1.00 51.12           N  
ATOM   1582  CA  LYS B   9      17.797 -66.771  75.092  1.00 45.55           C  
ATOM   1583  CB  LYS B   9      18.185 -68.229  74.839  1.00 47.84           C  
ATOM   1584  CG  LYS B   9      18.548 -68.928  76.162  1.00 59.72           C  
ATOM   1585  CD  LYS B   9      19.009 -70.352  75.994  1.00 59.20           C  
ATOM   1586  CE  LYS B   9      20.524 -70.462  76.089  1.00 63.95           C  
ATOM   1587  NZ  LYS B   9      20.988 -71.832  75.720  1.00 72.37           N  
ATOM   1588  C   LYS B   9      17.440 -66.028  73.797  1.00 47.12           C  
ATOM   1589  O   LYS B   9      18.267 -65.901  72.893  1.00 51.96           O  
ATOM   1590  N   LEU B  10      16.218 -65.506  73.735  1.00 45.09           N  
ATOM   1591  CA  LEU B  10      15.788 -64.634  72.638  1.00 46.52           C  
ATOM   1592  CB  LEU B  10      14.273 -64.750  72.429  1.00 43.10           C  
ATOM   1593  CG  LEU B  10      13.668 -66.043  71.877  1.00 44.74           C  
ATOM   1594  CD1 LEU B  10      12.175 -66.109  72.181  1.00 38.45           C  
ATOM   1595  CD2 LEU B  10      13.910 -66.142  70.378  1.00 39.67           C  
ATOM   1596  C   LEU B  10      16.143 -63.156  72.880  1.00 58.61           C  
ATOM   1597  O   LEU B  10      15.880 -62.302  72.031  1.00 44.91           O  
ATOM   1598  N   LYS B  11      16.714 -62.850  74.044  1.00 52.79           N  
ATOM   1599  CA  LYS B  11      16.977 -61.456  74.422  1.00 61.77           C  
ATOM   1600  CB  LYS B  11      17.330 -61.364  75.911  1.00 55.82           C  
ATOM   1601  CG  LYS B  11      16.193 -61.757  76.850  1.00 66.14           C  
ATOM   1602  CD  LYS B  11      16.650 -61.805  78.315  1.00 67.80           C  
ATOM   1603  CE  LYS B  11      16.610 -60.434  78.993  1.00 74.75           C  
ATOM   1604  NZ  LYS B  11      15.240 -59.837  79.028  1.00 57.35           N  
ATOM   1605  C   LYS B  11      18.091 -60.826  73.585  1.00 54.80           C  
ATOM   1606  O   LYS B  11      19.261 -61.156  73.747  1.00 62.00           O  
ATOM   1607  N   GLU B  17      23.715 -58.645  82.545  1.00 79.64           N  
ATOM   1608  CA  GLU B  17      22.427 -58.438  83.193  1.00 80.84           C  
ATOM   1609  CB  GLU B  17      21.284 -59.054  82.363  1.00 81.27           C  
ATOM   1610  CG  GLU B  17      21.533 -60.393  81.584  1.00 93.34           C  
ATOM   1611  CD  GLU B  17      22.499 -60.328  80.396  1.00 97.56           C  
ATOM   1612  OE1 GLU B  17      23.556 -59.653  80.509  1.00 95.29           O  
ATOM   1613  OE2 GLU B  17      22.209 -60.926  79.339  1.00 95.39           O  
ATOM   1614  C   GLU B  17      22.433 -58.995  84.625  1.00 66.04           C  
ATOM   1615  O   GLU B  17      22.547 -60.208  84.849  1.00 66.24           O  
ATOM   1616  N   VAL B  18      22.320 -58.089  85.594  1.00 65.31           N  
ATOM   1617  CA  VAL B  18      22.312 -58.445  87.012  1.00 68.25           C  
ATOM   1618  CB  VAL B  18      23.558 -57.888  87.748  1.00 68.96           C  
ATOM   1619  CG1 VAL B  18      23.814 -58.652  89.053  1.00 64.25           C  
ATOM   1620  CG2 VAL B  18      24.778 -57.978  86.856  1.00 65.14           C  
ATOM   1621  C   VAL B  18      21.041 -57.909  87.671  1.00 65.52           C  
ATOM   1622  O   VAL B  18      20.771 -56.700  87.650  1.00 66.63           O  
ATOM   1623  N   ARG B  19      20.256 -58.814  88.246  1.00 56.62           N  
ATOM   1624  CA  ARG B  19      19.066 -58.408  88.981  1.00 62.64           C  
ATOM   1625  CB  ARG B  19      17.968 -59.465  88.879  1.00 53.50           C  
ATOM   1626  CG  ARG B  19      16.615 -58.951  89.368  1.00 57.67           C  
ATOM   1627  CD  ARG B  19      15.609 -60.068  89.526  1.00 56.72           C  
ATOM   1628  NE  ARG B  19      14.255 -59.543  89.679  1.00 58.70           N  
ATOM   1629  CZ  ARG B  19      13.498 -59.750  90.750  1.00 55.30           C  
ATOM   1630  NH1 ARG B  19      13.959 -60.482  91.748  1.00 55.85           N  
ATOM   1631  NH2 ARG B  19      12.278 -59.236  90.820  1.00 58.05           N  
ATOM   1632  C   ARG B  19      19.408 -58.139  90.444  1.00 60.30           C  
ATOM   1633  O   ARG B  19      19.924 -59.015  91.140  1.00 62.83           O  
ATOM   1634  N   ILE B  20      19.116 -56.923  90.899  1.00 57.46           N  
ATOM   1635  CA  ILE B  20      19.442 -56.497  92.260  1.00 55.69           C  
ATOM   1636  CB  ILE B  20      20.375 -55.264  92.241  1.00 63.43           C  
ATOM   1637  CG1 ILE B  20      21.744 -55.643  91.662  1.00 59.88           C  
ATOM   1638  CD1 ILE B  20      22.699 -54.478  91.546  1.00 62.38           C  
ATOM   1639  CG2 ILE B  20      20.518 -54.672  93.639  1.00 54.78           C  
ATOM   1640  C   ILE B  20      18.198 -56.169  93.091  1.00 55.84           C  
ATOM   1641  O   ILE B  20      17.391 -55.315  92.720  1.00 48.58           O  
ATOM   1642  N   LEU B  21      18.059 -56.849  94.225  1.00 54.02           N  
ATOM   1643  CA  LEU B  21      16.905 -56.657  95.099  1.00 48.99           C  
ATOM   1644  CB  LEU B  21      16.429 -57.995  95.658  1.00 45.83           C  
ATOM   1645  CG  LEU B  21      14.994 -58.021  96.178  1.00 51.10           C  
ATOM   1646  CD1 LEU B  21      14.034 -57.748  95.042  1.00 50.61           C  
ATOM   1647  CD2 LEU B  21      14.698 -59.353  96.812  1.00 39.91           C  
ATOM   1648  C   LEU B  21      17.230 -55.704  96.240  1.00 45.08           C  
ATOM   1649  O   LEU B  21      18.127 -55.954  97.041  1.00 50.04           O  
ATOM   1650  N   LEU B  22      16.485 -54.611  96.311  1.00 41.17           N  
ATOM   1651  CA  LEU B  22      16.738 -53.566  97.287  1.00 38.25           C  
ATOM   1652  CB  LEU B  22      16.864 -52.216  96.576  1.00 45.06           C  
ATOM   1653  CG  LEU B  22      17.111 -50.911  97.330  1.00 44.70           C  
ATOM   1654  CD1 LEU B  22      18.404 -50.984  98.119  1.00 44.48           C  
ATOM   1655  CD2 LEU B  22      17.160 -49.751  96.331  1.00 43.37           C  
ATOM   1656  C   LEU B  22      15.612 -53.556  98.312  1.00 46.18           C  
ATOM   1657  O   LEU B  22      14.498 -53.126  98.007  1.00 37.08           O  
ATOM   1658  N   LEU B  23      15.904 -54.053  99.515  1.00 34.10           N  
ATOM   1659  CA  LEU B  23      14.904 -54.160 100.579  1.00 38.46           C  
ATOM   1660  CB  LEU B  23      14.591 -55.629 100.868  1.00 44.15           C  
ATOM   1661  CG  LEU B  23      14.053 -56.439  99.683  1.00 44.93           C  
ATOM   1662  CD1 LEU B  23      13.974 -57.920 100.024  1.00 43.44           C  
ATOM   1663  CD2 LEU B  23      12.691 -55.916  99.267  1.00 35.42           C  
ATOM   1664  C   LEU B  23      15.368 -53.466 101.862  1.00 50.74           C  
ATOM   1665  O   LEU B  23      16.525 -53.056 101.969  1.00 47.32           O  
ATOM   1666  N   GLY B  24      14.456 -53.347 102.828  1.00 38.54           N  
ATOM   1667  CA  GLY B  24      14.694 -52.628 104.072  1.00 37.50           C  
ATOM   1668  C   GLY B  24      13.366 -52.061 104.546  1.00 39.92           C  
ATOM   1669  O   GLY B  24      12.392 -52.053 103.787  1.00 35.36           O  
ATOM   1670  N   LEU B  25      13.301 -51.596 105.791  1.00 34.69           N  
ATOM   1671  CA  LEU B  25      12.047 -51.055 106.314  1.00 26.29           C  
ATOM   1672  CB  LEU B  25      12.159 -50.728 107.811  1.00 31.71           C  
ATOM   1673  CG  LEU B  25      12.568 -51.853 108.780  1.00 33.02           C  
ATOM   1674  CD1 LEU B  25      12.183 -51.484 110.210  1.00 38.65           C  
ATOM   1675  CD2 LEU B  25      11.979 -53.204 108.400  1.00 36.30           C  
ATOM   1676  C   LEU B  25      11.631 -49.790 105.570  1.00 31.74           C  
ATOM   1677  O   LEU B  25      12.453 -49.139 104.942  1.00 33.34           O  
ATOM   1678  N   ASP B  26      10.354 -49.446 105.671  1.00 26.88           N  
ATOM   1679  CA  ASP B  26       9.876 -48.137 105.254  1.00 35.65           C  
ATOM   1680  CB  ASP B  26       8.416 -47.956 105.653  1.00 29.70           C  
ATOM   1681  CG  ASP B  26       8.198 -48.200 107.131  1.00 53.59           C  
ATOM   1682  OD1 ASP B  26       8.097 -49.381 107.528  1.00 41.63           O  
ATOM   1683  OD2 ASP B  26       8.124 -47.211 107.892  1.00 46.78           O  
ATOM   1684  C   ASP B  26      10.728 -47.028 105.875  1.00 44.42           C  
ATOM   1685  O   ASP B  26      11.162 -47.134 107.029  1.00 41.63           O  
ATOM   1686  N   ASN B  27      10.986 -45.999 105.074  1.00 41.47           N  
ATOM   1687  CA  ASN B  27      11.687 -44.796 105.495  1.00 49.33           C  
ATOM   1688  CB  ASN B  27      10.978 -44.195 106.725  1.00 45.52           C  
ATOM   1689  CG  ASN B  27      11.461 -42.802 107.043  1.00 56.65           C  
ATOM   1690  OD1 ASN B  27      11.525 -41.973 106.148  1.00 62.26           O  
ATOM   1691  ND2 ASN B  27      11.742 -42.516 108.311  1.00 60.50           N  
ATOM   1692  C   ASN B  27      13.183 -45.035 105.753  1.00 47.78           C  
ATOM   1693  O   ASN B  27      13.864 -44.208 106.356  1.00 49.37           O  
ATOM   1694  N   ALA B  28      13.700 -46.148 105.241  1.00 40.69           N  
ATOM   1695  CA  ALA B  28      15.128 -46.440 105.362  1.00 38.67           C  
ATOM   1696  CB  ALA B  28      15.387 -47.907 105.150  1.00 36.71           C  
ATOM   1697  C   ALA B  28      15.987 -45.633 104.388  1.00 54.77           C  
ATOM   1698  O   ALA B  28      17.191 -45.459 104.610  1.00 45.84           O  
ATOM   1699  N   GLY B  29      15.369 -45.178 103.298  1.00 45.07           N  
ATOM   1700  CA  GLY B  29      16.076 -44.477 102.240  1.00 55.06           C  
ATOM   1701  C   GLY B  29      16.307 -45.248 100.945  1.00 49.66           C  
ATOM   1702  O   GLY B  29      17.154 -44.856 100.142  1.00 49.08           O  
ATOM   1703  N   LYS B  30      15.551 -46.324 100.721  1.00 43.14           N  
ATOM   1704  CA  LYS B  30      15.790 -47.211  99.575  1.00 37.05           C  
ATOM   1705  CB  LYS B  30      14.841 -48.420  99.628  1.00 40.75           C  
ATOM   1706  CG  LYS B  30      15.126 -49.432 100.729  1.00 42.07           C  
ATOM   1707  CD  LYS B  30      14.149 -50.601 100.662  1.00 31.08           C  
ATOM   1708  CE  LYS B  30      12.721 -50.123 100.817  1.00 37.11           C  
ATOM   1709  NZ  LYS B  30      12.537 -49.430 102.133  1.00 36.14           N  
ATOM   1710  C   LYS B  30      15.623 -46.510  98.218  1.00 46.82           C  
ATOM   1711  O   LYS B  30      16.483 -46.608  97.339  1.00 38.99           O  
ATOM   1712  N   THR B  31      14.495 -45.830  98.050  1.00 41.53           N  
ATOM   1713  CA  THR B  31      14.187 -45.141  96.812  1.00 44.09           C  
ATOM   1714  CB  THR B  31      12.749 -44.604  96.839  1.00 34.69           C  
ATOM   1715  OG1 THR B  31      11.847 -45.686  97.127  1.00 36.25           O  
ATOM   1716  CG2 THR B  31      12.379 -43.979  95.488  1.00 46.94           C  
ATOM   1717  C   THR B  31      15.187 -44.004  96.565  1.00 52.57           C  
ATOM   1718  O   THR B  31      15.691 -43.839  95.449  1.00 49.29           O  
ATOM   1719  N   THR B  32      15.486 -43.245  97.617  1.00 43.33           N  
ATOM   1720  CA  THR B  32      16.482 -42.176  97.559  1.00 51.27           C  
ATOM   1721  CB  THR B  32      16.723 -41.559  98.952  1.00 48.22           C  
ATOM   1722  OG1 THR B  32      15.517 -40.940  99.410  1.00 50.46           O  
ATOM   1723  CG2 THR B  32      17.826 -40.513  98.891  1.00 66.74           C  
ATOM   1724  C   THR B  32      17.807 -42.677  97.004  1.00 53.40           C  
ATOM   1725  O   THR B  32      18.386 -42.065  96.104  1.00 54.31           O  
ATOM   1726  N   LEU B  33      18.269 -43.799  97.547  1.00 49.68           N  
ATOM   1727  CA  LEU B  33      19.483 -44.455  97.079  1.00 52.67           C  
ATOM   1728  CB  LEU B  33      19.766 -45.703  97.912  1.00 51.87           C  
ATOM   1729  CG  LEU B  33      20.787 -46.665  97.307  1.00 57.40           C  
ATOM   1730  CD1 LEU B  33      22.165 -46.029  97.328  1.00 59.46           C  
ATOM   1731  CD2 LEU B  33      20.795 -48.002  98.043  1.00 61.69           C  
ATOM   1732  C   LEU B  33      19.390 -44.840  95.606  1.00 65.77           C  
ATOM   1733  O   LEU B  33      20.352 -44.683  94.846  1.00 57.18           O  
ATOM   1734  N   LEU B  34      18.229 -45.358  95.216  1.00 59.54           N  
ATOM   1735  CA  LEU B  34      18.019 -45.829  93.849  1.00 57.41           C  
ATOM   1736  CB  LEU B  34      16.677 -46.559  93.740  1.00 51.90           C  
ATOM   1737  CG  LEU B  34      16.193 -46.917  92.329  1.00 51.80           C  
ATOM   1738  CD1 LEU B  34      16.782 -48.223  91.863  1.00 45.31           C  
ATOM   1739  CD2 LEU B  34      14.679 -46.954  92.266  1.00 44.60           C  
ATOM   1740  C   LEU B  34      18.087 -44.671  92.852  1.00 52.35           C  
ATOM   1741  O   LEU B  34      18.694 -44.790  91.787  1.00 57.25           O  
ATOM   1742  N   LYS B  35      17.474 -43.547  93.207  1.00 55.94           N  
ATOM   1743  CA  LYS B  35      17.497 -42.383  92.333  1.00 57.54           C  
ATOM   1744  CB  LYS B  35      16.466 -41.348  92.782  1.00 54.68           C  
ATOM   1745  CG  LYS B  35      15.028 -41.773  92.521  1.00 59.64           C  
ATOM   1746  CD  LYS B  35      14.244 -40.681  91.819  1.00 59.41           C  
ATOM   1747  CE  LYS B  35      12.915 -41.200  91.319  1.00 53.52           C  
ATOM   1748  NZ  LYS B  35      12.706 -40.863  89.882  1.00 70.54           N  
ATOM   1749  C   LYS B  35      18.897 -41.774  92.282  1.00 65.57           C  
ATOM   1750  O   LYS B  35      19.256 -41.126  91.297  1.00 61.11           O  
ATOM   1751  N   GLN B  36      19.685 -41.992  93.335  1.00 61.23           N  
ATOM   1752  CA  GLN B  36      21.103 -41.617  93.321  1.00 69.62           C  
ATOM   1753  CB  GLN B  36      21.740 -41.764  94.706  1.00 58.13           C  
ATOM   1754  CG  GLN B  36      21.354 -40.688  95.710  1.00 70.54           C  
ATOM   1755  CD  GLN B  36      21.966 -39.331  95.398  1.00 77.37           C  
ATOM   1756  OE1 GLN B  36      21.668 -38.721  94.371  1.00 80.01           O  
ATOM   1757  NE2 GLN B  36      22.831 -38.856  96.286  1.00 73.27           N  
ATOM   1758  C   GLN B  36      21.859 -42.478  92.323  1.00 66.37           C  
ATOM   1759  O   GLN B  36      22.578 -41.968  91.462  1.00 63.61           O  
ATOM   1760  N   LEU B  37      21.687 -43.789  92.457  1.00 62.82           N  
ATOM   1761  CA  LEU B  37      22.269 -44.749  91.532  1.00 60.04           C  
ATOM   1762  CB  LEU B  37      21.774 -46.159  91.846  1.00 64.98           C  
ATOM   1763  CG  LEU B  37      22.166 -46.756  93.195  1.00 69.40           C  
ATOM   1764  CD1 LEU B  37      21.584 -48.146  93.321  1.00 56.77           C  
ATOM   1765  CD2 LEU B  37      23.673 -46.790  93.355  1.00 68.69           C  
ATOM   1766  C   LEU B  37      21.940 -44.408  90.086  1.00 65.06           C  
ATOM   1767  O   LEU B  37      22.759 -44.614  89.193  1.00 71.80           O  
ATOM   1768  N   ALA B  38      20.737 -43.883  89.867  1.00 65.92           N  
ATOM   1769  CA  ALA B  38      20.247 -43.603  88.518  1.00 71.88           C  
ATOM   1770  CB  ALA B  38      18.763 -43.949  88.411  1.00 61.14           C  
ATOM   1771  C   ALA B  38      20.470 -42.156  88.107  1.00 70.98           C  
ATOM   1772  O   ALA B  38      20.002 -41.736  87.049  1.00 71.29           O  
ATOM   1773  N   SER B  39      21.176 -41.403  88.949  1.00 67.72           N  
ATOM   1774  CA  SER B  39      21.459 -39.992  88.697  1.00 70.86           C  
ATOM   1775  CB  SER B  39      22.478 -39.842  87.562  1.00 60.64           C  
ATOM   1776  OG  SER B  39      23.652 -40.592  87.825  1.00 70.94           O  
ATOM   1777  C   SER B  39      20.197 -39.196  88.364  1.00 70.14           C  
ATOM   1778  O   SER B  39      20.143 -38.504  87.348  1.00 60.78           O  
ATOM   1779  N   GLU B  40      19.179 -39.304  89.209  1.00 58.38           N  
ATOM   1780  CA  GLU B  40      17.953 -38.545  88.992  1.00 66.07           C  
ATOM   1781  CB  GLU B  40      16.773 -39.472  88.682  1.00 66.15           C  
ATOM   1782  CG  GLU B  40      17.000 -40.427  87.531  1.00 72.02           C  
ATOM   1783  CD  GLU B  40      15.775 -41.273  87.230  1.00 79.11           C  
ATOM   1784  OE1 GLU B  40      14.690 -40.953  87.764  1.00 79.03           O  
ATOM   1785  OE2 GLU B  40      15.898 -42.252  86.461  1.00 76.38           O  
ATOM   1786  C   GLU B  40      17.619 -37.674  90.194  1.00 66.19           C  
ATOM   1787  O   GLU B  40      18.166 -37.859  91.284  1.00 64.31           O  
ATOM   1788  N   ASP B  41      16.715 -36.724  89.974  1.00 69.40           N  
ATOM   1789  CA  ASP B  41      16.283 -35.793  91.012  1.00 68.96           C  
ATOM   1790  CB  ASP B  41      15.286 -34.783  90.431  1.00 65.67           C  
ATOM   1791  CG  ASP B  41      14.830 -33.745  91.447  1.00 73.52           C  
ATOM   1792  OD1 ASP B  41      15.504 -33.566  92.484  1.00 77.85           O  
ATOM   1793  OD2 ASP B  41      13.790 -33.096  91.200  1.00 81.87           O  
ATOM   1794  C   ASP B  41      15.674 -36.529  92.204  1.00 69.57           C  
ATOM   1795  O   ASP B  41      14.903 -37.476  92.044  1.00 72.39           O  
ATOM   1796  N   ILE B  42      16.036 -36.075  93.398  1.00 79.93           N  
ATOM   1797  CA  ILE B  42      15.604 -36.680  94.649  1.00 61.67           C  
ATOM   1798  CB  ILE B  42      16.770 -36.702  95.656  1.00 62.51           C  
ATOM   1799  CG1 ILE B  42      17.844 -37.682  95.184  1.00 72.31           C  
ATOM   1800  CD1 ILE B  42      18.989 -37.829  96.144  1.00 72.17           C  
ATOM   1801  CG2 ILE B  42      16.295 -37.076  97.051  1.00 78.36           C  
ATOM   1802  C   ILE B  42      14.408 -35.937  95.244  1.00 69.30           C  
ATOM   1803  O   ILE B  42      13.546 -36.532  95.889  1.00 69.19           O  
ATOM   1804  N   SER B  43      14.347 -34.637  94.979  1.00 73.36           N  
ATOM   1805  CA  SER B  43      13.398 -33.726  95.620  1.00 79.10           C  
ATOM   1806  CB  SER B  43      13.457 -32.367  94.910  1.00 73.88           C  
ATOM   1807  OG  SER B  43      12.979 -32.466  93.579  1.00 81.23           O  
ATOM   1808  C   SER B  43      11.930 -34.184  95.695  1.00 82.52           C  
ATOM   1809  O   SER B  43      11.198 -33.744  96.586  1.00 76.23           O  
ATOM   1810  N   HIS B  44      11.494 -35.053  94.784  1.00 66.33           N  
ATOM   1811  CA  HIS B  44      10.079 -35.432  94.754  1.00 75.50           C  
ATOM   1812  CB  HIS B  44       9.472 -35.082  93.395  1.00 78.26           C  
ATOM   1813  CG  HIS B  44       9.416 -33.609  93.123  1.00 94.21           C  
ATOM   1814  ND1 HIS B  44      10.486 -32.905  92.618  1.00 86.86           N  
ATOM   1815  CE1 HIS B  44      10.151 -31.633  92.488  1.00 89.65           C  
ATOM   1816  NE2 HIS B  44       8.904 -31.487  92.897  1.00 88.98           N  
ATOM   1817  CD2 HIS B  44       8.421 -32.708  93.302  1.00 88.71           C  
ATOM   1818  C   HIS B  44       9.809 -36.907  95.066  1.00 69.92           C  
ATOM   1819  O   HIS B  44       8.936 -37.528  94.461  1.00 69.89           O  
ATOM   1820  N   ILE B  45      10.542 -37.456  96.026  1.00 66.24           N  
ATOM   1821  CA  ILE B  45      10.347 -38.845  96.433  1.00 60.51           C  
ATOM   1822  CB  ILE B  45      11.666 -39.472  96.911  1.00 58.37           C  
ATOM   1823  CG1 ILE B  45      12.655 -39.547  95.751  1.00 49.54           C  
ATOM   1824  CD1 ILE B  45      14.007 -40.047  96.146  1.00 50.66           C  
ATOM   1825  CG2 ILE B  45      11.437 -40.872  97.475  1.00 60.62           C  
ATOM   1826  C   ILE B  45       9.295 -38.943  97.532  1.00 53.55           C  
ATOM   1827  O   ILE B  45       9.279 -38.142  98.458  1.00 51.83           O  
ATOM   1828  N   THR B  46       8.410 -39.924  97.409  1.00 47.44           N  
ATOM   1829  CA  THR B  46       7.336 -40.130  98.367  1.00 44.26           C  
ATOM   1830  CB  THR B  46       5.962 -39.768  97.727  1.00 46.99           C  
ATOM   1831  OG1 THR B  46       4.991 -39.483  98.741  1.00 69.49           O  
ATOM   1832  CG2 THR B  46       5.450 -40.878  96.828  1.00 45.55           C  
ATOM   1833  C   THR B  46       7.402 -41.600  98.849  1.00 44.18           C  
ATOM   1834  O   THR B  46       8.137 -42.401  98.280  1.00 44.72           O  
ATOM   1835  N   PRO B  47       6.694 -41.947  99.935  1.00 46.52           N  
ATOM   1836  CA  PRO B  47       6.677 -43.369 100.306  1.00 39.72           C  
ATOM   1837  CB  PRO B  47       5.722 -43.400 101.498  1.00 43.64           C  
ATOM   1838  CG  PRO B  47       5.937 -42.060 102.158  1.00 47.45           C  
ATOM   1839  CD  PRO B  47       6.160 -41.091 101.014  1.00 52.22           C  
ATOM   1840  C   PRO B  47       6.173 -44.280  99.174  1.00 39.13           C  
ATOM   1841  O   PRO B  47       5.092 -44.031  98.638  1.00 41.68           O  
ATOM   1842  N   THR B  48       6.965 -45.301  98.834  1.00 37.17           N  
ATOM   1843  CA  THR B  48       6.693 -46.241  97.730  1.00 33.59           C  
ATOM   1844  CB  THR B  48       7.949 -47.059  97.384  1.00 36.96           C  
ATOM   1845  OG1 THR B  48       9.095 -46.199  97.343  1.00 36.30           O  
ATOM   1846  CG2 THR B  48       7.796 -47.792  96.061  1.00 38.00           C  
ATOM   1847  C   THR B  48       5.577 -47.217  98.084  1.00 39.55           C  
ATOM   1848  O   THR B  48       5.758 -48.084  98.946  1.00 35.08           O  
ATOM   1849  N   GLN B  49       4.427 -47.088  97.433  1.00 29.81           N  
ATOM   1850  CA  GLN B  49       3.298 -47.974  97.725  1.00 33.23           C  
ATOM   1851  CB  GLN B  49       1.976 -47.284  97.374  1.00 30.66           C  
ATOM   1852  CG  GLN B  49       1.775 -45.897  98.002  1.00 38.65           C  
ATOM   1853  CD  GLN B  49       1.986 -45.889  99.505  1.00 43.75           C  
ATOM   1854  OE1 GLN B  49       1.578 -46.818 100.209  1.00 42.78           O  
ATOM   1855  NE2 GLN B  49       2.621 -44.835 100.005  1.00 46.87           N  
ATOM   1856  C   GLN B  49       3.393 -49.318  96.984  1.00 38.71           C  
ATOM   1857  O   GLN B  49       2.633 -50.253  97.264  1.00 36.00           O  
ATOM   1858  N   GLY B  50       4.321 -49.410  96.037  1.00 38.34           N  
ATOM   1859  CA  GLY B  50       4.519 -50.625  95.250  1.00 29.70           C  
ATOM   1860  C   GLY B  50       5.996 -50.917  95.092  1.00 34.33           C  
ATOM   1861  O   GLY B  50       6.649 -51.373  96.036  1.00 27.49           O  
ATOM   1862  N   PHE B  51       6.535 -50.639  93.905  1.00 28.67           N  
ATOM   1863  CA  PHE B  51       7.961 -50.825  93.683  1.00 26.33           C  
ATOM   1864  CB  PHE B  51       8.299 -52.308  93.457  1.00 30.22           C  
ATOM   1865  CG  PHE B  51       7.647 -52.928  92.241  1.00 29.75           C  
ATOM   1866  CD2 PHE B  51       8.345 -53.039  91.048  1.00 28.33           C  
ATOM   1867  CE2 PHE B  51       7.756 -53.620  89.937  1.00 32.38           C  
ATOM   1868  CZ  PHE B  51       6.461 -54.118  90.015  1.00 30.10           C  
ATOM   1869  CE1 PHE B  51       5.766 -54.027  91.205  1.00 31.67           C  
ATOM   1870  CD1 PHE B  51       6.355 -53.434  92.305  1.00 28.13           C  
ATOM   1871  C   PHE B  51       8.469 -49.992  92.510  1.00 30.57           C  
ATOM   1872  O   PHE B  51       7.707 -49.624  91.624  1.00 30.92           O  
ATOM   1873  N   ASN B  52       9.761 -49.679  92.538  1.00 33.11           N  
ATOM   1874  CA  ASN B  52      10.418 -49.011  91.420  1.00 34.98           C  
ATOM   1875  CB  ASN B  52      11.094 -47.697  91.836  1.00 36.54           C  
ATOM   1876  CG  ASN B  52      10.131 -46.700  92.425  1.00 40.19           C  
ATOM   1877  OD1 ASN B  52       9.237 -46.201  91.737  1.00 37.96           O  
ATOM   1878  ND2 ASN B  52      10.316 -46.381  93.704  1.00 43.48           N  
ATOM   1879  C   ASN B  52      11.459 -49.930  90.840  1.00 38.77           C  
ATOM   1880  O   ASN B  52      12.032 -50.753  91.553  1.00 39.96           O  
ATOM   1881  N   ILE B  53      11.695 -49.788  89.541  1.00 33.23           N  
ATOM   1882  CA  ILE B  53      12.802 -50.456  88.873  1.00 39.18           C  
ATOM   1883  CB  ILE B  53      12.327 -51.513  87.865  1.00 39.42           C  
ATOM   1884  CG1 ILE B  53      11.417 -52.544  88.531  1.00 39.87           C  
ATOM   1885  CD1 ILE B  53      10.803 -53.530  87.528  1.00 31.99           C  
ATOM   1886  CG2 ILE B  53      13.514 -52.185  87.186  1.00 46.97           C  
ATOM   1887  C   ILE B  53      13.609 -49.398  88.138  1.00 46.60           C  
ATOM   1888  O   ILE B  53      13.038 -48.453  87.595  1.00 41.31           O  
ATOM   1889  N   LYS B  54      14.927 -49.538  88.140  1.00 45.14           N  
ATOM   1890  CA  LYS B  54      15.762 -48.687  87.311  1.00 51.49           C  
ATOM   1891  CB  LYS B  54      16.069 -47.366  88.011  1.00 50.92           C  
ATOM   1892  CG  LYS B  54      15.146 -46.259  87.541  1.00 58.18           C  
ATOM   1893  CD  LYS B  54      15.293 -45.015  88.348  1.00 66.11           C  
ATOM   1894  CE  LYS B  54      14.067 -44.159  88.181  1.00 65.18           C  
ATOM   1895  NZ  LYS B  54      13.756 -43.886  86.747  1.00 62.78           N  
ATOM   1896  C   LYS B  54      17.030 -49.426  86.951  1.00 57.11           C  
ATOM   1897  O   LYS B  54      17.589 -50.149  87.769  1.00 51.88           O  
ATOM   1898  N   SER B  55      17.461 -49.277  85.704  1.00 53.70           N  
ATOM   1899  CA  SER B  55      18.662 -49.956  85.254  1.00 58.15           C  
ATOM   1900  CB  SER B  55      18.435 -50.629  83.902  1.00 66.10           C  
ATOM   1901  OG  SER B  55      17.491 -51.682  84.023  1.00 73.33           O  
ATOM   1902  C   SER B  55      19.809 -48.967  85.186  1.00 66.05           C  
ATOM   1903  O   SER B  55      19.659 -47.858  84.678  1.00 68.51           O  
ATOM   1904  N   VAL B  56      20.950 -49.368  85.732  1.00 67.16           N  
ATOM   1905  CA  VAL B  56      22.122 -48.512  85.753  1.00 70.47           C  
ATOM   1906  CB  VAL B  56      22.513 -48.110  87.192  1.00 73.26           C  
ATOM   1907  CG1 VAL B  56      23.639 -47.081  87.169  1.00 82.65           C  
ATOM   1908  CG2 VAL B  56      21.310 -47.559  87.934  1.00 68.72           C  
ATOM   1909  C   VAL B  56      23.293 -49.215  85.086  1.00 80.06           C  
ATOM   1910  O   VAL B  56      23.512 -50.411  85.299  1.00 69.52           O  
ATOM   1911  N   GLN B  57      24.025 -48.466  84.263  1.00 89.86           N  
ATOM   1912  CA  GLN B  57      25.236 -48.964  83.625  1.00 79.64           C  
ATOM   1913  CB  GLN B  57      25.373 -48.412  82.206  1.00 85.35           C  
ATOM   1914  CG  GLN B  57      24.332 -48.943  81.234  1.00 83.88           C  
ATOM   1915  CD  GLN B  57      24.432 -50.446  81.029  1.00 90.21           C  
ATOM   1916  OE1 GLN B  57      25.516 -51.031  81.103  1.00 89.06           O  
ATOM   1917  NE2 GLN B  57      23.293 -51.081  80.770  1.00 87.19           N  
ATOM   1918  C   GLN B  57      26.469 -48.609  84.439  1.00 85.87           C  
ATOM   1919  O   GLN B  57      26.853 -47.442  84.535  1.00 91.03           O  
ATOM   1920  N   SER B  58      27.070 -49.634  85.030  1.00 88.13           N  
ATOM   1921  CA  SER B  58      28.322 -49.495  85.755  1.00 93.22           C  
ATOM   1922  CB  SER B  58      28.066 -49.076  87.208  1.00 89.03           C  
ATOM   1923  OG  SER B  58      27.550 -47.755  87.287  1.00 92.32           O  
ATOM   1924  C   SER B  58      29.065 -50.830  85.673  1.00 99.16           C  
ATOM   1925  O   SER B  58      28.431 -51.884  85.532  1.00 95.16           O  
ATOM   1926  N   GLN B  59      30.399 -50.761  85.702  1.00101.50           N  
ATOM   1927  CA  GLN B  59      31.300 -51.925  85.730  1.00101.45           C  
ATOM   1928  CB  GLN B  59      30.948 -52.833  86.912  1.00100.55           C  
ATOM   1929  CG  GLN B  59      31.682 -52.383  88.168  1.00111.18           C  
ATOM   1930  CD  GLN B  59      30.756 -51.613  89.110  1.00117.06           C  
ATOM   1931  OE1 GLN B  59      29.706 -51.140  88.691  1.00114.12           O  
ATOM   1932  NE2 GLN B  59      31.163 -51.438  90.356  1.00112.62           N  
ATOM   1933  C   GLN B  59      31.307 -52.742  84.441  1.00 95.89           C  
ATOM   1934  O   GLN B  59      32.018 -53.743  84.336  1.00 94.84           O  
ATOM   1935  N   GLY B  60      30.531 -52.296  83.459  1.00 93.78           N  
ATOM   1936  CA  GLY B  60      30.340 -53.047  82.235  1.00 89.40           C  
ATOM   1937  C   GLY B  60      29.167 -53.982  82.433  1.00 96.05           C  
ATOM   1938  O   GLY B  60      29.017 -54.987  81.731  1.00 95.39           O  
ATOM   1939  N   PHE B  61      28.334 -53.640  83.412  1.00 94.60           N  
ATOM   1940  CA  PHE B  61      27.176 -54.446  83.774  1.00 90.06           C  
ATOM   1941  CB  PHE B  61      27.267 -54.897  85.234  1.00 91.12           C  
ATOM   1942  CG  PHE B  61      28.336 -55.920  85.505  1.00 96.19           C  
ATOM   1943  CD1 PHE B  61      28.857 -56.702  84.488  1.00100.96           C  
ATOM   1944  CE1 PHE B  61      29.838 -57.644  84.755  1.00108.80           C  
ATOM   1945  CZ  PHE B  61      30.306 -57.810  86.046  1.00100.67           C  
ATOM   1946  CE2 PHE B  61      29.794 -57.036  87.065  1.00 97.77           C  
ATOM   1947  CD2 PHE B  61      28.816 -56.099  86.793  1.00 95.52           C  
ATOM   1948  C   PHE B  61      25.868 -53.687  83.581  1.00 84.54           C  
ATOM   1949  O   PHE B  61      25.834 -52.454  83.651  1.00 75.45           O  
ATOM   1950  N   LYS B  62      24.794 -54.438  83.354  1.00 79.49           N  
ATOM   1951  CA  LYS B  62      23.444 -53.889  83.399  1.00 80.31           C  
ATOM   1952  CB  LYS B  62      22.586 -54.426  82.247  1.00 81.35           C  
ATOM   1953  CG  LYS B  62      21.215 -53.755  82.096  1.00 65.08           C  
ATOM   1954  CD  LYS B  62      20.526 -54.207  80.809  1.00 78.80           C  
ATOM   1955  CE  LYS B  62      19.308 -53.357  80.463  1.00 72.82           C  
ATOM   1956  NZ  LYS B  62      18.085 -53.779  81.205  1.00 81.71           N  
ATOM   1957  C   LYS B  62      22.835 -54.245  84.752  1.00 77.69           C  
ATOM   1958  O   LYS B  62      22.501 -55.404  85.017  1.00 64.18           O  
ATOM   1959  N   LEU B  63      22.717 -53.246  85.618  1.00 77.20           N  
ATOM   1960  CA  LEU B  63      22.176 -53.463  86.951  1.00 70.27           C  
ATOM   1961  CB  LEU B  63      22.902 -52.595  87.980  1.00 64.18           C  
ATOM   1962  CG  LEU B  63      24.412 -52.796  88.120  1.00 68.55           C  
ATOM   1963  CD1 LEU B  63      24.926 -52.024  89.319  1.00 64.76           C  
ATOM   1964  CD2 LEU B  63      24.764 -54.266  88.232  1.00 50.95           C  
ATOM   1965  C   LEU B  63      20.688 -53.165  86.987  1.00 64.55           C  
ATOM   1966  O   LEU B  63      20.288 -52.005  87.017  1.00 67.18           O  
ATOM   1967  N   ASN B  64      19.872 -54.213  86.985  1.00 60.09           N  
ATOM   1968  CA  ASN B  64      18.433 -54.042  87.125  1.00 59.82           C  
ATOM   1969  CB  ASN B  64      17.692 -55.136  86.364  1.00 59.93           C  
ATOM   1970  CG  ASN B  64      17.926 -55.060  84.868  1.00 74.98           C  
ATOM   1971  OD1 ASN B  64      18.067 -53.973  84.304  1.00 68.57           O  
ATOM   1972  ND2 ASN B  64      17.968 -56.216  84.216  1.00 72.98           N  
ATOM   1973  C   ASN B  64      18.029 -54.043  88.600  1.00 57.03           C  
ATOM   1974  O   ASN B  64      17.935 -55.100  89.230  1.00 50.20           O  
ATOM   1975  N   VAL B  65      17.793 -52.849  89.140  1.00 50.97           N  
ATOM   1976  CA  VAL B  65      17.552 -52.687  90.570  1.00 52.05           C  
ATOM   1977  CB  VAL B  65      18.277 -51.456  91.119  1.00 46.41           C  
ATOM   1978  CG1 VAL B  65      18.205 -51.444  92.636  1.00 48.58           C  
ATOM   1979  CG2 VAL B  65      19.724 -51.440  90.649  1.00 55.61           C  
ATOM   1980  C   VAL B  65      16.069 -52.561  90.897  1.00 42.09           C  
ATOM   1981  O   VAL B  65      15.392 -51.630  90.463  1.00 47.18           O  
ATOM   1982  N   TRP B  66      15.569 -53.515  91.666  1.00 42.59           N  
ATOM   1983  CA  TRP B  66      14.179 -53.501  92.085  1.00 35.32           C  
ATOM   1984  CB  TRP B  66      13.593 -54.906  92.012  1.00 39.22           C  
ATOM   1985  CG  TRP B  66      13.526 -55.462  90.618  1.00 42.06           C  
ATOM   1986  CD1 TRP B  66      14.558 -55.615  89.740  1.00 45.23           C  
ATOM   1987  NE1 TRP B  66      14.103 -56.171  88.567  1.00 45.87           N  
ATOM   1988  CE2 TRP B  66      12.757 -56.400  88.683  1.00 40.16           C  
ATOM   1989  CD2 TRP B  66      12.362 -55.962  89.962  1.00 36.74           C  
ATOM   1990  CE3 TRP B  66      11.019 -56.084  90.333  1.00 32.48           C  
ATOM   1991  CZ3 TRP B  66      10.129 -56.624  89.433  1.00 40.84           C  
ATOM   1992  CH2 TRP B  66      10.551 -57.044  88.160  1.00 40.49           C  
ATOM   1993  CZ2 TRP B  66      11.858 -56.941  87.771  1.00 42.65           C  
ATOM   1994  C   TRP B  66      14.065 -52.947  93.508  1.00 49.63           C  
ATOM   1995  O   TRP B  66      14.546 -53.557  94.456  1.00 40.16           O  
ATOM   1996  N   ASP B  67      13.425 -51.791  93.636  1.00 41.37           N  
ATOM   1997  CA  ASP B  67      13.205 -51.132  94.918  1.00 38.30           C  
ATOM   1998  CB  ASP B  67      13.535 -49.637  94.787  1.00 41.60           C  
ATOM   1999  CG  ASP B  67      12.821 -48.770  95.805  1.00 47.85           C  
ATOM   2000  OD1 ASP B  67      12.678 -49.197  96.985  1.00 36.78           O  
ATOM   2001  OD2 ASP B  67      12.427 -47.640  95.410  1.00 35.45           O  
ATOM   2002  C   ASP B  67      11.756 -51.362  95.346  1.00 41.06           C  
ATOM   2003  O   ASP B  67      10.831 -50.763  94.787  1.00 36.80           O  
ATOM   2004  N  AILE B  68      11.568 -52.225  96.343  0.82 33.11           N  
ATOM   2005  CA AILE B  68      10.225 -52.582  96.795  0.82 33.11           C  
ATOM   2006  CB AILE B  68      10.065 -54.104  97.072  0.82 29.86           C  
ATOM   2007  CG1AILE B  68      10.596 -54.938  95.908  0.82 39.71           C  
ATOM   2008  CD1AILE B  68      12.054 -55.171  95.943  0.82 40.67           C  
ATOM   2009  CG2AILE B  68       8.592 -54.459  97.225  0.82 27.53           C  
ATOM   2010  C  AILE B  68       9.892 -51.807  98.063  0.82 32.78           C  
ATOM   2011  O  AILE B  68      10.722 -51.694  98.960  0.82 32.71           O  
ATOM   2012  N  BILE B  68      11.549 -52.239  96.321  0.18 33.28           N  
ATOM   2013  CA BILE B  68      10.193 -52.579  96.739  0.18 33.13           C  
ATOM   2014  CB BILE B  68      10.003 -54.113  96.860  0.18 31.06           C  
ATOM   2015  CG1BILE B  68       9.955 -54.768  95.473  0.18 36.72           C  
ATOM   2016  CD1BILE B  68      11.301 -55.025  94.832  0.18 36.01           C  
ATOM   2017  CG2BILE B  68       8.709 -54.439  97.577  0.18 30.08           C  
ATOM   2018  C  BILE B  68       9.857 -51.895  98.066  0.18 32.84           C  
ATOM   2019  O  BILE B  68      10.661 -51.916  98.998  0.18 32.83           O  
ATOM   2020  N   GLY B  69       8.676 -51.278  98.128  1.00 33.10           N  
ATOM   2021  CA  GLY B  69       8.211 -50.565  99.311  1.00 31.08           C  
ATOM   2022  C   GLY B  69       8.384 -51.364 100.601  1.00 33.49           C  
ATOM   2023  O   GLY B  69       8.212 -52.582 100.610  1.00 30.00           O  
ATOM   2024  N   GLY B  70       8.754 -50.676 101.677  1.00 33.80           N  
ATOM   2025  CA  GLY B  70       9.110 -51.337 102.925  1.00 36.89           C  
ATOM   2026  C   GLY B  70       8.076 -51.250 104.025  1.00 40.18           C  
ATOM   2027  O   GLY B  70       8.284 -51.786 105.115  1.00 37.88           O  
ATOM   2028  N   GLN B  71       6.959 -50.576 103.770  1.00 38.01           N  
ATOM   2029  CA  GLN B  71       5.903 -50.554 104.772  1.00 37.14           C  
ATOM   2030  CB  GLN B  71       4.706 -49.766 104.288  1.00 34.58           C  
ATOM   2031  CG  GLN B  71       4.908 -48.267 104.323  1.00 35.21           C  
ATOM   2032  CD  GLN B  71       3.767 -47.564 103.647  1.00 44.42           C  
ATOM   2033  OE1 GLN B  71       2.731 -47.319 104.259  1.00 40.43           O  
ATOM   2034  NE2 GLN B  71       3.921 -47.297 102.352  1.00 36.90           N  
ATOM   2035  C   GLN B  71       5.486 -51.975 105.125  1.00 37.02           C  
ATOM   2036  O   GLN B  71       5.594 -52.882 104.301  1.00 26.28           O  
ATOM   2037  N   ARG B  72       5.037 -52.172 106.358  1.00 28.86           N  
ATOM   2038  CA  ARG B  72       4.655 -53.504 106.796  1.00 34.42           C  
ATOM   2039  CB  ARG B  72       4.104 -53.452 108.223  1.00 32.88           C  
ATOM   2040  CG  ARG B  72       5.203 -53.691 109.267  1.00 42.96           C  
ATOM   2041  CD  ARG B  72       5.513 -52.499 110.157  1.00 50.09           C  
ATOM   2042  NE  ARG B  72       4.706 -52.524 111.367  1.00 40.98           N  
ATOM   2043  CZ  ARG B  72       5.155 -52.365 112.613  1.00 50.27           C  
ATOM   2044  NH1 ARG B  72       6.437 -52.156 112.881  1.00 54.37           N  
ATOM   2045  NH2 ARG B  72       4.296 -52.405 113.608  1.00 35.66           N  
ATOM   2046  C   ARG B  72       3.651 -54.163 105.846  1.00 35.74           C  
ATOM   2047  O   ARG B  72       3.811 -55.333 105.505  1.00 32.94           O  
ATOM   2048  N   LYS B  73       2.659 -53.405 105.379  1.00 30.48           N  
ATOM   2049  CA  LYS B  73       1.617 -53.958 104.509  1.00 33.06           C  
ATOM   2050  CB  LYS B  73       0.525 -52.913 104.247  1.00 44.44           C  
ATOM   2051  CG  LYS B  73       1.021 -51.659 103.521  1.00 40.12           C  
ATOM   2052  CD  LYS B  73      -0.142 -50.749 103.095  1.00 50.45           C  
ATOM   2053  CE  LYS B  73       0.310 -49.687 102.087  1.00 53.96           C  
ATOM   2054  NZ  LYS B  73      -0.828 -49.055 101.344  1.00 61.55           N  
ATOM   2055  C   LYS B  73       2.167 -54.462 103.161  1.00 36.73           C  
ATOM   2056  O   LYS B  73       1.494 -55.206 102.455  1.00 27.75           O  
ATOM   2057  N   ILE B  74       3.383 -54.059 102.810  1.00 29.08           N  
ATOM   2058  CA  ILE B  74       3.977 -54.484 101.534  1.00 33.43           C  
ATOM   2059  CB  ILE B  74       4.788 -53.342 100.877  1.00 32.72           C  
ATOM   2060  CG1 ILE B  74       3.883 -52.125 100.626  1.00 32.70           C  
ATOM   2061  CD1 ILE B  74       4.640 -50.874 100.219  1.00 31.92           C  
ATOM   2062  CG2 ILE B  74       5.462 -53.822  99.559  1.00 29.35           C  
ATOM   2063  C   ILE B  74       4.887 -55.701 101.725  1.00 31.06           C  
ATOM   2064  O   ILE B  74       5.113 -56.483 100.803  1.00 29.80           O  
ATOM   2065  N   ARG B  75       5.395 -55.875 102.934  1.00 28.08           N  
ATOM   2066  CA  ARG B  75       6.371 -56.950 103.173  1.00 41.35           C  
ATOM   2067  CB  ARG B  75       6.855 -56.888 104.623  1.00 38.40           C  
ATOM   2068  CG  ARG B  75       7.719 -55.674 104.875  1.00 36.79           C  
ATOM   2069  CD  ARG B  75       8.251 -55.616 106.299  1.00 37.86           C  
ATOM   2070  NE  ARG B  75       8.433 -54.224 106.687  1.00 32.58           N  
ATOM   2071  CZ  ARG B  75       8.580 -53.797 107.929  1.00 39.53           C  
ATOM   2072  NH1 ARG B  75       8.576 -54.670 108.936  1.00 30.32           N  
ATOM   2073  NH2 ARG B  75       8.725 -52.490 108.155  1.00 32.22           N  
ATOM   2074  C   ARG B  75       5.897 -58.382 102.843  1.00 33.14           C  
ATOM   2075  O   ARG B  75       6.707 -59.209 102.422  1.00 34.81           O  
ATOM   2076  N   PRO B  76       4.597 -58.687 103.011  1.00 37.99           N  
ATOM   2077  CA  PRO B  76       4.236 -60.046 102.579  1.00 36.79           C  
ATOM   2078  CB  PRO B  76       2.788 -60.200 103.052  1.00 36.98           C  
ATOM   2079  CG  PRO B  76       2.636 -59.194 104.170  1.00 39.94           C  
ATOM   2080  CD  PRO B  76       3.486 -58.027 103.722  1.00 34.63           C  
ATOM   2081  C   PRO B  76       4.324 -60.231 101.056  1.00 45.73           C  
ATOM   2082  O   PRO B  76       4.154 -61.348 100.574  1.00 37.12           O  
ATOM   2083  N   TYR B  77       4.583 -59.157 100.319  1.00 39.61           N  
ATOM   2084  CA  TYR B  77       4.698 -59.242  98.861  1.00 35.78           C  
ATOM   2085  CB  TYR B  77       4.128 -57.995  98.198  1.00 33.18           C  
ATOM   2086  CG  TYR B  77       2.634 -57.901  98.296  1.00 39.05           C  
ATOM   2087  CD1 TYR B  77       2.028 -57.364  99.425  1.00 39.20           C  
ATOM   2088  CE1 TYR B  77       0.658 -57.271  99.522  1.00 31.23           C  
ATOM   2089  CZ  TYR B  77      -0.119 -57.720  98.474  1.00 40.83           C  
ATOM   2090  OH  TYR B  77      -1.489 -57.636  98.550  1.00 48.73           O  
ATOM   2091  CE2 TYR B  77       0.462 -58.262  97.347  1.00 36.31           C  
ATOM   2092  CD2 TYR B  77       1.829 -58.351  97.265  1.00 37.82           C  
ATOM   2093  C   TYR B  77       6.136 -59.424  98.426  1.00 36.31           C  
ATOM   2094  O   TYR B  77       6.404 -59.744  97.266  1.00 34.23           O  
ATOM   2095  N   TRP B  78       7.052 -59.190  99.354  1.00 30.35           N  
ATOM   2096  CA  TRP B  78       8.479 -59.289  99.075  1.00 32.17           C  
ATOM   2097  CB  TRP B  78       9.289 -59.144 100.370  1.00 34.42           C  
ATOM   2098  CG  TRP B  78       9.428 -57.731 100.844  1.00 40.56           C  
ATOM   2099  CD1 TRP B  78       8.812 -56.625 100.322  1.00 42.03           C  
ATOM   2100  NE1 TRP B  78       9.199 -55.498 101.008  1.00 36.13           N  
ATOM   2101  CE2 TRP B  78      10.073 -55.858 102.000  1.00 38.44           C  
ATOM   2102  CD2 TRP B  78      10.247 -57.259 101.925  1.00 39.43           C  
ATOM   2103  CE3 TRP B  78      11.104 -57.884 102.839  1.00 37.81           C  
ATOM   2104  CZ3 TRP B  78      11.756 -57.094 103.795  1.00 39.27           C  
ATOM   2105  CH2 TRP B  78      11.565 -55.703 103.831  1.00 45.09           C  
ATOM   2106  CZ2 TRP B  78      10.731 -55.071 102.943  1.00 32.17           C  
ATOM   2107  C   TRP B  78       8.818 -60.602  98.388  1.00 37.43           C  
ATOM   2108  O   TRP B  78       9.612 -60.625  97.449  1.00 38.29           O  
ATOM   2109  N   ARG B  79       8.188 -61.686  98.847  1.00 36.61           N  
ATOM   2110  CA  ARG B  79       8.438 -63.026  98.323  1.00 45.43           C  
ATOM   2111  CB  ARG B  79       7.526 -64.051  99.009  1.00 44.11           C  
ATOM   2112  CG  ARG B  79       7.996 -64.477 100.386  1.00 62.68           C  
ATOM   2113  CD  ARG B  79       7.124 -65.583 100.955  1.00 62.09           C  
ATOM   2114  NE  ARG B  79       6.242 -65.093 102.010  1.00 82.58           N  
ATOM   2115  CZ  ARG B  79       6.421 -65.335 103.307  1.00 91.16           C  
ATOM   2116  NH1 ARG B  79       7.454 -66.066 103.713  1.00 81.29           N  
ATOM   2117  NH2 ARG B  79       5.569 -64.847 104.200  1.00 84.69           N  
ATOM   2118  C   ARG B  79       8.254 -63.114  96.808  1.00 41.50           C  
ATOM   2119  O   ARG B  79       8.881 -63.940  96.163  1.00 38.84           O  
ATOM   2120  N   SER B  80       7.409 -62.249  96.250  1.00 41.42           N  
ATOM   2121  CA  SER B  80       7.128 -62.247  94.816  1.00 33.91           C  
ATOM   2122  CB  SER B  80       5.882 -61.420  94.525  1.00 36.09           C  
ATOM   2123  OG  SER B  80       4.743 -62.011  95.114  1.00 44.57           O  
ATOM   2124  C   SER B  80       8.272 -61.714  93.974  1.00 35.50           C  
ATOM   2125  O   SER B  80       8.214 -61.771  92.746  1.00 37.06           O  
ATOM   2126  N   TYR B  81       9.308 -61.192  94.619  1.00 35.02           N  
ATOM   2127  CA  TYR B  81      10.419 -60.583  93.892  1.00 39.46           C  
ATOM   2128  CB  TYR B  81      10.523 -59.087  94.254  1.00 31.42           C  
ATOM   2129  CG  TYR B  81       9.221 -58.385  93.963  1.00 42.14           C  
ATOM   2130  CD2 TYR B  81       8.248 -58.270  94.941  1.00 33.55           C  
ATOM   2131  CE2 TYR B  81       7.026 -57.671  94.673  1.00 34.59           C  
ATOM   2132  CZ  TYR B  81       6.772 -57.182  93.409  1.00 33.84           C  
ATOM   2133  OH  TYR B  81       5.554 -56.591  93.149  1.00 25.37           O  
ATOM   2134  CE1 TYR B  81       7.724 -57.292  92.407  1.00 30.55           C  
ATOM   2135  CD1 TYR B  81       8.935 -57.898  92.681  1.00 33.34           C  
ATOM   2136  C   TYR B  81      11.729 -61.316  94.169  1.00 36.47           C  
ATOM   2137  O   TYR B  81      12.804 -60.828  93.837  1.00 41.41           O  
ATOM   2138  N   PHE B  82      11.637 -62.485  94.792  1.00 43.39           N  
ATOM   2139  CA  PHE B  82      12.841 -63.203  95.209  1.00 45.16           C  
ATOM   2140  CB  PHE B  82      12.522 -64.184  96.342  1.00 41.09           C  
ATOM   2141  CG  PHE B  82      12.250 -63.516  97.672  1.00 45.62           C  
ATOM   2142  CD1 PHE B  82      12.437 -62.152  97.831  1.00 48.73           C  
ATOM   2143  CE1 PHE B  82      12.189 -61.537  99.046  1.00 42.80           C  
ATOM   2144  CZ  PHE B  82      11.759 -62.291 100.126  1.00 51.60           C  
ATOM   2145  CE2 PHE B  82      11.574 -63.653  99.984  1.00 43.63           C  
ATOM   2146  CD2 PHE B  82      11.816 -64.258  98.761  1.00 46.09           C  
ATOM   2147  C   PHE B  82      13.509 -63.944  94.049  1.00 54.47           C  
ATOM   2148  O   PHE B  82      14.736 -63.893  93.896  1.00 49.82           O  
ATOM   2149  N   GLU B  83      12.697 -64.628  93.248  1.00 49.22           N  
ATOM   2150  CA  GLU B  83      13.170 -65.379  92.083  1.00 60.34           C  
ATOM   2151  CB  GLU B  83      11.978 -65.799  91.222  1.00 54.74           C  
ATOM   2152  CG  GLU B  83      12.056 -67.227  90.719  1.00 70.74           C  
ATOM   2153  CD  GLU B  83      11.959 -68.239  91.847  1.00 84.30           C  
ATOM   2154  OE1 GLU B  83      10.854 -68.412  92.410  1.00 89.44           O  
ATOM   2155  OE2 GLU B  83      12.994 -68.855  92.177  1.00 86.19           O  
ATOM   2156  C   GLU B  83      14.170 -64.605  91.221  1.00 58.46           C  
ATOM   2157  O   GLU B  83      13.987 -63.415  90.966  1.00 50.47           O  
ATOM   2158  N   ASN B  84      15.226 -65.295  90.792  1.00 65.35           N  
ATOM   2159  CA  ASN B  84      16.245 -64.751  89.882  1.00 63.01           C  
ATOM   2160  CB  ASN B  84      15.612 -64.307  88.559  1.00 60.41           C  
ATOM   2161  CG  ASN B  84      14.961 -65.446  87.818  1.00 71.89           C  
ATOM   2162  OD1 ASN B  84      15.519 -66.539  87.727  1.00 75.78           O  
ATOM   2163  ND2 ASN B  84      13.769 -65.202  87.284  1.00 73.35           N  
ATOM   2164  C   ASN B  84      17.053 -63.589  90.443  1.00 65.87           C  
ATOM   2165  O   ASN B  84      17.698 -62.859  89.690  1.00 58.38           O  
ATOM   2166  N   THR B  85      17.031 -63.420  91.759  1.00 59.14           N  
ATOM   2167  CA  THR B  85      17.833 -62.381  92.387  1.00 58.94           C  
ATOM   2168  CB  THR B  85      17.416 -62.163  93.852  1.00 49.61           C  
ATOM   2169  OG1 THR B  85      16.016 -61.865  93.900  1.00 54.47           O  
ATOM   2170  CG2 THR B  85      18.201 -61.017  94.474  1.00 48.83           C  
ATOM   2171  C   THR B  85      19.313 -62.740  92.319  1.00 58.48           C  
ATOM   2172  O   THR B  85      19.689 -63.885  92.552  1.00 55.18           O  
ATOM   2173  N   ASP B  86      20.149 -61.761  91.992  1.00 61.86           N  
ATOM   2174  CA  ASP B  86      21.588 -61.989  91.936  1.00 62.64           C  
ATOM   2175  CB  ASP B  86      22.147 -61.505  90.595  1.00 65.51           C  
ATOM   2176  CG  ASP B  86      21.658 -62.346  89.422  1.00 69.59           C  
ATOM   2177  OD1 ASP B  86      21.939 -63.565  89.414  1.00 76.45           O  
ATOM   2178  OD2 ASP B  86      20.996 -61.794  88.511  1.00 59.49           O  
ATOM   2179  C   ASP B  86      22.319 -61.312  93.102  1.00 71.97           C  
ATOM   2180  O   ASP B  86      23.269 -61.868  93.653  1.00 66.90           O  
ATOM   2181  N   ILE B  87      21.869 -60.115  93.473  1.00 70.77           N  
ATOM   2182  CA  ILE B  87      22.442 -59.381  94.598  1.00 62.18           C  
ATOM   2183  CB  ILE B  87      23.302 -58.188  94.121  1.00 62.61           C  
ATOM   2184  CG1 ILE B  87      24.460 -58.664  93.243  1.00 71.48           C  
ATOM   2185  CD1 ILE B  87      25.421 -59.588  93.950  1.00 78.42           C  
ATOM   2186  CG2 ILE B  87      23.847 -57.406  95.306  1.00 65.72           C  
ATOM   2187  C   ILE B  87      21.330 -58.865  95.511  1.00 64.66           C  
ATOM   2188  O   ILE B  87      20.281 -58.436  95.030  1.00 53.50           O  
ATOM   2189  N   LEU B  88      21.549 -58.915  96.823  1.00 61.37           N  
ATOM   2190  CA  LEU B  88      20.617 -58.301  97.765  1.00 49.88           C  
ATOM   2191  CB  LEU B  88      20.173 -59.297  98.849  1.00 57.37           C  
ATOM   2192  CG  LEU B  88      19.343 -58.743 100.024  1.00 51.71           C  
ATOM   2193  CD1 LEU B  88      17.966 -58.222  99.590  1.00 36.82           C  
ATOM   2194  CD2 LEU B  88      19.188 -59.785 101.136  1.00 47.70           C  
ATOM   2195  C   LEU B  88      21.258 -57.082  98.403  1.00 48.31           C  
ATOM   2196  O   LEU B  88      22.372 -57.142  98.914  1.00 57.09           O  
ATOM   2197  N   ILE B  89      20.555 -55.963  98.357  1.00 48.49           N  
ATOM   2198  CA  ILE B  89      21.011 -54.773  99.044  1.00 58.49           C  
ATOM   2199  CB  ILE B  89      21.231 -53.599  98.076  1.00 46.39           C  
ATOM   2200  CG1 ILE B  89      22.261 -53.989  97.009  1.00 53.78           C  
ATOM   2201  CD1 ILE B  89      22.666 -52.851  96.092  1.00 52.08           C  
ATOM   2202  CG2 ILE B  89      21.686 -52.363  98.842  1.00 48.94           C  
ATOM   2203  C   ILE B  89      19.988 -54.411 100.110  1.00 58.79           C  
ATOM   2204  O   ILE B  89      18.809 -54.185  99.814  1.00 48.98           O  
ATOM   2205  N   TYR B  90      20.441 -54.385 101.358  1.00 62.17           N  
ATOM   2206  CA  TYR B  90      19.547 -54.151 102.479  1.00 51.90           C  
ATOM   2207  CB  TYR B  90      19.632 -55.296 103.485  1.00 54.73           C  
ATOM   2208  CG  TYR B  90      18.480 -55.287 104.455  1.00 55.08           C  
ATOM   2209  CD2 TYR B  90      18.627 -54.767 105.734  1.00 44.51           C  
ATOM   2210  CE2 TYR B  90      17.562 -54.749 106.618  1.00 43.13           C  
ATOM   2211  CZ  TYR B  90      16.339 -55.248 106.214  1.00 49.15           C  
ATOM   2212  OH  TYR B  90      15.268 -55.244 107.071  1.00 41.47           O  
ATOM   2213  CE1 TYR B  90      16.174 -55.759 104.942  1.00 41.18           C  
ATOM   2214  CD1 TYR B  90      17.234 -55.779 104.079  1.00 40.19           C  
ATOM   2215  C   TYR B  90      19.863 -52.832 103.160  1.00 47.14           C  
ATOM   2216  O   TYR B  90      20.982 -52.613 103.620  1.00 52.50           O  
ATOM   2217  N   VAL B  91      18.869 -51.955 103.229  1.00 49.91           N  
ATOM   2218  CA  VAL B  91      19.089 -50.611 103.744  1.00 54.47           C  
ATOM   2219  CB  VAL B  91      18.512 -49.557 102.801  1.00 41.19           C  
ATOM   2220  CG1 VAL B  91      18.835 -48.167 103.311  1.00 45.92           C  
ATOM   2221  CG2 VAL B  91      19.056 -49.760 101.386  1.00 55.15           C  
ATOM   2222  C   VAL B  91      18.476 -50.404 105.124  1.00 57.43           C  
ATOM   2223  O   VAL B  91      17.302 -50.717 105.341  1.00 53.23           O  
ATOM   2224  N   ILE B  92      19.281 -49.858 106.035  1.00 50.32           N  
ATOM   2225  CA  ILE B  92      18.855 -49.534 107.393  1.00 44.27           C  
ATOM   2226  CB  ILE B  92      19.685 -50.331 108.425  1.00 61.63           C  
ATOM   2227  CG1 ILE B  92      19.559 -51.832 108.160  1.00 52.23           C  
ATOM   2228  CD1 ILE B  92      20.661 -52.656 108.772  1.00 49.71           C  
ATOM   2229  CG2 ILE B  92      19.276 -49.979 109.853  1.00 55.16           C  
ATOM   2230  C   ILE B  92      18.983 -48.037 107.693  1.00 50.01           C  
ATOM   2231  O   ILE B  92      19.983 -47.410 107.351  1.00 46.09           O  
ATOM   2232  N   ASP B  93      17.957 -47.463 108.313  1.00 44.94           N  
ATOM   2233  CA  ASP B  93      18.057 -46.121 108.870  1.00 48.24           C  
ATOM   2234  CB  ASP B  93      16.662 -45.573 109.195  1.00 55.00           C  
ATOM   2235  CG  ASP B  93      16.670 -44.098 109.575  1.00 59.82           C  
ATOM   2236  OD1 ASP B  93      17.743 -43.562 109.924  1.00 61.06           O  
ATOM   2237  OD2 ASP B  93      15.583 -43.473 109.535  1.00 60.39           O  
ATOM   2238  C   ASP B  93      18.938 -46.191 110.121  1.00 61.03           C  
ATOM   2239  O   ASP B  93      18.513 -46.721 111.147  1.00 51.25           O  
ATOM   2240  N   SER B  94      20.162 -45.670 110.032  1.00 55.88           N  
ATOM   2241  CA  SER B  94      21.122 -45.780 111.134  1.00 66.01           C  
ATOM   2242  CB  SER B  94      22.549 -45.524 110.644  1.00 58.81           C  
ATOM   2243  OG  SER B  94      22.916 -46.422 109.613  1.00 69.97           O  
ATOM   2244  C   SER B  94      20.808 -44.824 112.283  1.00 68.05           C  
ATOM   2245  O   SER B  94      21.430 -44.889 113.340  1.00 71.29           O  
ATOM   2246  N   ALA B  95      19.842 -43.938 112.070  1.00 67.34           N  
ATOM   2247  CA  ALA B  95      19.447 -42.977 113.089  1.00 65.10           C  
ATOM   2248  CB  ALA B  95      19.230 -41.609 112.471  1.00 60.98           C  
ATOM   2249  C   ALA B  95      18.186 -43.428 113.817  1.00 72.98           C  
ATOM   2250  O   ALA B  95      17.815 -42.854 114.842  1.00 75.59           O  
ATOM   2251  N   ASP B  96      17.528 -44.454 113.285  1.00 64.41           N  
ATOM   2252  CA  ASP B  96      16.265 -44.907 113.855  1.00 55.65           C  
ATOM   2253  CB  ASP B  96      15.222 -45.128 112.757  1.00 62.81           C  
ATOM   2254  CG  ASP B  96      13.801 -44.959 113.262  1.00 70.25           C  
ATOM   2255  OD1 ASP B  96      13.582 -45.100 114.487  1.00 67.83           O  
ATOM   2256  OD2 ASP B  96      12.906 -44.680 112.436  1.00 57.88           O  
ATOM   2257  C   ASP B  96      16.496 -46.183 114.657  1.00 66.68           C  
ATOM   2258  O   ASP B  96      16.067 -47.272 114.265  1.00 54.73           O  
ATOM   2259  N   ARG B  97      17.176 -46.023 115.792  1.00 62.45           N  
ATOM   2260  CA  ARG B  97      17.620 -47.140 116.615  1.00 58.34           C  
ATOM   2261  CB  ARG B  97      18.467 -46.637 117.786  1.00 64.21           C  
ATOM   2262  CG  ARG B  97      19.712 -45.879 117.372  1.00 77.27           C  
ATOM   2263  CD  ARG B  97      20.356 -45.179 118.556  1.00 76.06           C  
ATOM   2264  NE  ARG B  97      21.505 -44.382 118.141  1.00 79.98           N  
ATOM   2265  CZ  ARG B  97      22.745 -44.851 118.071  1.00 85.15           C  
ATOM   2266  NH1 ARG B  97      22.996 -46.116 118.395  1.00 75.28           N  
ATOM   2267  NH2 ARG B  97      23.733 -44.056 117.681  1.00 77.23           N  
ATOM   2268  C   ARG B  97      16.463 -47.961 117.147  1.00 47.53           C  
ATOM   2269  O   ARG B  97      16.623 -49.139 117.428  1.00 52.52           O  
ATOM   2270  N   LYS B  98      15.299 -47.338 117.279  1.00 49.19           N  
ATOM   2271  CA  LYS B  98      14.156 -48.013 117.872  1.00 54.37           C  
ATOM   2272  CB  LYS B  98      13.106 -46.990 118.292  1.00 57.62           C  
ATOM   2273  CG  LYS B  98      13.664 -45.921 119.218  1.00 63.61           C  
ATOM   2274  CD  LYS B  98      14.379 -46.545 120.403  1.00 65.33           C  
ATOM   2275  CE  LYS B  98      13.403 -47.205 121.362  1.00 69.96           C  
ATOM   2276  NZ  LYS B  98      14.080 -47.616 122.624  1.00 66.17           N  
ATOM   2277  C   LYS B  98      13.540 -49.039 116.936  1.00 58.21           C  
ATOM   2278  O   LYS B  98      12.600 -49.746 117.309  1.00 52.13           O  
ATOM   2279  N   ARG B  99      14.076 -49.128 115.724  1.00 48.94           N  
ATOM   2280  CA  ARG B  99      13.554 -50.054 114.730  1.00 54.02           C  
ATOM   2281  CB  ARG B  99      13.065 -49.291 113.493  1.00 47.32           C  
ATOM   2282  CG  ARG B  99      12.006 -48.251 113.799  1.00 52.41           C  
ATOM   2283  CD  ARG B  99      10.763 -48.418 112.929  1.00 55.77           C  
ATOM   2284  NE  ARG B  99      10.930 -47.764 111.638  1.00 69.12           N  
ATOM   2285  CZ  ARG B  99      10.273 -48.099 110.531  1.00 52.46           C  
ATOM   2286  NH1 ARG B  99       9.392 -49.096 110.540  1.00 54.15           N  
ATOM   2287  NH2 ARG B  99      10.513 -47.438 109.410  1.00 53.38           N  
ATOM   2288  C   ARG B  99      14.608 -51.075 114.335  1.00 48.85           C  
ATOM   2289  O   ARG B  99      14.447 -51.793 113.341  1.00 43.47           O  
ATOM   2290  N   PHE B 100      15.691 -51.136 115.107  1.00 44.40           N  
ATOM   2291  CA  PHE B 100      16.799 -52.032 114.787  1.00 45.10           C  
ATOM   2292  CB  PHE B 100      18.025 -51.726 115.650  1.00 51.87           C  
ATOM   2293  CG  PHE B 100      18.801 -50.519 115.193  1.00 63.61           C  
ATOM   2294  CD1 PHE B 100      18.455 -49.857 114.021  1.00 61.32           C  
ATOM   2295  CE1 PHE B 100      19.169 -48.752 113.593  1.00 63.13           C  
ATOM   2296  CZ  PHE B 100      20.247 -48.297 114.333  1.00 67.05           C  
ATOM   2297  CE2 PHE B 100      20.608 -48.950 115.495  1.00 67.90           C  
ATOM   2298  CD2 PHE B 100      19.888 -50.057 115.919  1.00 64.93           C  
ATOM   2299  C   PHE B 100      16.387 -53.482 114.956  1.00 45.35           C  
ATOM   2300  O   PHE B 100      16.853 -54.357 114.222  1.00 41.39           O  
ATOM   2301  N   GLU B 101      15.501 -53.726 115.919  1.00 44.32           N  
ATOM   2302  CA  GLU B 101      14.965 -55.064 116.155  1.00 54.36           C  
ATOM   2303  CB  GLU B 101      14.174 -55.099 117.467  1.00 45.41           C  
ATOM   2304  CG  GLU B 101      14.430 -56.342 118.295  1.00 67.53           C  
ATOM   2305  CD  GLU B 101      15.898 -56.509 118.657  1.00 71.48           C  
ATOM   2306  OE1 GLU B 101      16.511 -55.526 119.123  1.00 72.63           O  
ATOM   2307  OE2 GLU B 101      16.442 -57.618 118.458  1.00 76.30           O  
ATOM   2308  C   GLU B 101      14.079 -55.508 114.994  1.00 37.22           C  
ATOM   2309  O   GLU B 101      14.196 -56.627 114.491  1.00 39.64           O  
ATOM   2310  N   GLU B 102      13.183 -54.622 114.585  1.00 40.03           N  
ATOM   2311  CA  GLU B 102      12.280 -54.904 113.480  1.00 41.79           C  
ATOM   2312  CB  GLU B 102      11.312 -53.737 113.269  1.00 39.60           C  
ATOM   2313  CG  GLU B 102      10.260 -53.991 112.197  1.00 37.98           C  
ATOM   2314  CD  GLU B 102       9.322 -52.812 112.005  1.00 40.21           C  
ATOM   2315  OE1 GLU B 102       9.438 -51.844 112.779  1.00 39.12           O  
ATOM   2316  OE2 GLU B 102       8.469 -52.849 111.083  1.00 36.33           O  
ATOM   2317  C   GLU B 102      13.060 -55.190 112.200  1.00 37.91           C  
ATOM   2318  O   GLU B 102      12.792 -56.174 111.504  1.00 41.82           O  
ATOM   2319  N   THR B 103      14.046 -54.357 111.891  1.00 40.47           N  
ATOM   2320  CA  THR B 103      14.764 -54.555 110.637  1.00 45.80           C  
ATOM   2321  CB  THR B 103      15.571 -53.300 110.218  1.00 53.75           C  
ATOM   2322  OG1 THR B 103      16.036 -53.455 108.865  1.00 45.59           O  
ATOM   2323  CG2 THR B 103      16.745 -53.053 111.156  1.00 39.95           C  
ATOM   2324  C   THR B 103      15.680 -55.774 110.740  1.00 44.25           C  
ATOM   2325  O   THR B 103      15.934 -56.451 109.745  1.00 45.32           O  
ATOM   2326  N   GLY B 104      16.144 -56.084 111.947  1.00 47.01           N  
ATOM   2327  CA  GLY B 104      16.972 -57.263 112.134  1.00 30.22           C  
ATOM   2328  C   GLY B 104      16.169 -58.517 111.884  1.00 44.69           C  
ATOM   2329  O   GLY B 104      16.661 -59.499 111.317  1.00 45.68           O  
ATOM   2330  N   GLN B 105      14.907 -58.483 112.296  1.00 38.05           N  
ATOM   2331  CA  GLN B 105      14.056 -59.634 112.090  1.00 38.38           C  
ATOM   2332  CB  GLN B 105      12.772 -59.514 112.909  1.00 41.38           C  
ATOM   2333  CG  GLN B 105      12.277 -60.864 113.351  1.00 56.88           C  
ATOM   2334  CD  GLN B 105      13.435 -61.784 113.724  1.00 64.17           C  
ATOM   2335  OE1 GLN B 105      13.608 -62.847 113.121  1.00 65.90           O  
ATOM   2336  NE2 GLN B 105      14.246 -61.370 114.708  1.00 53.07           N  
ATOM   2337  C   GLN B 105      13.735 -59.828 110.611  1.00 39.25           C  
ATOM   2338  O   GLN B 105      13.636 -60.961 110.144  1.00 40.73           O  
ATOM   2339  N   GLU B 106      13.569 -58.739 109.868  1.00 43.64           N  
ATOM   2340  CA  GLU B 106      13.306 -58.884 108.437  1.00 34.19           C  
ATOM   2341  CB  GLU B 106      12.884 -57.555 107.800  1.00 36.31           C  
ATOM   2342  CG  GLU B 106      11.652 -56.911 108.433  1.00 34.29           C  
ATOM   2343  CD  GLU B 106      10.384 -57.721 108.226  1.00 41.15           C  
ATOM   2344  OE1 GLU B 106      10.396 -58.655 107.392  1.00 36.68           O  
ATOM   2345  OE2 GLU B 106       9.372 -57.426 108.904  1.00 35.99           O  
ATOM   2346  C   GLU B 106      14.555 -59.428 107.764  1.00 35.75           C  
ATOM   2347  O   GLU B 106      14.473 -60.289 106.889  1.00 40.69           O  
ATOM   2348  N   LEU B 107      15.714 -58.924 108.180  1.00 41.38           N  
ATOM   2349  CA  LEU B 107      16.970 -59.343 107.565  1.00 48.66           C  
ATOM   2350  CB  LEU B 107      18.143 -58.491 108.057  1.00 51.24           C  
ATOM   2351  CG  LEU B 107      19.507 -58.896 107.478  1.00 50.25           C  
ATOM   2352  CD1 LEU B 107      19.473 -58.918 105.953  1.00 51.82           C  
ATOM   2353  CD2 LEU B 107      20.600 -57.967 107.966  1.00 57.50           C  
ATOM   2354  C   LEU B 107      17.247 -60.815 107.839  1.00 54.71           C  
ATOM   2355  O   LEU B 107      17.749 -61.535 106.975  1.00 52.40           O  
ATOM   2356  N   THR B 108      16.902 -61.263 109.042  1.00 50.77           N  
ATOM   2357  CA  THR B 108      17.064 -62.665 109.405  1.00 42.66           C  
ATOM   2358  CB  THR B 108      16.743 -62.902 110.893  1.00 53.47           C  
ATOM   2359  OG1 THR B 108      17.575 -62.053 111.689  1.00 49.35           O  
ATOM   2360  CG2 THR B 108      16.999 -64.349 111.280  1.00 55.00           C  
ATOM   2361  C   THR B 108      16.179 -63.554 108.540  1.00 51.89           C  
ATOM   2362  O   THR B 108      16.632 -64.592 108.047  1.00 47.69           O  
ATOM   2363  N   GLU B 109      14.926 -63.141 108.346  1.00 42.06           N  
ATOM   2364  CA  GLU B 109      13.989 -63.928 107.551  1.00 44.08           C  
ATOM   2365  CB  GLU B 109      12.573 -63.350 107.631  1.00 50.53           C  
ATOM   2366  CG  GLU B 109      11.813 -63.758 108.897  1.00 64.80           C  
ATOM   2367  CD  GLU B 109      10.394 -63.197 108.954  1.00 81.92           C  
ATOM   2368  OE1 GLU B 109       9.814 -62.930 107.874  1.00 77.18           O  
ATOM   2369  OE2 GLU B 109       9.860 -63.030 110.081  1.00 57.49           O  
ATOM   2370  C   GLU B 109      14.461 -63.987 106.104  1.00 47.36           C  
ATOM   2371  O   GLU B 109      14.340 -65.010 105.433  1.00 51.14           O  
ATOM   2372  N   LEU B 110      15.020 -62.884 105.630  1.00 50.34           N  
ATOM   2373  CA  LEU B 110      15.523 -62.833 104.264  1.00 54.82           C  
ATOM   2374  CB  LEU B 110      15.951 -61.413 103.907  1.00 47.97           C  
ATOM   2375  CG  LEU B 110      14.763 -60.487 103.637  1.00 41.26           C  
ATOM   2376  CD1 LEU B 110      15.211 -59.036 103.531  1.00 36.15           C  
ATOM   2377  CD2 LEU B 110      14.059 -60.937 102.377  1.00 41.95           C  
ATOM   2378  C   LEU B 110      16.684 -63.804 104.077  1.00 63.26           C  
ATOM   2379  O   LEU B 110      16.761 -64.506 103.064  1.00 57.71           O  
ATOM   2380  N   LEU B 111      17.570 -63.857 105.068  1.00 53.39           N  
ATOM   2381  CA  LEU B 111      18.773 -64.678 104.975  1.00 56.03           C  
ATOM   2382  CB  LEU B 111      19.829 -64.175 105.959  1.00 57.43           C  
ATOM   2383  CG  LEU B 111      20.309 -62.761 105.627  1.00 65.93           C  
ATOM   2384  CD1 LEU B 111      21.159 -62.176 106.743  1.00 66.96           C  
ATOM   2385  CD2 LEU B 111      21.050 -62.732 104.296  1.00 63.43           C  
ATOM   2386  C   LEU B 111      18.502 -66.163 105.203  1.00 61.03           C  
ATOM   2387  O   LEU B 111      19.388 -66.993 105.000  1.00 70.95           O  
ATOM   2388  N   GLU B 112      17.279 -66.500 105.602  1.00 61.97           N  
ATOM   2389  CA  GLU B 112      16.883 -67.899 105.732  1.00 60.71           C  
ATOM   2390  CB  GLU B 112      16.109 -68.129 107.032  1.00 62.43           C  
ATOM   2391  CG  GLU B 112      16.928 -67.955 108.297  1.00 67.50           C  
ATOM   2392  CD  GLU B 112      16.093 -68.142 109.557  1.00 88.36           C  
ATOM   2393  OE1 GLU B 112      14.849 -68.229 109.446  1.00 90.38           O  
ATOM   2394  OE2 GLU B 112      16.683 -68.202 110.658  1.00 87.77           O  
ATOM   2395  C   GLU B 112      16.032 -68.369 104.555  1.00 62.79           C  
ATOM   2396  O   GLU B 112      15.757 -69.559 104.420  1.00 53.75           O  
ATOM   2397  N  AGLU B 113      15.627 -67.426 103.707  0.67 59.07           N  
ATOM   2398  CA AGLU B 113      14.776 -67.719 102.555  0.67 59.11           C  
ATOM   2399  CB AGLU B 113      14.370 -66.416 101.858  0.67 59.13           C  
ATOM   2400  CG AGLU B 113      13.020 -65.871 102.287  0.67 63.44           C  
ATOM   2401  CD AGLU B 113      11.870 -66.753 101.842  0.67 61.15           C  
ATOM   2402  OE1AGLU B 113      10.758 -66.602 102.393  0.67 63.38           O  
ATOM   2403  OE2AGLU B 113      12.078 -67.594 100.938  0.67 65.39           O  
ATOM   2404  C  AGLU B 113      15.434 -68.646 101.537  0.67 60.59           C  
ATOM   2405  O  AGLU B 113      16.534 -68.369 101.063  0.67 59.68           O  
ATOM   2406  N  BGLU B 113      15.602 -67.436 103.711  0.33 59.10           N  
ATOM   2407  CA BGLU B 113      14.700 -67.778 102.615  0.33 59.15           C  
ATOM   2408  CB BGLU B 113      14.110 -66.513 101.987  0.33 59.49           C  
ATOM   2409  CG BGLU B 113      13.250 -66.768 100.750  0.33 58.06           C  
ATOM   2410  CD BGLU B 113      11.909 -67.421 101.066  0.33 64.57           C  
ATOM   2411  OE1BGLU B 113      11.889 -68.528 101.647  0.33 64.35           O  
ATOM   2412  OE2BGLU B 113      10.865 -66.824 100.726  0.33 65.40           O  
ATOM   2413  C  BGLU B 113      15.385 -68.619 101.540  0.33 60.54           C  
ATOM   2414  O  BGLU B 113      16.450 -68.260 101.041  0.33 59.62           O  
ATOM   2415  N   GLU B 114      14.752 -69.735 101.194  1.00 51.20           N  
ATOM   2416  CA  GLU B 114      15.271 -70.673 100.207  1.00 61.90           C  
ATOM   2417  CB  GLU B 114      14.290 -71.832  99.993  1.00 62.64           C  
ATOM   2418  CG  GLU B 114      12.838 -71.497 100.314  1.00 83.21           C  
ATOM   2419  CD  GLU B 114      11.910 -72.703 100.233  1.00102.63           C  
ATOM   2420  OE1 GLU B 114      12.388 -73.801  99.872  1.00 98.65           O  
ATOM   2421  OE2 GLU B 114      10.701 -72.548 100.522  1.00105.21           O  
ATOM   2422  C   GLU B 114      15.550 -69.981  98.881  1.00 66.57           C  
ATOM   2423  O   GLU B 114      16.650 -70.084  98.344  1.00 62.66           O  
ATOM   2424  N   LYS B 115      14.567 -69.238  98.380  1.00 60.84           N  
ATOM   2425  CA  LYS B 115      14.694 -68.608  97.074  1.00 60.85           C  
ATOM   2426  CB  LYS B 115      13.371 -67.947  96.664  1.00 67.38           C  
ATOM   2427  CG  LYS B 115      12.271 -68.951  96.319  1.00 71.76           C  
ATOM   2428  CD  LYS B 115      10.989 -68.270  95.861  1.00 61.46           C  
ATOM   2429  CE  LYS B 115      10.339 -67.485  96.990  1.00 69.38           C  
ATOM   2430  NZ  LYS B 115       9.904 -68.378  98.112  1.00 81.59           N  
ATOM   2431  C   LYS B 115      15.837 -67.592  97.021  1.00 54.89           C  
ATOM   2432  O   LYS B 115      16.245 -67.183  95.940  1.00 58.78           O  
ATOM   2433  N   LEU B 116      16.367 -67.203  98.177  1.00 48.22           N  
ATOM   2434  CA  LEU B 116      17.537 -66.327  98.223  1.00 60.71           C  
ATOM   2435  CB  LEU B 116      17.267 -65.115  99.126  1.00 52.52           C  
ATOM   2436  CG  LEU B 116      16.072 -64.223  98.757  1.00 53.60           C  
ATOM   2437  CD1 LEU B 116      15.786 -63.208  99.846  1.00 44.09           C  
ATOM   2438  CD2 LEU B 116      16.287 -63.522  97.418  1.00 51.70           C  
ATOM   2439  C   LEU B 116      18.778 -67.089  98.710  1.00 68.12           C  
ATOM   2440  O   LEU B 116      19.695 -66.492  99.283  1.00 58.76           O  
ATOM   2441  N   SER B 117      18.787 -68.400  98.445  1.00 65.17           N  
ATOM   2442  CA  SER B 117      19.788 -69.372  98.928  1.00 69.36           C  
ATOM   2443  CB  SER B 117      19.893 -70.532  97.933  1.00 71.71           C  
ATOM   2444  OG  SER B 117      18.628 -71.091  97.631  1.00 77.45           O  
ATOM   2445  C   SER B 117      21.211 -68.875  99.205  1.00 77.78           C  
ATOM   2446  O   SER B 117      21.694 -68.968 100.337  1.00 86.13           O  
ATOM   2447  N   CYS B 118      21.899 -68.383  98.177  1.00 66.17           N  
ATOM   2448  CA  CYS B 118      23.315 -68.049  98.345  1.00 72.50           C  
ATOM   2449  CB  CYS B 118      24.202 -69.069  97.617  1.00 82.61           C  
ATOM   2450  SG  CYS B 118      23.575 -70.767  97.561  1.00100.70           S  
ATOM   2451  C   CYS B 118      23.663 -66.645  97.865  1.00 79.26           C  
ATOM   2452  O   CYS B 118      24.839 -66.300  97.719  1.00 79.71           O  
ATOM   2453  N   VAL B 119      22.637 -65.835  97.642  1.00 78.13           N  
ATOM   2454  CA  VAL B 119      22.816 -64.490  97.111  1.00 74.14           C  
ATOM   2455  CB  VAL B 119      21.452 -63.793  96.941  1.00 70.32           C  
ATOM   2456  CG1 VAL B 119      21.628 -62.380  96.408  1.00 69.50           C  
ATOM   2457  CG2 VAL B 119      20.555 -64.618  96.024  1.00 62.29           C  
ATOM   2458  C   VAL B 119      23.721 -63.627  97.990  1.00 74.09           C  
ATOM   2459  O   VAL B 119      23.561 -63.591  99.210  1.00 72.00           O  
ATOM   2460  N   PRO B 120      24.695 -62.943  97.367  1.00 72.36           N  
ATOM   2461  CA  PRO B 120      25.509 -61.967  98.097  1.00 74.04           C  
ATOM   2462  CB  PRO B 120      26.436 -61.401  97.017  1.00 67.25           C  
ATOM   2463  CG  PRO B 120      26.506 -62.464  95.984  1.00 80.08           C  
ATOM   2464  CD  PRO B 120      25.154 -63.118  95.979  1.00 71.02           C  
ATOM   2465  C   PRO B 120      24.641 -60.867  98.700  1.00 72.42           C  
ATOM   2466  O   PRO B 120      23.699 -60.415  98.053  1.00 64.23           O  
ATOM   2467  N   VAL B 121      24.943 -60.443  99.920  1.00 68.58           N  
ATOM   2468  CA  VAL B 121      24.168 -59.369 100.522  1.00 68.61           C  
ATOM   2469  CB  VAL B 121      23.355 -59.864 101.751  1.00 68.20           C  
ATOM   2470  CG1 VAL B 121      24.228 -60.634 102.703  1.00 68.79           C  
ATOM   2471  CG2 VAL B 121      22.696 -58.694 102.464  1.00 63.93           C  
ATOM   2472  C   VAL B 121      25.056 -58.199 100.935  1.00 69.81           C  
ATOM   2473  O   VAL B 121      26.045 -58.370 101.648  1.00 82.03           O  
ATOM   2474  N   LEU B 122      24.710 -57.009 100.457  1.00 63.48           N  
ATOM   2475  CA  LEU B 122      25.333 -55.786 100.941  1.00 66.17           C  
ATOM   2476  CB  LEU B 122      25.700 -54.854  99.787  1.00 59.14           C  
ATOM   2477  CG  LEU B 122      26.061 -53.442 100.255  1.00 65.49           C  
ATOM   2478  CD1 LEU B 122      27.390 -53.450 101.002  1.00 68.46           C  
ATOM   2479  CD2 LEU B 122      26.073 -52.438  99.110  1.00 72.62           C  
ATOM   2480  C   LEU B 122      24.381 -55.079 101.894  1.00 65.04           C  
ATOM   2481  O   LEU B 122      23.194 -54.948 101.603  1.00 55.76           O  
ATOM   2482  N   ILE B 123      24.898 -54.631 103.033  1.00 70.67           N  
ATOM   2483  CA  ILE B 123      24.092 -53.877 103.982  1.00 60.21           C  
ATOM   2484  CB  ILE B 123      24.156 -54.485 105.408  1.00 72.07           C  
ATOM   2485  CG1 ILE B 123      23.589 -55.911 105.430  1.00 69.12           C  
ATOM   2486  CD1 ILE B 123      24.596 -57.004 105.138  1.00 68.82           C  
ATOM   2487  CG2 ILE B 123      23.393 -53.614 106.394  1.00 58.34           C  
ATOM   2488  C   ILE B 123      24.547 -52.420 104.029  1.00 67.43           C  
ATOM   2489  O   ILE B 123      25.689 -52.130 104.376  1.00 70.07           O  
ATOM   2490  N   PHE B 124      23.652 -51.508 103.668  1.00 65.52           N  
ATOM   2491  CA  PHE B 124      23.952 -50.080 103.714  1.00 65.27           C  
ATOM   2492  CB  PHE B 124      23.242 -49.336 102.577  1.00 60.41           C  
ATOM   2493  CG  PHE B 124      24.043 -49.241 101.308  1.00 74.60           C  
ATOM   2494  CD1 PHE B 124      25.409 -49.013 101.346  1.00 78.37           C  
ATOM   2495  CE1 PHE B 124      26.145 -48.920 100.171  1.00 80.73           C  
ATOM   2496  CZ  PHE B 124      25.514 -49.053  98.944  1.00 77.86           C  
ATOM   2497  CE2 PHE B 124      24.154 -49.278  98.891  1.00 66.59           C  
ATOM   2498  CD2 PHE B 124      23.424 -49.371 100.070  1.00 84.61           C  
ATOM   2499  C   PHE B 124      23.552 -49.465 105.054  1.00 71.32           C  
ATOM   2500  O   PHE B 124      22.368 -49.391 105.388  1.00 67.85           O  
ATOM   2501  N   ALA B 125      24.546 -49.027 105.819  1.00 67.89           N  
ATOM   2502  CA  ALA B 125      24.299 -48.263 107.030  1.00 61.67           C  
ATOM   2503  CB  ALA B 125      25.502 -48.315 107.948  1.00 71.64           C  
ATOM   2504  C   ALA B 125      23.970 -46.825 106.655  1.00 69.32           C  
ATOM   2505  O   ALA B 125      24.812 -45.936 106.768  1.00 73.95           O  
ATOM   2506  N   ASN B 126      22.739 -46.601 106.212  1.00 66.81           N  
ATOM   2507  CA  ASN B 126      22.356 -45.326 105.613  1.00 60.43           C  
ATOM   2508  CB  ASN B 126      21.092 -45.524 104.767  1.00 62.17           C  
ATOM   2509  CG  ASN B 126      20.831 -44.364 103.830  1.00 58.78           C  
ATOM   2510  OD1 ASN B 126      21.757 -43.835 103.212  1.00 62.98           O  
ATOM   2511  ND2 ASN B 126      19.572 -43.942 103.739  1.00 57.40           N  
ATOM   2512  C   ASN B 126      22.131 -44.183 106.613  1.00 69.53           C  
ATOM   2513  O   ASN B 126      22.065 -44.403 107.823  1.00 63.85           O  
ATOM   2514  N   LYS B 127      22.030 -42.966 106.074  1.00 70.26           N  
ATOM   2515  CA  LYS B 127      21.737 -41.730 106.810  1.00 71.02           C  
ATOM   2516  CB  LYS B 127      20.416 -41.853 107.582  1.00 66.64           C  
ATOM   2517  CG  LYS B 127      19.236 -42.303 106.731  1.00 68.80           C  
ATOM   2518  CD  LYS B 127      17.917 -41.799 107.290  1.00 62.96           C  
ATOM   2519  CE  LYS B 127      16.738 -42.435 106.563  1.00 49.72           C  
ATOM   2520  NZ  LYS B 127      15.420 -41.943 107.063  1.00 47.54           N  
ATOM   2521  C   LYS B 127      22.866 -41.329 107.762  1.00 73.95           C  
ATOM   2522  O   LYS B 127      22.621 -40.733 108.811  1.00 75.30           O  
ATOM   2523  N   GLN B 128      24.101 -41.636 107.374  1.00 77.64           N  
ATOM   2524  CA  GLN B 128      25.279 -41.269 108.156  1.00 78.04           C  
ATOM   2525  CB  GLN B 128      26.507 -42.021 107.653  1.00 73.10           C  
ATOM   2526  CG  GLN B 128      26.473 -43.499 107.947  1.00 76.60           C  
ATOM   2527  CD  GLN B 128      26.593 -43.812 109.431  1.00 83.71           C  
ATOM   2528  OE1 GLN B 128      27.185 -43.050 110.197  1.00 78.50           O  
ATOM   2529  NE2 GLN B 128      26.033 -44.944 109.841  1.00 86.65           N  
ATOM   2530  C   GLN B 128      25.558 -39.772 108.125  1.00 81.71           C  
ATOM   2531  O   GLN B 128      26.343 -39.263 108.927  1.00 81.67           O  
ATOM   2532  N   ASP B 129      24.914 -39.070 107.198  1.00 85.76           N  
ATOM   2533  CA  ASP B 129      25.015 -37.614 107.135  1.00 90.04           C  
ATOM   2534  CB  ASP B 129      24.224 -37.070 105.941  1.00 86.59           C  
ATOM   2535  CG  ASP B 129      22.782 -37.544 105.927  1.00 84.36           C  
ATOM   2536  OD1 ASP B 129      22.552 -38.716 105.559  1.00 82.89           O  
ATOM   2537  OD2 ASP B 129      21.877 -36.747 106.261  1.00 71.40           O  
ATOM   2538  C   ASP B 129      24.532 -36.949 108.428  1.00 90.02           C  
ATOM   2539  O   ASP B 129      24.843 -35.789 108.690  1.00 88.58           O  
ATOM   2540  N   LEU B 130      23.787 -37.697 109.233  1.00 87.98           N  
ATOM   2541  CA  LEU B 130      23.270 -37.186 110.484  1.00 92.83           C  
ATOM   2542  CB  LEU B 130      21.777 -37.520 110.641  1.00 87.94           C  
ATOM   2543  CG  LEU B 130      20.870 -36.661 111.554  1.00 94.42           C  
ATOM   2544  CD1 LEU B 130      19.488 -37.312 111.754  1.00 84.07           C  
ATOM   2545  CD2 LEU B 130      21.483 -36.107 112.849  1.00 86.52           C  
ATOM   2546  C   LEU B 130      24.128 -37.857 111.563  1.00 97.38           C  
ATOM   2547  O   LEU B 130      24.509 -39.016 111.419  1.00 95.78           O  
ATOM   2548  N   LEU B 131      24.454 -37.148 112.633  1.00 91.30           N  
ATOM   2549  CA  LEU B 131      25.350 -37.737 113.605  1.00 93.63           C  
ATOM   2550  CB  LEU B 131      26.258 -36.674 114.226  1.00 96.51           C  
ATOM   2551  CG  LEU B 131      25.744 -35.322 114.739  1.00103.41           C  
ATOM   2552  CD1 LEU B 131      25.564 -35.326 116.257  1.00 96.59           C  
ATOM   2553  CD2 LEU B 131      26.694 -34.196 114.319  1.00 90.84           C  
ATOM   2554  C   LEU B 131      24.586 -38.506 114.681  1.00 93.65           C  
ATOM   2555  O   LEU B 131      25.208 -39.153 115.536  1.00 90.07           O  
ATOM   2556  N   THR B 132      23.253 -38.453 114.629  1.00 90.49           N  
ATOM   2557  CA  THR B 132      22.441 -39.486 115.270  1.00 87.26           C  
ATOM   2558  CB  THR B 132      20.952 -39.288 115.012  1.00 93.06           C  
ATOM   2559  OG1 THR B 132      20.600 -37.930 115.296  1.00 99.30           O  
ATOM   2560  CG2 THR B 132      20.157 -40.170 115.941  1.00 82.40           C  
ATOM   2561  C   THR B 132      22.803 -40.879 114.860  1.00 84.01           C  
ATOM   2562  O   THR B 132      22.736 -41.799 115.668  1.00 88.25           O  
ATOM   2563  N   ALA B 133      23.275 -41.005 113.630  1.00 85.64           N  
ATOM   2564  CA  ALA B 133      23.547 -42.303 113.041  1.00 79.43           C  
ATOM   2565  CB  ALA B 133      24.068 -42.147 111.622  1.00 73.58           C  
ATOM   2566  C   ALA B 133      24.533 -43.120 113.857  1.00 80.82           C  
ATOM   2567  O   ALA B 133      25.603 -42.638 114.217  1.00 78.71           O  
ATOM   2568  N   ALA B 134      24.156 -44.360 114.151  1.00 74.98           N  
ATOM   2569  CA  ALA B 134      25.042 -45.299 114.818  1.00 74.30           C  
ATOM   2570  CB  ALA B 134      24.273 -46.534 115.280  1.00 72.41           C  
ATOM   2571  C   ALA B 134      26.160 -45.686 113.867  1.00 83.99           C  
ATOM   2572  O   ALA B 134      25.930 -45.820 112.663  1.00 85.46           O  
ATOM   2573  N   PRO B 135      27.380 -45.856 114.402  1.00 90.67           N  
ATOM   2574  CA  PRO B 135      28.533 -46.334 113.633  1.00 88.60           C  
ATOM   2575  CB  PRO B 135      29.549 -46.684 114.721  1.00 88.46           C  
ATOM   2576  CG  PRO B 135      29.242 -45.717 115.818  1.00 82.83           C  
ATOM   2577  CD  PRO B 135      27.747 -45.517 115.790  1.00 86.34           C  
ATOM   2578  C   PRO B 135      28.196 -47.554 112.782  1.00 82.49           C  
ATOM   2579  O   PRO B 135      27.276 -48.301 113.113  1.00 84.80           O  
ATOM   2580  N   ALA B 136      28.937 -47.741 111.697  1.00 86.27           N  
ATOM   2581  CA  ALA B 136      28.639 -48.795 110.738  1.00 92.72           C  
ATOM   2582  CB  ALA B 136      29.645 -48.769 109.594  1.00 83.86           C  
ATOM   2583  C   ALA B 136      28.614 -50.175 111.382  1.00 86.46           C  
ATOM   2584  O   ALA B 136      27.886 -51.055 110.928  1.00 89.22           O  
ATOM   2585  N   SER B 137      29.389 -50.367 112.444  1.00 85.01           N  
ATOM   2586  CA  SER B 137      29.470 -51.695 113.031  1.00 95.27           C  
ATOM   2587  CB  SER B 137      30.904 -52.219 112.979  1.00 98.17           C  
ATOM   2588  OG  SER B 137      31.146 -53.162 114.010  1.00 98.08           O  
ATOM   2589  C   SER B 137      28.943 -51.746 114.466  1.00 87.06           C  
ATOM   2590  O   SER B 137      29.007 -52.793 115.112  1.00 80.40           O  
ATOM   2591  N   GLU B 138      28.412 -50.633 114.969  1.00 83.49           N  
ATOM   2592  CA  GLU B 138      27.529 -50.734 116.125  1.00 84.74           C  
ATOM   2593  CB  GLU B 138      27.108 -49.371 116.677  1.00 75.65           C  
ATOM   2594  CG  GLU B 138      26.049 -49.499 117.773  1.00 65.04           C  
ATOM   2595  CD  GLU B 138      25.519 -48.175 118.265  1.00 78.01           C  
ATOM   2596  OE1 GLU B 138      26.227 -47.158 118.123  1.00 85.06           O  
ATOM   2597  OE2 GLU B 138      24.381 -48.153 118.787  1.00 76.18           O  
ATOM   2598  C   GLU B 138      26.316 -51.509 115.639  1.00 87.25           C  
ATOM   2599  O   GLU B 138      25.695 -52.265 116.378  1.00 85.38           O  
ATOM   2600  N   ILE B 139      26.002 -51.298 114.366  1.00 87.37           N  
ATOM   2601  CA  ILE B 139      24.907 -51.967 113.692  1.00 75.40           C  
ATOM   2602  CB  ILE B 139      24.456 -51.140 112.464  1.00 77.40           C  
ATOM   2603  CG1 ILE B 139      23.913 -49.783 112.929  1.00 81.36           C  
ATOM   2604  CD1 ILE B 139      23.513 -48.840 111.810  1.00 75.81           C  
ATOM   2605  CG2 ILE B 139      23.414 -51.883 111.638  1.00 76.03           C  
ATOM   2606  C   ILE B 139      25.299 -53.389 113.278  1.00 79.76           C  
ATOM   2607  O   ILE B 139      24.458 -54.288 113.268  1.00 77.20           O  
ATOM   2608  N   ALA B 140      26.575 -53.602 112.960  1.00 88.12           N  
ATOM   2609  CA  ALA B 140      27.032 -54.931 112.557  1.00 80.87           C  
ATOM   2610  CB  ALA B 140      28.474 -54.889 112.079  1.00 81.74           C  
ATOM   2611  C   ALA B 140      26.871 -55.941 113.690  1.00 89.41           C  
ATOM   2612  O   ALA B 140      26.535 -57.097 113.438  1.00 89.85           O  
ATOM   2613  N   GLU B 141      27.105 -55.515 114.933  1.00 87.40           N  
ATOM   2614  CA  GLU B 141      26.707 -56.338 116.082  1.00 93.69           C  
ATOM   2615  CB  GLU B 141      27.692 -56.253 117.252  1.00100.83           C  
ATOM   2616  CG  GLU B 141      28.967 -57.026 117.000  1.00106.32           C  
ATOM   2617  CD  GLU B 141      29.413 -57.905 118.153  1.00113.74           C  
ATOM   2618  OE1 GLU B 141      28.682 -57.996 119.162  1.00108.00           O  
ATOM   2619  OE2 GLU B 141      30.482 -58.545 118.019  1.00111.88           O  
ATOM   2620  C   GLU B 141      25.324 -55.936 116.570  1.00 91.47           C  
ATOM   2621  O   GLU B 141      24.932 -54.774 116.483  1.00 89.27           O  
ATOM   2622  N   GLY B 142      24.581 -56.904 117.090  1.00 93.10           N  
ATOM   2623  CA  GLY B 142      23.186 -56.676 117.415  1.00 96.33           C  
ATOM   2624  C   GLY B 142      22.362 -57.208 116.263  1.00 97.05           C  
ATOM   2625  O   GLY B 142      21.253 -57.708 116.449  1.00105.48           O  
ATOM   2626  N   LEU B 143      22.918 -57.085 115.062  1.00 93.61           N  
ATOM   2627  CA  LEU B 143      22.392 -57.769 113.891  1.00 93.08           C  
ATOM   2628  CB  LEU B 143      22.553 -56.911 112.636  1.00 89.00           C  
ATOM   2629  CG  LEU B 143      21.245 -56.472 111.979  1.00 85.31           C  
ATOM   2630  CD1 LEU B 143      21.510 -55.579 110.772  1.00 76.60           C  
ATOM   2631  CD2 LEU B 143      20.436 -57.698 111.588  1.00 77.07           C  
ATOM   2632  C   LEU B 143      23.114 -59.099 113.729  1.00 89.09           C  
ATOM   2633  O   LEU B 143      22.661 -59.979 112.995  1.00 88.29           O  
ATOM   2634  N   ASN B 144      24.244 -59.224 114.424  1.00 93.37           N  
ATOM   2635  CA  ASN B 144      25.037 -60.452 114.452  1.00 92.11           C  
ATOM   2636  CB  ASN B 144      24.248 -61.575 115.127  1.00 90.05           C  
ATOM   2637  CG  ASN B 144      23.710 -61.169 116.483  1.00 92.10           C  
ATOM   2638  OD1 ASN B 144      24.353 -60.420 117.219  1.00 95.17           O  
ATOM   2639  ND2 ASN B 144      22.518 -61.649 116.815  1.00 95.40           N  
ATOM   2640  C   ASN B 144      25.485 -60.895 113.066  1.00 92.14           C  
ATOM   2641  O   ASN B 144      25.461 -62.084 112.747  1.00 88.75           O  
ATOM   2642  N   LEU B 145      25.915 -59.928 112.260  1.00 95.24           N  
ATOM   2643  CA  LEU B 145      26.283 -60.158 110.863  1.00 92.72           C  
ATOM   2644  CB  LEU B 145      26.611 -58.818 110.193  1.00 93.83           C  
ATOM   2645  CG  LEU B 145      25.461 -57.842 109.907  1.00 89.72           C  
ATOM   2646  CD1 LEU B 145      25.998 -56.487 109.456  1.00 74.63           C  
ATOM   2647  CD2 LEU B 145      24.505 -58.411 108.868  1.00 87.69           C  
ATOM   2648  C   LEU B 145      27.467 -61.121 110.713  1.00 91.98           C  
ATOM   2649  O   LEU B 145      27.741 -61.624 109.626  1.00 94.97           O  
ATOM   2650  N   HIS B 146      28.143 -61.386 111.825  1.00 94.21           N  
ATOM   2651  CA  HIS B 146      29.402 -62.132 111.860  1.00 97.50           C  
ATOM   2652  CB  HIS B 146      30.169 -61.740 113.115  1.00 93.44           C  
ATOM   2653  CG  HIS B 146      29.808 -60.375 113.600  1.00101.68           C  
ATOM   2654  ND1 HIS B 146      28.655 -60.138 114.318  1.00103.50           N  
ATOM   2655  CE1 HIS B 146      28.564 -58.851 114.582  1.00100.82           C  
ATOM   2656  NE2 HIS B 146      29.620 -58.241 114.067  1.00105.66           N  
ATOM   2657  CD2 HIS B 146      30.408 -59.175 113.439  1.00102.36           C  
ATOM   2658  C   HIS B 146      29.158 -63.630 111.849  1.00 95.00           C  
ATOM   2659  O   HIS B 146      30.065 -64.425 111.597  1.00 95.48           O  
ATOM   2660  N   THR B 147      27.915 -64.003 112.125  1.00 92.20           N  
ATOM   2661  CA  THR B 147      27.559 -65.389 112.354  1.00 91.96           C  
ATOM   2662  CB  THR B 147      26.420 -65.491 113.380  1.00 95.99           C  
ATOM   2663  OG1 THR B 147      25.316 -64.690 112.941  1.00 91.33           O  
ATOM   2664  CG2 THR B 147      26.886 -64.980 114.740  1.00 86.65           C  
ATOM   2665  C   THR B 147      27.147 -66.076 111.059  1.00 99.69           C  
ATOM   2666  O   THR B 147      27.178 -67.302 110.968  1.00108.07           O  
ATOM   2667  N   ILE B 148      26.765 -65.277 110.065  1.00100.87           N  
ATOM   2668  CA  ILE B 148      26.274 -65.798 108.788  1.00100.60           C  
ATOM   2669  CB  ILE B 148      25.966 -64.648 107.803  1.00100.72           C  
ATOM   2670  CG1 ILE B 148      25.497 -63.411 108.577  1.00 99.75           C  
ATOM   2671  CD1 ILE B 148      25.150 -62.227 107.712  1.00 86.69           C  
ATOM   2672  CG2 ILE B 148      24.944 -65.088 106.762  1.00100.15           C  
ATOM   2673  C   ILE B 148      27.242 -66.801 108.157  1.00100.17           C  
ATOM   2674  O   ILE B 148      28.461 -66.612 108.169  1.00100.78           O  
ATOM   2675  N   ARG B 149      26.662 -67.865 107.608  1.00100.42           N  
ATOM   2676  CA  ARG B 149      27.357 -69.121 107.325  1.00102.32           C  
ATOM   2677  CB  ARG B 149      26.493 -70.289 107.812  1.00105.45           C  
ATOM   2678  CG  ARG B 149      27.237 -71.546 108.249  1.00108.35           C  
ATOM   2679  CD  ARG B 149      28.406 -71.200 109.149  1.00115.62           C  
ATOM   2680  NE  ARG B 149      27.936 -71.026 110.523  1.00121.94           N  
ATOM   2681  CZ  ARG B 149      28.590 -70.365 111.474  1.00117.14           C  
ATOM   2682  NH1 ARG B 149      28.071 -70.257 112.689  1.00106.07           N  
ATOM   2683  NH2 ARG B 149      29.756 -69.799 111.211  1.00116.71           N  
ATOM   2684  C   ARG B 149      27.687 -69.377 105.857  1.00104.26           C  
ATOM   2685  O   ARG B 149      28.788 -69.817 105.516  1.00105.45           O  
ATOM   2686  N   ASP B 150      26.711 -69.113 104.996  1.00100.43           N  
ATOM   2687  CA  ASP B 150      26.705 -69.670 103.648  1.00 96.32           C  
ATOM   2688  CB  ASP B 150      25.501 -70.604 103.484  1.00100.76           C  
ATOM   2689  CG  ASP B 150      25.674 -71.924 104.213  1.00106.72           C  
ATOM   2690  OD2 ASP B 150      25.927 -72.946 103.541  1.00102.45           O  
ATOM   2691  OD1 ASP B 150      25.554 -71.946 105.454  1.00105.44           O  
ATOM   2692  C   ASP B 150      26.648 -68.613 102.558  1.00 88.90           C  
ATOM   2693  O   ASP B 150      26.007 -68.827 101.525  1.00 95.13           O  
ATOM   2694  N   ARG B 151      27.318 -67.485 102.772  1.00 85.08           N  
ATOM   2695  CA  ARG B 151      27.093 -66.325 101.918  1.00 81.73           C  
ATOM   2696  CB  ARG B 151      25.660 -65.837 102.136  1.00 87.43           C  
ATOM   2697  CG  ARG B 151      25.397 -64.390 101.825  1.00 85.52           C  
ATOM   2698  CD  ARG B 151      24.016 -64.016 102.337  1.00 82.95           C  
ATOM   2699  NE  ARG B 151      22.969 -64.841 101.744  1.00 81.79           N  
ATOM   2700  CZ  ARG B 151      22.203 -65.681 102.431  1.00 70.85           C  
ATOM   2701  NH1 ARG B 151      22.361 -65.802 103.740  1.00 75.95           N  
ATOM   2702  NH2 ARG B 151      21.274 -66.393 101.808  1.00 75.85           N  
ATOM   2703  C   ARG B 151      28.082 -65.185 102.149  1.00 80.99           C  
ATOM   2704  O   ARG B 151      28.369 -64.812 103.286  1.00 83.54           O  
ATOM   2705  N   VAL B 152      28.601 -64.632 101.060  1.00 77.98           N  
ATOM   2706  CA  VAL B 152      29.493 -63.488 101.155  1.00 82.43           C  
ATOM   2707  CB  VAL B 152      30.308 -63.295  99.864  1.00 80.47           C  
ATOM   2708  CG1 VAL B 152      31.119 -62.011  99.928  1.00 83.18           C  
ATOM   2709  CG2 VAL B 152      31.216 -64.491  99.643  1.00 73.01           C  
ATOM   2710  C   VAL B 152      28.682 -62.232 101.457  1.00 84.21           C  
ATOM   2711  O   VAL B 152      27.660 -61.972 100.822  1.00 86.44           O  
ATOM   2712  N   TRP B 153      29.129 -61.460 102.438  1.00 71.21           N  
ATOM   2713  CA  TRP B 153      28.386 -60.279 102.831  1.00 73.72           C  
ATOM   2714  CB  TRP B 153      27.515 -60.579 104.053  1.00 81.15           C  
ATOM   2715  CG  TRP B 153      28.287 -60.820 105.308  1.00 82.61           C  
ATOM   2716  CD1 TRP B 153      28.813 -62.005 105.733  1.00 78.93           C  
ATOM   2717  NE1 TRP B 153      29.454 -61.831 106.934  1.00 81.30           N  
ATOM   2718  CE2 TRP B 153      29.351 -60.517 107.309  1.00 74.89           C  
ATOM   2719  CD2 TRP B 153      28.623 -59.849 106.309  1.00 77.95           C  
ATOM   2720  CE3 TRP B 153      28.375 -58.480 106.456  1.00 81.82           C  
ATOM   2721  CZ3 TRP B 153      28.858 -57.834 107.576  1.00 80.32           C  
ATOM   2722  CH2 TRP B 153      29.582 -58.527 108.555  1.00 91.38           C  
ATOM   2723  CZ2 TRP B 153      29.838 -59.865 108.439  1.00 82.52           C  
ATOM   2724  C   TRP B 153      29.296 -59.099 103.122  1.00 78.32           C  
ATOM   2725  O   TRP B 153      30.519 -59.224 103.121  1.00 80.25           O  
ATOM   2726  N   GLN B 154      28.673 -57.954 103.372  1.00 75.06           N  
ATOM   2727  CA  GLN B 154      29.379 -56.710 103.631  1.00 77.81           C  
ATOM   2728  CB  GLN B 154      29.896 -56.099 102.328  1.00 73.80           C  
ATOM   2729  CG  GLN B 154      31.380 -56.291 102.078  1.00 80.71           C  
ATOM   2730  CD  GLN B 154      32.269 -55.455 102.983  1.00 91.55           C  
ATOM   2731  OE1 GLN B 154      31.898 -54.358 103.410  1.00 81.33           O  
ATOM   2732  NE2 GLN B 154      33.464 -55.971 103.269  1.00 88.53           N  
ATOM   2733  C   GLN B 154      28.469 -55.716 104.329  1.00 79.78           C  
ATOM   2734  O   GLN B 154      27.249 -55.751 104.168  1.00 78.26           O  
ATOM   2735  N   ILE B 155      29.061 -54.823 105.106  1.00 69.94           N  
ATOM   2736  CA  ILE B 155      28.310 -53.678 105.569  1.00 69.43           C  
ATOM   2737  CB  ILE B 155      28.052 -53.721 107.085  1.00 80.62           C  
ATOM   2738  CG1 ILE B 155      27.349 -52.439 107.534  1.00 71.41           C  
ATOM   2739  CD1 ILE B 155      26.355 -52.661 108.649  1.00 81.91           C  
ATOM   2740  CG2 ILE B 155      29.351 -53.949 107.851  1.00 87.36           C  
ATOM   2741  C   ILE B 155      29.066 -52.423 105.172  1.00 76.10           C  
ATOM   2742  O   ILE B 155      30.277 -52.314 105.360  1.00 74.18           O  
ATOM   2743  N   GLN B 156      28.338 -51.486 104.584  1.00 68.06           N  
ATOM   2744  CA  GLN B 156      28.942 -50.272 104.077  1.00 80.75           C  
ATOM   2745  CB  GLN B 156      28.944 -50.282 102.545  1.00 79.06           C  
ATOM   2746  CG  GLN B 156      29.279 -48.941 101.920  1.00 77.51           C  
ATOM   2747  CD  GLN B 156      30.673 -48.473 102.269  1.00 71.50           C  
ATOM   2748  OE1 GLN B 156      31.655 -49.156 101.989  1.00 76.17           O  
ATOM   2749  NE2 GLN B 156      30.766 -47.303 102.889  1.00 73.22           N  
ATOM   2750  C   GLN B 156      28.219 -49.039 104.598  1.00 70.02           C  
ATOM   2751  O   GLN B 156      27.045 -48.815 104.300  1.00 72.86           O  
ATOM   2752  N   SER B 157      28.928 -48.252 105.395  1.00 67.88           N  
ATOM   2753  CA  SER B 157      28.430 -46.962 105.839  1.00 75.79           C  
ATOM   2754  CB  SER B 157      29.444 -46.289 106.769  1.00 79.06           C  
ATOM   2755  OG  SER B 157      28.815 -45.417 107.688  1.00 74.10           O  
ATOM   2756  C   SER B 157      28.164 -46.105 104.608  1.00 75.65           C  
ATOM   2757  O   SER B 157      28.910 -46.183 103.631  1.00 79.35           O  
ATOM   2758  N   CYS B 158      27.102 -45.302 104.641  1.00 71.64           N  
ATOM   2759  CA  CYS B 158      26.761 -44.463 103.496  1.00 68.24           C  
ATOM   2760  CB  CYS B 158      26.229 -45.323 102.343  1.00 80.00           C  
ATOM   2761  SG  CYS B 158      24.513 -45.874 102.553  1.00 79.37           S  
ATOM   2762  C   CYS B 158      25.734 -43.391 103.829  1.00 71.72           C  
ATOM   2763  O   CYS B 158      25.143 -43.383 104.909  1.00 72.61           O  
ATOM   2764  N   SER B 159      25.531 -42.486 102.878  1.00 72.59           N  
ATOM   2765  CA  SER B 159      24.467 -41.498 102.959  1.00 76.17           C  
ATOM   2766  CB  SER B 159      24.980 -40.174 103.531  1.00 77.70           C  
ATOM   2767  OG  SER B 159      23.969 -39.178 103.496  1.00 76.45           O  
ATOM   2768  C   SER B 159      23.883 -41.295 101.567  1.00 77.41           C  
ATOM   2769  O   SER B 159      24.560 -40.817 100.660  1.00 73.01           O  
ATOM   2770  N   ALA B 160      22.626 -41.678 101.398  1.00 78.68           N  
ATOM   2771  CA  ALA B 160      21.968 -41.538 100.108  1.00 79.01           C  
ATOM   2772  CB  ALA B 160      20.724 -42.414 100.045  1.00 65.28           C  
ATOM   2773  C   ALA B 160      21.612 -40.082  99.852  1.00 76.63           C  
ATOM   2774  O   ALA B 160      21.441 -39.671  98.708  1.00 74.32           O  
ATOM   2775  N   LEU B 161      21.504 -39.304 100.925  1.00 73.04           N  
ATOM   2776  CA  LEU B 161      21.153 -37.891 100.813  1.00 80.09           C  
ATOM   2777  CB  LEU B 161      20.943 -37.283 102.201  1.00 75.62           C  
ATOM   2778  CG  LEU B 161      20.493 -35.820 102.242  1.00 82.00           C  
ATOM   2779  CD1 LEU B 161      19.218 -35.618 101.427  1.00 67.20           C  
ATOM   2780  CD2 LEU B 161      20.297 -35.356 103.682  1.00 73.70           C  
ATOM   2781  C   LEU B 161      22.214 -37.092 100.057  1.00 81.18           C  
ATOM   2782  O   LEU B 161      21.896 -36.274  99.192  1.00 83.91           O  
ATOM   2783  N   THR B 162      23.476 -37.346 100.386  1.00 84.02           N  
ATOM   2784  CA  THR B 162      24.585 -36.568  99.851  1.00 80.86           C  
ATOM   2785  CB  THR B 162      25.461 -36.013 100.976  1.00 82.34           C  
ATOM   2786  OG1 THR B 162      26.053 -37.103 101.682  1.00 73.45           O  
ATOM   2787  CG2 THR B 162      24.624 -35.191 101.950  1.00 79.76           C  
ATOM   2788  C   THR B 162      25.448 -37.401  98.918  1.00 78.02           C  
ATOM   2789  O   THR B 162      26.177 -36.859  98.087  1.00 77.77           O  
ATOM   2790  N   GLY B 163      25.376 -38.719  99.071  1.00 73.32           N  
ATOM   2791  CA  GLY B 163      26.029 -39.626  98.145  1.00 70.75           C  
ATOM   2792  C   GLY B 163      27.255 -40.339  98.679  1.00 74.19           C  
ATOM   2793  O   GLY B 163      27.734 -41.290  98.054  1.00 70.32           O  
ATOM   2794  N   GLU B 164      27.765 -39.882  99.822  1.00 71.76           N  
ATOM   2795  CA  GLU B 164      28.961 -40.471 100.424  1.00 68.93           C  
ATOM   2796  CB  GLU B 164      29.259 -39.838 101.783  1.00 76.98           C  
ATOM   2797  CG  GLU B 164      28.681 -38.458 101.975  1.00 90.75           C  
ATOM   2798  CD  GLU B 164      28.676 -38.017 103.434  1.00 97.39           C  
ATOM   2799  OE1 GLU B 164      29.048 -38.833 104.309  1.00 92.92           O  
ATOM   2800  OE2 GLU B 164      28.287 -36.859 103.705  1.00 91.41           O  
ATOM   2801  C   GLU B 164      28.826 -41.972 100.611  1.00 75.44           C  
ATOM   2802  O   GLU B 164      27.800 -42.452 101.089  1.00 80.47           O  
ATOM   2803  N   GLY B 165      29.864 -42.709 100.231  1.00 76.77           N  
ATOM   2804  CA  GLY B 165      29.930 -44.131 100.515  1.00 77.71           C  
ATOM   2805  C   GLY B 165      29.091 -45.028  99.626  1.00 76.35           C  
ATOM   2806  O   GLY B 165      29.246 -46.247  99.664  1.00 79.77           O  
ATOM   2807  N   VAL B 166      28.202 -44.439  98.830  1.00 76.89           N  
ATOM   2808  CA  VAL B 166      27.352 -45.223  97.937  1.00 77.86           C  
ATOM   2809  CB  VAL B 166      26.326 -44.346  97.204  1.00 79.75           C  
ATOM   2810  CG1 VAL B 166      25.607 -45.165  96.136  1.00 71.12           C  
ATOM   2811  CG2 VAL B 166      25.337 -43.732  98.192  1.00 79.38           C  
ATOM   2812  C   VAL B 166      28.182 -45.969  96.901  1.00 83.61           C  
ATOM   2813  O   VAL B 166      28.003 -47.173  96.695  1.00 74.26           O  
ATOM   2814  N   GLN B 167      29.091 -45.244  96.252  1.00 85.19           N  
ATOM   2815  CA  GLN B 167      29.975 -45.838  95.261  1.00 80.10           C  
ATOM   2816  CB  GLN B 167      30.834 -44.769  94.580  1.00 87.52           C  
ATOM   2817  CG  GLN B 167      30.538 -44.580  93.095  1.00 86.11           C  
ATOM   2818  CD  GLN B 167      30.847 -45.814  92.262  1.00 94.78           C  
ATOM   2819  OE1 GLN B 167      31.604 -46.691  92.679  1.00 95.17           O  
ATOM   2820  NE2 GLN B 167      30.255 -45.886  91.075  1.00102.66           N  
ATOM   2821  C   GLN B 167      30.858 -46.884  95.920  1.00 80.26           C  
ATOM   2822  O   GLN B 167      31.182 -47.904  95.312  1.00 74.61           O  
ATOM   2823  N   ASP B 168      31.236 -46.623  97.168  1.00 82.87           N  
ATOM   2824  CA  ASP B 168      32.032 -47.566  97.947  1.00 86.63           C  
ATOM   2825  CB  ASP B 168      32.258 -47.032  99.364  1.00 81.42           C  
ATOM   2826  CG  ASP B 168      33.284 -45.907  99.412  1.00 87.19           C  
ATOM   2827  OD1 ASP B 168      33.610 -45.355  98.340  1.00 90.22           O  
ATOM   2828  OD2 ASP B 168      33.760 -45.570 100.520  1.00 81.15           O  
ATOM   2829  C   ASP B 168      31.352 -48.934  97.994  1.00 87.84           C  
ATOM   2830  O   ASP B 168      31.947 -49.953  97.633  1.00 83.79           O  
ATOM   2831  N   GLY B 169      30.090 -48.942  98.411  1.00 80.58           N  
ATOM   2832  CA  GLY B 169      29.325 -50.171  98.501  1.00 83.80           C  
ATOM   2833  C   GLY B 169      29.010 -50.793  97.153  1.00 83.32           C  
ATOM   2834  O   GLY B 169      28.978 -52.018  97.025  1.00 78.90           O  
ATOM   2835  N   MET B 170      28.776 -49.953  96.147  1.00 80.71           N  
ATOM   2836  CA  MET B 170      28.407 -50.439  94.818  1.00 84.98           C  
ATOM   2837  CB  MET B 170      27.952 -49.288  93.923  1.00 82.94           C  
ATOM   2838  CG  MET B 170      26.517 -48.856  94.157  1.00 84.53           C  
ATOM   2839  SD  MET B 170      25.399 -50.248  94.425  1.00 87.10           S  
ATOM   2840  CE  MET B 170      25.471 -51.091  92.841  1.00 80.06           C  
ATOM   2841  C   MET B 170      29.549 -51.185  94.148  1.00 85.51           C  
ATOM   2842  O   MET B 170      29.325 -52.061  93.310  1.00 80.20           O  
ATOM   2843  N   ASN B 171      30.775 -50.827  94.515  1.00 85.97           N  
ATOM   2844  CA  ASN B 171      31.944 -51.530  94.012  1.00 86.71           C  
ATOM   2845  CB  ASN B 171      33.223 -50.762  94.345  1.00 92.06           C  
ATOM   2846  CG  ASN B 171      33.276 -49.403  93.674  1.00 92.64           C  
ATOM   2847  OD1 ASN B 171      32.906 -49.257  92.508  1.00 95.34           O  
ATOM   2848  ND2 ASN B 171      33.738 -48.400  94.410  1.00 87.92           N  
ATOM   2849  C   ASN B 171      32.014 -52.937  94.579  1.00 82.32           C  
ATOM   2850  O   ASN B 171      32.453 -53.866  93.898  1.00 82.12           O  
ATOM   2851  N   TRP B 172      31.581 -53.095  95.829  1.00 86.57           N  
ATOM   2852  CA  TRP B 172      31.555 -54.420  96.423  1.00 81.34           C  
ATOM   2853  CB  TRP B 172      31.310 -54.379  97.937  1.00 79.03           C  
ATOM   2854  CG  TRP B 172      31.306 -55.771  98.501  1.00 87.53           C  
ATOM   2855  CD1 TRP B 172      32.394 -56.492  98.898  1.00 86.67           C  
ATOM   2856  NE1 TRP B 172      32.006 -57.737  99.330  1.00 88.70           N  
ATOM   2857  CE2 TRP B 172      30.644 -57.846  99.213  1.00 89.10           C  
ATOM   2858  CD2 TRP B 172      30.167 -56.628  98.689  1.00 88.69           C  
ATOM   2859  CE3 TRP B 172      28.791 -56.481  98.472  1.00 82.09           C  
ATOM   2860  CZ3 TRP B 172      27.951 -57.542  98.786  1.00 79.40           C  
ATOM   2861  CH2 TRP B 172      28.458 -58.739  99.307  1.00 79.15           C  
ATOM   2862  CZ2 TRP B 172      29.797 -58.909  99.529  1.00 86.43           C  
ATOM   2863  C   TRP B 172      30.508 -55.283  95.756  1.00 82.00           C  
ATOM   2864  O   TRP B 172      30.789 -56.440  95.427  1.00 85.19           O  
ATOM   2865  N   VAL B 173      29.313 -54.727  95.568  1.00 81.42           N  
ATOM   2866  CA  VAL B 173      28.208 -55.420  94.904  1.00 81.14           C  
ATOM   2867  CB  VAL B 173      27.048 -54.424  94.607  1.00 80.78           C  
ATOM   2868  CG1 VAL B 173      26.055 -55.045  93.652  1.00 76.70           C  
ATOM   2869  CG2 VAL B 173      26.364 -54.009  95.900  1.00 83.74           C  
ATOM   2870  C   VAL B 173      28.634 -56.081  93.600  1.00 91.55           C  
ATOM   2871  O   VAL B 173      28.179 -57.162  93.219  1.00 94.08           O  
ATOM   2872  N   CYS B 174      29.552 -55.406  92.927  1.00 85.47           N  
ATOM   2873  CA  CYS B 174      29.868 -55.706  91.531  1.00 96.20           C  
ATOM   2874  CB  CYS B 174      29.952 -54.352  90.759  1.00 95.73           C  
ATOM   2875  SG  CYS B 174      28.435 -53.543  90.289  1.00111.90           S  
ATOM   2876  C   CYS B 174      31.130 -56.556  91.338  1.00 92.19           C  
ATOM   2877  O   CYS B 174      31.389 -57.041  90.248  1.00 90.69           O  
ATOM   2878  N   LYS B 175      31.892 -56.717  92.411  1.00 89.41           N  
ATOM   2879  CA  LYS B 175      33.018 -57.638  92.400  1.00 84.62           C  
ATOM   2880  CB  LYS B 175      34.113 -57.224  93.404  1.00 87.84           C  
ATOM   2881  CG  LYS B 175      35.079 -58.316  93.793  1.00 87.13           C  
ATOM   2882  CD  LYS B 175      36.130 -57.844  94.784  1.00 95.30           C  
ATOM   2883  CE  LYS B 175      36.977 -59.022  95.281  1.00101.88           C  
ATOM   2884  NZ  LYS B 175      36.170 -60.272  95.270  1.00 90.10           N  
ATOM   2885  C   LYS B 175      32.498 -59.040  92.711  1.00 89.68           C  
ATOM   2886  O   LYS B 175      33.119 -60.058  92.388  1.00 96.18           O  
ATOM   2887  N   ASN B 176      31.318 -59.092  93.309  1.00 88.96           N  
ATOM   2888  CA  ASN B 176      30.737 -60.361  93.737  1.00 94.06           C  
ATOM   2889  CB  ASN B 176      30.185 -60.226  95.155  1.00 89.57           C  
ATOM   2890  CG  ASN B 176      31.270 -59.963  96.162  1.00 86.84           C  
ATOM   2891  OD1 ASN B 176      31.775 -60.888  96.793  1.00 95.92           O  
ATOM   2892  ND2 ASN B 176      31.660 -58.700  96.301  1.00 84.98           N  
ATOM   2893  C   ASN B 176      29.645 -60.875  92.804  1.00 93.47           C  
ATOM   2894  O   ASN B 176      28.857 -61.753  93.166  1.00 92.18           O  
ATOM   2895  N   VAL B 177      29.611 -60.338  91.591  1.00 95.62           N  
ATOM   2896  CA  VAL B 177      28.674 -60.825  90.588  1.00 94.91           C  
ATOM   2897  CB  VAL B 177      28.534 -59.834  89.427  1.00 95.45           C  
ATOM   2898  CG1 VAL B 177      27.569 -60.371  88.381  1.00 91.00           C  
ATOM   2899  CG2 VAL B 177      28.065 -58.486  89.949  1.00 81.89           C  
ATOM   2900  C   VAL B 177      29.103 -62.187  90.043  1.00 90.70           C  
ATOM   2901  O   VAL B 177      28.281 -63.093  89.869  1.00 95.46           O 
ATOM   2903  O6  GNP G 301      21.150 -40.584 103.770  1.00 61.26           O  
ATOM   2904  C6  GNP G 301      20.120 -39.993 104.123  1.00 64.14           C  
ATOM   2905  N1  GNP G 301      20.199 -38.947 105.042  1.00 67.08           N  
ATOM   2906  C2  GNP G 301      19.130 -38.216 105.509  1.00 64.00           C  
ATOM   2907  N2  GNP G 301      19.412 -37.244 106.388  1.00 70.11           N  
ATOM   2908  N3  GNP G 301      17.873 -38.421 105.141  1.00 54.73           N  
ATOM   2909  C4  GNP G 301      17.774 -39.439 104.245  1.00 66.91           C  
ATOM   2910  C5  GNP G 301      18.782 -40.225 103.719  1.00 64.01           C  
ATOM   2911  N7  GNP G 301      18.265 -41.160 102.830  1.00 56.67           N  
ATOM   2912  C8  GNP G 301      16.979 -40.926 102.837  1.00 56.27           C  
ATOM   2913  N9  GNP G 301      16.604 -39.900 103.675  1.00 51.89           N  
ATOM   2914  C1' GNP G 301      15.253 -39.380 103.906  1.00 55.59           C  
ATOM   2915  O4' GNP G 301      14.435 -40.349 104.544  1.00 48.03           O  
ATOM   2916  C2' GNP G 301      14.532 -39.031 102.610  1.00 56.29           C  
ATOM   2917  O2' GNP G 301      14.934 -37.771 102.123  1.00 56.56           O  
ATOM   2918  C3' GNP G 301      13.064 -39.113 103.034  1.00 59.56           C  
ATOM   2919  O3' GNP G 301      12.562 -37.968 103.722  1.00 51.71           O  
ATOM   2920  C4' GNP G 301      13.094 -40.309 103.978  1.00 53.18           C  
ATOM   2921  C5' GNP G 301      12.747 -41.637 103.308  1.00 45.31           C  
ATOM   2922  O5' GNP G 301      13.517 -41.916 102.144  1.00 46.51           O  
ATOM   2923  PA  GNP G 301      12.995 -43.020 101.134  1.00 41.37           P  
ATOM   2924  O1A GNP G 301      11.649 -42.564 100.750  1.00 30.66           O  
ATOM   2925  O2A GNP G 301      14.068 -43.205 100.136  1.00 42.18           O  
ATOM   2926  O3A GNP G 301      12.817 -44.313 101.954  1.00 49.18           O  
ATOM   2927  PB  GNP G 301      12.209 -45.639 101.478  1.00 44.52           P  
ATOM   2928  O1B GNP G 301      13.052 -46.680 102.084  1.00 34.72           O  
ATOM   2929  O2B GNP G 301      12.180 -45.655  99.978  1.00 42.88           O  
ATOM   2930  N3B GNP G 301      10.701 -45.693 102.016  1.00 36.22           N  
ATOM   2931  PG  GNP G 301       9.566 -46.710 101.531  1.00 46.40           P  
ATOM   2932  O1G GNP G 301       8.330 -46.582 102.389  1.00 35.70           O  
ATOM   2933  O3G GNP G 301       9.056 -46.217 100.191  1.00 40.01           O  
ATOM   2934  O2G GNP G 301      10.240 -48.075 101.535  1.00 36.19           O  
ATOM   2935 MG    MG H 302      10.529 -45.950  98.855  1.00 42.39          Mg  
ATOM   2934  N   ASP C   7      10.774 -21.008  88.618  1.00 61.06           N
ATOM   2935  CA  ASP C   7      11.396 -21.537  87.409  1.00 70.70           C
ATOM   2936  CB  ASP C   7      12.179 -22.817  87.743  1.00 51.20           C
ATOM   2937  CG  ASP C   7      12.670 -23.578  86.511  1.00 68.51           C
ATOM   2938  OD1 ASP C   7      11.944 -23.705  85.506  1.00 65.55           O
ATOM   2939  OD2 ASP C   7      13.837 -24.034  86.544  1.00 80.00           O
ATOM   2940  C   ASP C   7      10.319 -21.771  86.345  1.00 60.54           C
ATOM   2941  O   ASP C   7       9.501 -22.697  86.447  1.00 53.94           O
ATOM   2942  N   GLU C   8      10.340 -20.936  85.314  1.00 54.42           N
ATOM   2943  CA  GLU C   8       9.330 -20.988  84.264  1.00 56.37           C
ATOM   2944  CB  GLU C   8       9.378 -19.700  83.458  1.00 45.12           C
ATOM   2945  CG  GLU C   8       8.210 -19.516  82.514  1.00 60.93           C
ATOM   2946  CD  GLU C   8       7.976 -18.057  82.176  1.00 66.83           C
ATOM   2947  OE1 GLU C   8       8.268 -17.199  83.036  1.00 73.03           O
ATOM   2948  OE2 GLU C   8       7.512 -17.771  81.051  1.00 78.01           O
ATOM   2949  C   GLU C   8       9.497 -22.204  83.337  1.00 54.59           C
ATOM   2950  O   GLU C   8       8.527 -22.693  82.749  1.00 39.21           O
ATOM   2951  N   VAL C   9      10.729 -22.688  83.218  1.00 45.40           N
ATOM   2952  CA  VAL C   9      11.027 -23.886  82.442  1.00 43.62           C
ATOM   2953  CB  VAL C   9      12.539 -24.158  82.431  1.00 48.71           C
ATOM   2954  CG1 VAL C   9      12.871 -25.398  81.602  1.00 45.27           C
ATOM   2955  CG2 VAL C   9      13.273 -22.936  81.895  1.00 40.77           C
ATOM   2956  C   VAL C   9      10.283 -25.120  82.973  1.00 51.49           C
ATOM   2957  O   VAL C   9       9.795 -25.939  82.193  1.00 30.52           O
ATOM   2958  N   GLU C  10      10.171 -25.259  84.292  1.00 35.94           N
ATOM   2959  CA  GLU C  10       9.464 -26.423  84.827  1.00 37.89           C
ATOM   2960  CB  GLU C  10       9.589 -26.517  86.353  1.00 40.75           C
ATOM   2961  CG  GLU C  10       8.843 -27.721  86.914  1.00 45.80           C
ATOM   2962  CD  GLU C  10       9.212 -28.073  88.359  1.00 59.31           C
ATOM   2963  OE1 GLU C  10       8.553 -28.972  88.926  1.00 48.50           O
ATOM   2964  OE2 GLU C  10      10.157 -27.474  88.918  1.00 54.70           O
ATOM   2965  C   GLU C  10       7.987 -26.419  84.430  1.00 27.19           C
ATOM   2966  O   GLU C  10       7.437 -27.462  84.071  1.00 35.01           O
ATOM   2967  N   TRP C  11       7.349 -25.255  84.487  1.00 30.71           N
ATOM   2968  CA  TRP C  11       5.977 -25.145  84.007  1.00 34.78           C
ATOM   2969  CB  TRP C  11       5.413 -23.756  84.270  1.00 29.21           C
ATOM   2970  CG  TRP C  11       4.083 -23.565  83.614  1.00 31.81           C
ATOM   2971  CD1 TRP C  11       2.864 -23.925  84.105  1.00 31.88           C
ATOM   2972  NE1 TRP C  11       1.871 -23.595  83.200  1.00 29.32           N
ATOM   2973  CE2 TRP C  11       2.450 -23.032  82.094  1.00 26.03           C
ATOM   2974  CD2 TRP C  11       3.843 -22.994  82.320  1.00 29.77           C
ATOM   2975  CE3 TRP C  11       4.673 -22.454  81.327  1.00 38.78           C
ATOM   2976  CZ3 TRP C  11       4.090 -21.969  80.160  1.00 30.20           C
ATOM   2977  CH2 TRP C  11       2.698 -22.013  79.975  1.00 35.95           C
ATOM   2978  CZ2 TRP C  11       1.863 -22.540  80.920  1.00 28.40           C
ATOM   2979  C   TRP C  11       5.862 -25.471  82.500  1.00 31.46           C
ATOM   2980  O   TRP C  11       4.901 -26.126  82.076  1.00 26.64           O
ATOM   2981  N   VAL C  12       6.817 -25.003  81.700  1.00 27.66           N
ATOM   2982  CA  VAL C  12       6.773 -25.264  80.260  1.00 31.71           C
ATOM   2983  CB  VAL C  12       7.892 -24.535  79.485  1.00 30.03           C
ATOM   2984  CG1 VAL C  12       7.859 -24.960  77.999  1.00 32.01           C
ATOM   2985  CG2 VAL C  12       7.757 -23.016  79.616  1.00 33.92           C
ATOM   2986  C   VAL C  12       6.883 -26.778  80.001  1.00 29.00           C
ATOM   2987  O   VAL C  12       6.161 -27.329  79.177  1.00 33.25           O
ATOM   2988  N   VAL C  13       7.785 -27.441  80.716  1.00 31.19           N
ATOM   2989  CA  VAL C  13       7.898 -28.893  80.630  1.00 36.75           C
ATOM   2990  CB  VAL C  13       8.989 -29.421  81.579  1.00 35.08           C
ATOM   2991  CG1 VAL C  13       8.887 -30.942  81.742  1.00 35.52           C
ATOM   2992  CG2 VAL C  13      10.369 -29.027  81.057  1.00 35.91           C
ATOM   2993  C   VAL C  13       6.560 -29.579  80.933  1.00 35.18           C
ATOM   2994  O   VAL C  13       6.114 -30.462  80.191  1.00 24.53           O
ATOM   2995  N   GLU C  14       5.892 -29.151  81.997  1.00 26.97           N
ATOM   2996  CA  GLU C  14       4.641 -29.790  82.359  1.00 29.11           C
ATOM   2997  CB  GLU C  14       4.221 -29.410  83.787  1.00 35.21           C
ATOM   2998  CG  GLU C  14       5.128 -29.993  84.883  1.00 33.39           C
ATOM   2999  CD  GLU C  14       5.018 -31.510  85.048  1.00 48.27           C
ATOM   3000  OE1 GLU C  14       4.173 -32.161  84.387  1.00 53.65           O
ATOM   3001  OE2 GLU C  14       5.784 -32.057  85.867  1.00 62.54           O
ATOM   3002  C   GLU C  14       3.547 -29.423  81.370  1.00 27.81           C
ATOM   3003  O   GLU C  14       2.642 -30.214  81.133  1.00 24.41           O
ATOM   3004  N   SER C  15       3.614 -28.212  80.818  1.00 22.48           N
ATOM   3005  CA  SER C  15       2.634 -27.777  79.836  1.00 32.08           C
ATOM   3006  CB  SER C  15       2.876 -26.323  79.424  1.00 33.45           C
ATOM   3007  OG  SER C  15       1.891 -25.884  78.497  1.00 35.61           O
ATOM   3008  C   SER C  15       2.723 -28.712  78.629  1.00 23.57           C
ATOM   3009  O   SER C  15       1.726 -29.240  78.164  1.00 31.73           O
ATOM   3010  N   ILE C  16       3.942 -28.927  78.169  1.00 26.27           N
ATOM   3011  CA  ILE C  16       4.201 -29.782  77.017  1.00 29.51           C
ATOM   3012  CB  ILE C  16       5.695 -29.793  76.674  1.00 24.93           C
ATOM   3013  CG1 ILE C  16       6.120 -28.415  76.159  1.00 30.95           C
ATOM   3014  CD1 ILE C  16       7.638 -28.262  76.094  1.00 35.49           C
ATOM   3015  CG2 ILE C  16       6.034 -30.899  75.625  1.00 28.70           C
ATOM   3016  C   ILE C  16       3.708 -31.206  77.282  1.00 32.53           C
ATOM   3017  O   ILE C  16       2.963 -31.760  76.478  1.00 27.06           O
ATOM   3018  N   ALA C  17       4.087 -31.774  78.426  1.00 27.07           N
ATOM   3019  CA  ALA C  17       3.630 -33.110  78.817  1.00 26.54           C
ATOM   3020  CB  ALA C  17       4.203 -33.496  80.204  1.00 26.44           C
ATOM   3021  C   ALA C  17       2.108 -33.196  78.843  1.00 24.37           C
ATOM   3022  O   ALA C  17       1.521 -34.208  78.451  1.00 27.16           O
ATOM   3023  N   GLY C  18       1.466 -32.137  79.327  1.00 24.81           N
ATOM   3024  CA  GLY C  18       0.010 -32.118  79.376  1.00 28.96           C
ATOM   3025  C   GLY C  18      -0.540 -32.131  77.949  1.00 33.79           C
ATOM   3026  O   GLY C  18      -1.479 -32.859  77.627  1.00 24.46           O
ATOM   3027  N   PHE C  19       0.056 -31.322  77.080  1.00 28.07           N
ATOM   3028  CA  PHE C  19      -0.354 -31.333  75.687  1.00 30.82           C
ATOM   3029  CB  PHE C  19       0.492 -30.346  74.874  1.00 29.32           C
ATOM   3030  CG  PHE C  19       0.189 -30.336  73.387  1.00 28.80           C
ATOM   3031  CD1 PHE C  19      -1.055 -29.938  72.914  1.00 30.81           C
ATOM   3032  CE1 PHE C  19      -1.325 -29.915  71.539  1.00 33.77           C
ATOM   3033  CZ  PHE C  19      -0.338 -30.285  70.632  1.00 27.12           C
ATOM   3034  CE2 PHE C  19       0.917 -30.679  71.100  1.00 23.86           C
ATOM   3035  CD2 PHE C  19       1.165 -30.705  72.472  1.00 25.43           C
ATOM   3036  C   PHE C  19      -0.241 -32.764  75.127  1.00 25.40           C
ATOM   3037  O   PHE C  19      -1.207 -33.299  74.579  1.00 26.90           O
ATOM   3038  N   LEU C  20       0.922 -33.389  75.301  1.00 21.88           N
ATOM   3039  CA  LEU C  20       1.169 -34.696  74.701  1.00 24.82           C
ATOM   3040  CB  LEU C  20       2.631 -35.075  74.867  1.00 24.36           C
ATOM   3041  CG  LEU C  20       3.644 -34.134  74.224  1.00 21.66           C
ATOM   3042  CD1 LEU C  20       5.030 -34.687  74.442  1.00 26.21           C
ATOM   3043  CD2 LEU C  20       3.339 -33.993  72.739  1.00 28.72           C
ATOM   3044  C   LEU C  20       0.265 -35.795  75.276  1.00 30.60           C
ATOM   3045  O   LEU C  20       0.056 -36.828  74.629  1.00 29.82           O
ATOM   3046  N  AARG C  21      -0.246 -35.561  76.483  0.46 23.75           N
ATOM   3047  CA AARG C  21      -1.219 -36.447  77.124  0.46 27.05           C
ATOM   3048  CB AARG C  21      -1.202 -36.265  78.651  0.46 31.29           C
ATOM   3049  CG AARG C  21      -0.164 -37.075  79.395  0.46 32.62           C
ATOM   3050  CD AARG C  21      -0.382 -36.987  80.906  0.46 31.14           C
ATOM   3051  NE AARG C  21       0.192 -35.782  81.495  0.46 23.33           N
ATOM   3052  CZ AARG C  21      -0.512 -34.735  81.914  0.46 28.90           C
ATOM   3053  NH1AARG C  21      -1.837 -34.725  81.810  0.46 32.96           N
ATOM   3054  NH2AARG C  21       0.113 -33.697  82.444  0.46 24.67           N
ATOM   3055  C  AARG C  21      -2.643 -36.205  76.635  0.46 28.18           C
ATOM   3056  O  AARG C  21      -3.504 -37.075  76.754  0.46 33.17           O
ATOM   3057  N  BARG C  21      -0.267 -35.581  76.476  0.54 23.74           N
ATOM   3058  CA BARG C  21      -1.234 -36.517  77.056  0.54 26.94           C
ATOM   3059  CB BARG C  21      -1.199 -36.482  78.592  0.54 31.38           C
ATOM   3060  CG BARG C  21       0.087 -36.964  79.205  0.54 32.34           C
ATOM   3061  CD BARG C  21       0.007 -37.047  80.726  0.54 32.27           C
ATOM   3062  NE BARG C  21       1.328 -37.309  81.277  0.54 30.97           N
ATOM   3063  CZ BARG C  21       2.056 -36.417  81.936  0.54 31.40           C
ATOM   3064  NH1BARG C  21       1.576 -35.201  82.167  0.54 19.79           N
ATOM   3065  NH2BARG C  21       3.258 -36.752  82.379  0.54 39.59           N
ATOM   3066  C  BARG C  21      -2.660 -36.220  76.607  0.54 28.16           C
ATOM   3067  O  BARG C  21      -3.542 -37.066  76.733  0.54 33.22           O
ATOM   3068  N   GLY C  22      -2.890 -35.006  76.119  1.00 26.05           N
ATOM   3069  CA  GLY C  22      -4.232 -34.573  75.799  1.00 29.01           C
ATOM   3070  C   GLY C  22      -4.766 -35.013  74.446  1.00 28.56           C
ATOM   3071  O   GLY C  22      -4.037 -35.578  73.634  1.00 30.17           O
ATOM   3072  N   PRO C  23      -6.053 -34.744  74.201  1.00 34.87           N
ATOM   3073  CA  PRO C  23      -6.710 -35.128  72.950  1.00 30.76           C
ATOM   3074  CB  PRO C  23      -8.200 -35.102  73.317  1.00 35.23           C
ATOM   3075  CG  PRO C  23      -8.300 -34.152  74.468  1.00 43.33           C
ATOM   3076  CD  PRO C  23      -7.011 -34.286  75.227  1.00 37.13           C
ATOM   3077  C   PRO C  23      -6.412 -34.190  71.775  1.00 31.48           C
ATOM   3078  O   PRO C  23      -6.508 -34.638  70.630  1.00 33.16           O
ATOM   3079  N   ASP C  24      -6.052 -32.934  72.028  1.00 26.61           N
ATOM   3080  CA  ASP C  24      -5.722 -32.020  70.928  1.00 32.83           C
ATOM   3081  CB  ASP C  24      -5.403 -30.619  71.471  1.00 38.74           C
ATOM   3082  CG  ASP C  24      -6.585 -29.992  72.187  1.00 48.85           C
ATOM   3083  OD1 ASP C  24      -7.721 -30.174  71.698  1.00 44.69           O
ATOM   3084  OD2 ASP C  24      -6.377 -29.338  73.237  1.00 63.35           O
ATOM   3085  C   ASP C  24      -4.539 -32.546  70.114  1.00 27.24           C
ATOM   3086  O   ASP C  24      -4.480 -32.417  68.891  1.00 28.09           O
ATOM   3087  N   TRP C  25      -3.577 -33.119  70.823  1.00 24.40           N
ATOM   3088  CA  TRP C  25      -2.469 -33.799  70.184  1.00 25.53           C
ATOM   3089  CB  TRP C  25      -1.261 -33.785  71.121  1.00 24.29           C
ATOM   3090  CG  TRP C  25      -0.182 -34.776  70.804  1.00 24.02           C
ATOM   3091  CD1 TRP C  25       0.024 -36.001  71.397  1.00 25.29           C
ATOM   3092  NE1 TRP C  25       1.140 -36.599  70.855  1.00 25.93           N
ATOM   3093  CE2 TRP C  25       1.676 -35.757  69.911  1.00 21.42           C
ATOM   3094  CD2 TRP C  25       0.868 -34.604  69.857  1.00 21.34           C
ATOM   3095  CE3 TRP C  25       1.202 -33.582  68.951  1.00 25.90           C
ATOM   3096  CZ3 TRP C  25       2.312 -33.748  68.141  1.00 21.40           C
ATOM   3097  CH2 TRP C  25       3.101 -34.909  68.217  1.00 23.55           C
ATOM   3098  CZ2 TRP C  25       2.802 -35.918  69.093  1.00 22.34           C
ATOM   3099  C   TRP C  25      -2.841 -35.234  69.806  1.00 28.81           C
ATOM   3100  O   TRP C  25      -2.692 -35.642  68.644  1.00 21.06           O
ATOM   3101  N   SER C  26      -3.360 -35.991  70.774  1.00 21.21           N
ATOM   3102  CA  SER C  26      -3.392 -37.449  70.646  1.00 19.90           C
ATOM   3103  CB  SER C  26      -3.718 -38.092  71.995  1.00 20.01           C
ATOM   3104  OG  SER C  26      -2.727 -37.756  72.945  1.00 31.07           O
ATOM   3105  C   SER C  26      -4.383 -37.956  69.596  1.00 25.28           C
ATOM   3106  O   SER C  26      -4.150 -38.983  68.976  1.00 23.51           O
ATOM   3107  N   ILE C  27      -5.476 -37.233  69.396  1.00 22.73           N
ATOM   3108  CA  ILE C  27      -6.500 -37.691  68.462  1.00 23.64           C
ATOM   3109  CB  ILE C  27      -7.855 -37.009  68.751  1.00 27.88           C
ATOM   3110  CG1 ILE C  27      -8.410 -37.524  70.090  1.00 32.47           C
ATOM   3111  CD1 ILE C  27      -9.698 -36.862  70.508  1.00 40.34           C
ATOM   3112  CG2 ILE C  27      -8.857 -37.259  67.616  1.00 31.46           C
ATOM   3113  C   ILE C  27      -6.065 -37.485  67.000  1.00 28.65           C
ATOM   3114  O   ILE C  27      -6.137 -38.426  66.213  1.00 28.36           O
ATOM   3115  N   PRO C  28      -5.595 -36.281  66.627  1.00 26.49           N
ATOM   3116  CA  PRO C  28      -5.079 -36.187  65.252  1.00 24.45           C
ATOM   3117  CB  PRO C  28      -4.574 -34.741  65.168  1.00 31.12           C
ATOM   3118  CG  PRO C  28      -5.413 -34.001  66.146  1.00 30.79           C
ATOM   3119  CD  PRO C  28      -5.622 -34.960  67.284  1.00 29.21           C
ATOM   3120  C   PRO C  28      -3.936 -37.157  64.954  1.00 24.82           C
ATOM   3121  O   PRO C  28      -3.827 -37.629  63.825  1.00 22.85           O
ATOM   3122  N   ILE C  29      -3.082 -37.418  65.937  1.00 22.59           N
ATOM   3123  CA  ILE C  29      -2.000 -38.382  65.752  1.00 19.36           C
ATOM   3124  CB  ILE C  29      -1.043 -38.392  66.950  1.00 23.53           C
ATOM   3125  CG1 ILE C  29      -0.330 -37.037  67.083  1.00 27.28           C
ATOM   3126  CD1 ILE C  29       0.519 -36.675  65.876  1.00 26.16           C
ATOM   3127  CG2 ILE C  29      -0.040 -39.555  66.831  1.00 27.46           C
ATOM   3128  C   ILE C  29      -2.585 -39.778  65.543  1.00 25.23           C
ATOM   3129  O   ILE C  29      -2.185 -40.511  64.624  1.00 24.25           O
ATOM   3130  N   LEU C  30      -3.543 -40.141  66.387  1.00 22.72           N
ATOM   3131  CA  LEU C  30      -4.142 -41.458  66.281  1.00 26.73           C
ATOM   3132  CB  LEU C  30      -5.140 -41.694  67.415  1.00 23.52           C
ATOM   3133  CG  LEU C  30      -6.003 -42.964  67.339  1.00 36.93           C
ATOM   3134  CD1 LEU C  30      -5.129 -44.185  67.228  1.00 27.56           C
ATOM   3135  CD2 LEU C  30      -6.932 -43.081  68.575  1.00 33.24           C
ATOM   3136  C   LEU C  30      -4.822 -41.629  64.923  1.00 21.78           C
ATOM   3137  O   LEU C  30      -4.700 -42.671  64.294  1.00 26.53           O
ATOM   3138  N  AASP C  31      -5.524 -40.605  64.467  0.59 26.18           N
ATOM   3139  CA AASP C  31      -6.243 -40.716  63.206  0.59 24.06           C
ATOM   3140  CB AASP C  31      -7.176 -39.518  63.029  0.59 26.89           C
ATOM   3141  CG AASP C  31      -8.296 -39.487  64.076  0.59 28.82           C
ATOM   3142  OD1AASP C  31      -8.406 -40.450  64.863  0.59 26.74           O
ATOM   3143  OD2AASP C  31      -9.078 -38.509  64.108  0.59 27.73           O
ATOM   3144  C  AASP C  31      -5.284 -40.863  62.010  0.59 25.97           C
ATOM   3145  O  AASP C  31      -5.565 -41.626  61.081  0.59 24.16           O
ATOM   3146  N  BASP C  31      -5.542 -40.599  64.489  0.41 26.12           N
ATOM   3147  CA BASP C  31      -6.230 -40.604  63.195  0.41 24.10           C
ATOM   3148  CB BASP C  31      -6.942 -39.265  62.973  0.41 27.04           C
ATOM   3149  CG BASP C  31      -7.666 -39.191  61.631  0.41 27.68           C
ATOM   3150  OD1BASP C  31      -8.189 -40.222  61.163  0.41 33.71           O
ATOM   3151  OD2BASP C  31      -7.726 -38.089  61.049  0.41 32.14           O
ATOM   3152  C  BASP C  31      -5.268 -40.880  62.044  0.41 25.94           C
ATOM   3153  O  BASP C  31      -5.529 -41.726  61.183  0.41 24.38           O
ATOM   3154  N   PHE C  32      -4.157 -40.155  62.026  1.00 23.96           N
ATOM   3155  CA  PHE C  32      -3.135 -40.334  60.979  1.00 21.55           C
ATOM   3156  CB  PHE C  32      -1.973 -39.358  61.180  1.00 26.97           C
ATOM   3157  CG  PHE C  32      -0.925 -39.433  60.105  1.00 27.37           C
ATOM   3158  CD1 PHE C  32      -0.933 -38.524  59.053  1.00 28.04           C
ATOM   3159  CE1 PHE C  32       0.024 -38.592  58.056  1.00 25.72           C
ATOM   3160  CZ  PHE C  32       1.020 -39.565  58.113  1.00 25.98           C
ATOM   3161  CE2 PHE C  32       1.034 -40.479  59.166  1.00 27.02           C
ATOM   3162  CD2 PHE C  32       0.068 -40.408  60.142  1.00 23.23           C
ATOM   3163  C   PHE C  32      -2.613 -41.768  60.990  1.00 24.74           C
ATOM   3164  O   PHE C  32      -2.558 -42.443  59.960  1.00 24.84           O
ATOM   3165  N   VAL C  33      -2.234 -42.249  62.167  1.00 21.45           N
ATOM   3166  CA  VAL C  33      -1.636 -43.577  62.255  1.00 21.43           C
ATOM   3167  CB  VAL C  33      -1.160 -43.881  63.674  1.00 22.78           C
ATOM   3168  CG1 VAL C  33      -0.568 -45.304  63.740  1.00 25.50           C
ATOM   3169  CG2 VAL C  33      -0.126 -42.833  64.092  1.00 25.60           C
ATOM   3170  C   VAL C  33      -2.619 -44.648  61.794  1.00 25.39           C
ATOM   3171  O   VAL C  33      -2.259 -45.541  61.020  1.00 24.84           O
ATOM   3172  N  AGLU C  34      -3.865 -44.558  62.245  0.43 22.91           N
ATOM   3173  CA AGLU C  34      -4.846 -45.562  61.856  0.43 29.33           C
ATOM   3174  CB AGLU C  34      -6.125 -45.429  62.691  0.43 31.07           C
ATOM   3175  CG AGLU C  34      -5.933 -45.976  64.107  0.43 34.11           C
ATOM   3176  CD AGLU C  34      -7.219 -46.074  64.911  0.43 42.09           C
ATOM   3177  OE1AGLU C  34      -7.182 -46.659  66.017  0.43 45.89           O
ATOM   3178  OE2AGLU C  34      -8.258 -45.569  64.444  0.43 37.91           O
ATOM   3179  C  AGLU C  34      -5.151 -45.484  60.363  0.43 25.90           C
ATOM   3180  O  AGLU C  34      -5.382 -46.507  59.721  0.43 28.38           O
ATOM   3181  N  BGLU C  34      -3.867 -44.550  62.238  0.57 22.88           N
ATOM   3182  CA BGLU C  34      -4.849 -45.547  61.838  0.57 29.32           C
ATOM   3183  CB BGLU C  34      -6.131 -45.415  62.670  0.57 31.05           C
ATOM   3184  CG BGLU C  34      -5.935 -45.995  64.077  0.57 34.10           C
ATOM   3185  CD BGLU C  34      -7.212 -46.102  64.896  0.57 42.15           C
ATOM   3186  OE1BGLU C  34      -7.216 -46.867  65.889  0.57 46.16           O
ATOM   3187  OE2BGLU C  34      -8.198 -45.420  64.566  0.57 37.39           O
ATOM   3188  C  BGLU C  34      -5.139 -45.464  60.343  0.57 25.85           C
ATOM   3189  O  BGLU C  34      -5.325 -46.489  59.692  0.57 28.34           O
ATOM   3190  N  AGLN C  35      -5.112 -44.283  59.799  0.43 26.24           N
ATOM   3191  CA AGLN C  35      -5.456 -44.113  58.388  0.43 30.47           C
ATOM   3192  CB AGLN C  35      -5.794 -42.653  58.089  0.43 26.58           C
ATOM   3193  CG AGLN C  35      -6.256 -42.421  56.659  0.43 33.35           C
ATOM   3194  CD AGLN C  35      -6.804 -41.029  56.429  0.43 41.65           C
ATOM   3195  OE1AGLN C  35      -6.934 -40.236  57.365  0.43 49.93           O
ATOM   3196  NE2AGLN C  35      -7.134 -40.724  55.175  0.43 41.36           N
ATOM   3197  C  AGLN C  35      -4.342 -44.584  57.449  0.43 31.31           C
ATOM   3198  O  AGLN C  35      -4.612 -45.157  56.392  0.43 28.40           O
ATOM   3199  N  BGLN C  35      -5.132 -44.262  59.782  0.57 26.23           N
ATOM   3200  CA BGLN C  35      -5.461 -44.117  58.365  0.57 30.48           C
ATOM   3201  CB BGLN C  35      -5.802 -42.663  58.032  0.57 26.54           C
ATOM   3202  CG BGLN C  35      -6.082 -42.405  56.545  0.57 33.21           C
ATOM   3203  CD BGLN C  35      -7.020 -43.441  55.917  0.57 38.83           C
ATOM   3204  OE1BGLN C  35      -7.943 -43.937  56.567  0.57 34.85           O
ATOM   3205  NE2BGLN C  35      -6.779 -43.770  54.646  0.57 28.90           N
ATOM   3206  C  BGLN C  35      -4.336 -44.605  57.448  0.57 31.34           C
ATOM   3207  O  BGLN C  35      -4.594 -45.216  56.409  0.57 28.36           O
ATOM   3208  N   LYS C  36      -3.094 -44.352  57.846  1.00 27.40           N
ATOM   3209  CA  LYS C  36      -1.951 -44.608  56.976  1.00 29.01           C
ATOM   3210  CB  LYS C  36      -0.984 -43.433  57.094  1.00 25.60           C
ATOM   3211  CG  LYS C  36      -1.524 -42.104  56.558  1.00 30.07           C
ATOM   3212  CD  LYS C  36      -1.636 -42.151  55.052  1.00 31.90           C
ATOM   3213  CE  LYS C  36      -1.638 -40.769  54.463  1.00 54.56           C
ATOM   3214  NZ  LYS C  36      -2.610 -39.912  55.187  1.00 59.04           N
ATOM   3215  C   LYS C  36      -1.163 -45.916  57.191  1.00 31.44           C
ATOM   3216  O   LYS C  36      -0.306 -46.249  56.358  1.00 29.46           O
ATOM   3217  N   CYS C  37      -1.433 -46.658  58.268  1.00 23.15           N
ATOM   3218  CA  CYS C  37      -0.558 -47.779  58.647  1.00 29.99           C
ATOM   3219  CB  CYS C  37      -0.767 -48.172  60.121  1.00 23.88           C
ATOM   3220  SG  CYS C  37      -2.317 -49.059  60.460  1.00 28.45           S
ATOM   3221  C   CYS C  37      -0.718 -49.039  57.790  1.00 25.65           C
ATOM   3222  O   CYS C  37       0.161 -49.900  57.795  1.00 24.29           O
ATOM   3223  N   GLU C  38      -1.816 -49.143  57.047  1.00 27.59           N
ATOM   3224  CA  GLU C  38      -2.102 -50.355  56.268  1.00 41.90           C
ATOM   3225  CB  GLU C  38      -3.425 -50.202  55.498  1.00 36.21           C
ATOM   3226  CG  GLU C  38      -3.481 -48.988  54.575  1.00 50.46           C
ATOM   3227  CD  GLU C  38      -4.794 -48.875  53.793  1.00 66.27           C
ATOM   3228  OE1 GLU C  38      -5.830 -48.504  54.389  1.00 64.15           O
ATOM   3229  OE2 GLU C  38      -4.785 -49.145  52.575  1.00 56.73           O
ATOM   3230  C   GLU C  38      -0.975 -50.735  55.292  1.00 26.86           C
ATOM   3231  O   GLU C  38      -0.794 -51.905  54.991  1.00 22.92           O
ATOM   3232  N   VAL C  39      -0.192 -49.766  54.834  1.00 25.49           N
ATOM   3233  CA  VAL C  39       0.858 -50.076  53.854  1.00 28.78           C
ATOM   3234  CB  VAL C  39       1.102 -48.885  52.905  1.00 39.49           C
ATOM   3235  CG1 VAL C  39       2.028 -47.872  53.537  1.00 35.61           C
ATOM   3236  CG2 VAL C  39       1.658 -49.367  51.567  1.00 46.74           C
ATOM   3237  C   VAL C  39       2.178 -50.487  54.526  1.00 31.82           C
ATOM   3238  O   VAL C  39       3.144 -50.899  53.857  1.00 27.78           O
ATOM   3239  N   PHE C  40       2.223 -50.408  55.852  1.00 24.83           N
ATOM   3240  CA  PHE C  40       3.454 -50.774  56.565  1.00 24.20           C
ATOM   3241  CB  PHE C  40       3.636 -49.909  57.826  1.00 20.63           C
ATOM   3242  CG  PHE C  40       4.006 -48.491  57.521  1.00 22.25           C
ATOM   3243  CD1 PHE C  40       5.312 -48.031  57.739  1.00 21.84           C
ATOM   3244  CE1 PHE C  40       5.670 -46.702  57.421  1.00 22.65           C
ATOM   3245  CZ  PHE C  40       4.720 -45.835  56.915  1.00 23.45           C
ATOM   3246  CE2 PHE C  40       3.408 -46.286  56.698  1.00 27.63           C
ATOM   3247  CD2 PHE C  40       3.061 -47.609  57.004  1.00 19.88           C
ATOM   3248  C   PHE C  40       3.473 -52.252  56.913  1.00 32.28           C
ATOM   3249  O   PHE C  40       2.922 -52.684  57.936  1.00 27.11           O
ATOM   3250  N   ASP C  41       4.101 -53.028  56.032  1.00 26.09           N
ATOM   3251  CA  ASP C  41       4.285 -54.453  56.248  1.00 27.67           C
ATOM   3252  CB  ASP C  41       4.698 -55.145  54.949  1.00 29.91           C
ATOM   3253  CG  ASP C  41       3.683 -54.961  53.854  1.00 38.87           C
ATOM   3254  OD1 ASP C  41       2.470 -54.870  54.166  1.00 38.75           O
ATOM   3255  OD2 ASP C  41       4.104 -54.890  52.687  1.00 40.86           O
ATOM   3256  C   ASP C  41       5.339 -54.706  57.304  1.00 27.98           C
ATOM   3257  O   ASP C  41       6.286 -53.935  57.456  1.00 27.54           O
ATOM   3258  N   ASP C  42       5.202 -55.817  58.001  1.00 24.38           N
ATOM   3259  CA  ASP C  42       6.139 -56.127  59.068  1.00 30.90           C
ATOM   3260  CB  ASP C  42       5.453 -56.942  60.156  1.00 32.02           C
ATOM   3261  CG  ASP C  42       6.380 -57.260  61.302  1.00 33.09           C
ATOM   3262  OD1 ASP C  42       7.297 -56.452  61.542  1.00 42.45           O
ATOM   3263  OD2 ASP C  42       6.223 -58.326  61.924  1.00 43.37           O
ATOM   3264  C   ASP C  42       7.337 -56.875  58.499  1.00 32.52           C
ATOM   3265  O   ASP C  42       7.562 -58.048  58.806  1.00 33.71           O
ATOM   3266  N   GLU C  43       8.093 -56.190  57.649  1.00 33.86           N
ATOM   3267  CA  GLU C  43       9.267 -56.774  56.992  1.00 31.65           C
ATOM   3268  CB  GLU C  43       9.018 -56.965  55.492  1.00 32.05           C
ATOM   3269  CG  GLU C  43       7.915 -57.965  55.156  1.00 53.34           C
ATOM   3270  CD  GLU C  43       8.368 -59.420  55.259  1.00 64.52           C
ATOM   3271  OE1 GLU C  43       9.589 -59.665  55.383  1.00 71.72           O
ATOM   3272  OE2 GLU C  43       7.500 -60.322  55.225  1.00 67.81           O
ATOM   3273  C   GLU C  43      10.439 -55.842  57.224  1.00 29.52           C
ATOM   3274  O   GLU C  43      10.241 -54.650  57.404  1.00 24.37           O
ATOM   3275  N   GLU C  44      11.649 -56.388  57.218  1.00 24.14           N
ATOM   3276  CA  GLU C  44      12.852 -55.602  57.435  1.00 26.61           C
ATOM   3277  CB  GLU C  44      14.072 -56.514  57.370  1.00 35.34           C
ATOM   3278  CG  GLU C  44      15.322 -55.929  58.000  1.00 36.34           C
ATOM   3279  CD  GLU C  44      16.486 -56.917  57.966  1.00 43.39           C
ATOM   3280  OE1 GLU C  44      17.046 -57.162  56.882  1.00 44.06           O
ATOM   3281  OE2 GLU C  44      16.813 -57.487  59.025  1.00 53.00           O
ATOM   3282  C   GLU C  44      12.993 -54.470  56.410  1.00 28.38           C
ATOM   3283  O   GLU C  44      13.151 -53.310  56.775  1.00 25.61           O
ATOM   3284  N   GLU C  45      12.940 -54.818  55.130  1.00 22.64           N
ATOM   3285  CA  GLU C  45      13.106 -53.834  54.063  1.00 22.32           C
ATOM   3286  CB  GLU C  45      13.245 -54.516  52.702  1.00 22.50           C
ATOM   3287  CG  GLU C  45      13.549 -53.512  51.580  1.00 25.03           C
ATOM   3288  CD  GLU C  45      13.722 -54.166  50.232  1.00 29.39           C
ATOM   3289  OE1 GLU C  45      14.398 -55.201  50.175  1.00 29.22           O
ATOM   3290  OE2 GLU C  45      13.201 -53.635  49.227  1.00 28.09           O
ATOM   3291  C   GLU C  45      11.942 -52.860  54.031  1.00 28.08           C
ATOM   3292  O   GLU C  45      10.792 -53.269  54.062  1.00 22.69           O
ATOM   3293  N   SER C  46      12.245 -51.568  53.979  1.00 19.77           N
ATOM   3294  CA  SER C  46      11.205 -50.551  53.899  1.00 17.74           C
ATOM   3295  CB  SER C  46      11.605 -49.310  54.706  1.00 21.37           C
ATOM   3296  OG  SER C  46      11.570 -49.576  56.104  1.00 23.22           O
ATOM   3297  C   SER C  46      10.924 -50.160  52.447  1.00 25.66           C
ATOM   3298  O   SER C  46      11.778 -50.332  51.575  1.00 22.48           O
ATOM   3299  N   LYS C  47       9.731 -49.615  52.215  1.00 21.87           N
ATOM   3300  CA  LYS C  47       9.312 -49.159  50.906  1.00 24.17           C
ATOM   3301  CB  LYS C  47       7.835 -49.493  50.645  1.00 26.63           C
ATOM   3302  CG  LYS C  47       7.417 -50.944  50.934  1.00 28.66           C
ATOM   3303  CD  LYS C  47       5.913 -51.070  50.722  1.00 34.60           C
ATOM   3304  CE  LYS C  47       5.366 -52.425  51.143  1.00 42.79           C
ATOM   3305  NZ  LYS C  47       3.877 -52.329  51.322  1.00 44.91           N
ATOM   3306  C   LYS C  47       9.512 -47.662  50.769  1.00 17.08           C
ATOM   3307  O   LYS C  47       9.387 -46.905  51.737  1.00 17.77           O
ATOM   3308  N   LEU C  48       9.783 -47.240  49.540  1.00 19.66           N
ATOM   3309  CA  LEU C  48       9.985 -45.835  49.243  1.00 19.93           C
ATOM   3310  CB  LEU C  48      10.257 -45.672  47.744  1.00 21.03           C
ATOM   3311  CG  LEU C  48      11.550 -46.372  47.282  1.00 22.91           C
ATOM   3312  CD1 LEU C  48      11.632 -46.346  45.756  1.00 29.16           C
ATOM   3313  CD2 LEU C  48      12.778 -45.677  47.879  1.00 21.25           C
ATOM   3314  C   LEU C  48       8.771 -45.004  49.676  1.00 23.64           C
ATOM   3315  O   LEU C  48       8.915 -43.866  50.137  1.00 23.57           O
ATOM   3316  N   THR C  49       7.572 -45.577  49.546  1.00 22.22           N
ATOM   3317  CA  THR C  49       6.370 -44.857  49.985  1.00 23.50           C
ATOM   3318  CB  THR C  49       5.080 -45.628  49.665  1.00 24.37           C
ATOM   3319  OG1 THR C  49       5.162 -46.953  50.205  1.00 27.14           O
ATOM   3320  CG2 THR C  49       4.867 -45.725  48.137  1.00 31.13           C
ATOM   3321  C   THR C  49       6.387 -44.551  51.489  1.00 23.32           C
ATOM   3322  O   THR C  49       5.761 -43.585  51.913  1.00 24.48           O
ATOM   3323  N   TYR C  50       7.082 -45.358  52.291  1.00 21.91           N
ATOM   3324  CA  TYR C  50       7.112 -45.103  53.754  1.00 20.53           C
ATOM   3325  CB  TYR C  50       7.939 -46.148  54.517  1.00 17.46           C
ATOM   3326  CG  TYR C  50       7.436 -47.578  54.500  1.00 20.21           C
ATOM   3327  CD1 TYR C  50       8.133 -48.565  55.185  1.00 21.04           C
ATOM   3328  CE1 TYR C  50       7.726 -49.872  55.169  1.00 22.38           C
ATOM   3329  CZ  TYR C  50       6.601 -50.216  54.482  1.00 21.30           C
ATOM   3330  OH  TYR C  50       6.216 -51.538  54.485  1.00 27.58           O
ATOM   3331  CE2 TYR C  50       5.868 -49.255  53.798  1.00 26.43           C
ATOM   3332  CD2 TYR C  50       6.291 -47.945  53.800  1.00 23.93           C
ATOM   3333  C   TYR C  50       7.697 -43.730  54.068  1.00 24.37           C
ATOM   3334  O   TYR C  50       7.312 -43.079  55.040  1.00 22.08           O
ATOM   3335  N   THR C  51       8.651 -43.304  53.249  1.00 24.79           N
ATOM   3336  CA  THR C  51       9.333 -42.027  53.451  1.00 18.33           C
ATOM   3337  CB  THR C  51      10.612 -41.982  52.589  1.00 22.25           C
ATOM   3338  OG1 THR C  51      11.448 -43.090  52.959  1.00 26.58           O
ATOM   3339  CG2 THR C  51      11.376 -40.678  52.780  1.00 25.67           C
ATOM   3340  C   THR C  51       8.418 -40.832  53.133  1.00 23.48           C
ATOM   3341  O   THR C  51       8.410 -39.831  53.856  1.00 20.54           O
ATOM   3342  N   GLU C  52       7.626 -40.938  52.067  1.00 25.68           N
ATOM   3343  CA  GLU C  52       6.638 -39.892  51.757  1.00 19.10           C
ATOM   3344  CB  GLU C  52       5.928 -40.190  50.418  1.00 24.50           C
ATOM   3345  CG  GLU C  52       6.911 -40.647  49.321  1.00 43.44           C
ATOM   3346  CD  GLU C  52       6.255 -41.223  48.048  1.00 51.39           C
ATOM   3347  OE1 GLU C  52       5.115 -41.748  48.090  1.00 40.68           O
ATOM   3348  OE2 GLU C  52       6.922 -41.173  46.994  1.00 42.04           O
ATOM   3349  C   GLU C  52       5.600 -39.769  52.873  1.00 19.85           C
ATOM   3350  O   GLU C  52       5.191 -38.661  53.252  1.00 24.99           O
ATOM   3351  N   ILE C  53       5.135 -40.908  53.374  1.00 21.41           N
ATOM   3352  CA  ILE C  53       4.166 -40.896  54.471  1.00 23.46           C
ATOM   3353  CB  ILE C  53       3.625 -42.330  54.751  1.00 22.43           C
ATOM   3354  CG1 ILE C  53       2.871 -42.838  53.517  1.00 23.19           C
ATOM   3355  CD1 ILE C  53       2.524 -44.323  53.559  1.00 24.66           C
ATOM   3356  CG2 ILE C  53       2.717 -42.360  56.005  1.00 19.86           C
ATOM   3357  C   ILE C  53       4.807 -40.295  55.738  1.00 20.72           C
ATOM   3358  O   ILE C  53       4.166 -39.544  56.484  1.00 21.34           O
ATOM   3359  N   HIS C  54       6.069 -40.616  55.982  1.00 21.05           N
ATOM   3360  CA  HIS C  54       6.765 -40.022  57.129  1.00 20.63           C
ATOM   3361  CB  HIS C  54       8.166 -40.607  57.260  1.00 19.20           C
ATOM   3362  CG  HIS C  54       8.850 -40.227  58.532  1.00 21.95           C
ATOM   3363  ND1 HIS C  54      10.200 -39.948  58.601  1.00 22.58           N
ATOM   3364  CE1 HIS C  54      10.527 -39.656  59.848  1.00 23.04           C
ATOM   3365  NE2 HIS C  54       9.435 -39.725  60.594  1.00 25.21           N
ATOM   3366  CD2 HIS C  54       8.376 -40.087  59.797  1.00 24.96           C
ATOM   3367  C   HIS C  54       6.849 -38.491  57.000  1.00 22.46           C
ATOM   3368  O   HIS C  54       6.719 -37.756  57.972  1.00 22.90           O
ATOM   3369  N   GLN C  55       7.046 -38.002  55.784  1.00 20.97           N
ATOM   3370  CA  GLN C  55       7.108 -36.555  55.571  1.00 22.81           C
ATOM   3371  CB  GLN C  55       7.532 -36.259  54.130  1.00 33.12           C
ATOM   3372  CG  GLN C  55       7.744 -34.802  53.846  1.00 45.24           C
ATOM   3373  CD  GLN C  55       8.696 -34.168  54.821  1.00 48.64           C
ATOM   3374  OE1 GLN C  55       8.409 -33.102  55.377  1.00 46.84           O
ATOM   3375  NE2 GLN C  55       9.840 -34.819  55.045  1.00 43.52           N
ATOM   3376  C   GLN C  55       5.765 -35.905  55.880  1.00 22.46           C
ATOM   3377  O   GLN C  55       5.700 -34.823  56.441  1.00 25.97           O
ATOM   3378  N   GLU C  56       4.683 -36.592  55.536  1.00 18.20           N
ATOM   3379  CA  GLU C  56       3.357 -36.109  55.858  1.00 20.78           C
ATOM   3380  CB  GLU C  56       2.304 -37.023  55.216  1.00 18.63           C
ATOM   3381  CG  GLU C  56       2.245 -36.943  53.691  1.00 29.49           C
ATOM   3382  CD  GLU C  56       1.332 -38.016  53.111  1.00 50.11           C
ATOM   3383  OE1 GLU C  56       1.666 -38.568  52.044  1.00 56.76           O
ATOM   3384  OE2 GLU C  56       0.307 -38.339  53.752  1.00 42.97           O
ATOM   3385  C   GLU C  56       3.189 -36.078  57.377  1.00 24.89           C
ATOM   3386  O   GLU C  56       2.590 -35.147  57.948  1.00 22.56           O
ATOM   3387  N   TYR C  57       3.741 -37.091  58.035  1.00 20.54           N
ATOM   3388  CA  TYR C  57       3.629 -37.178  59.502  1.00 18.76           C
ATOM   3389  CB  TYR C  57       4.208 -38.489  60.005  1.00 19.60           C
ATOM   3390  CG  TYR C  57       4.047 -38.683  61.484  1.00 20.68           C
ATOM   3391  CD1 TYR C  57       2.809 -38.998  62.038  1.00 26.56           C
ATOM   3392  CE1 TYR C  57       2.671 -39.191  63.427  1.00 25.44           C
ATOM   3393  CZ  TYR C  57       3.782 -39.046  64.250  1.00 30.78           C
ATOM   3394  OH  TYR C  57       3.681 -39.223  65.615  1.00 24.75           O
ATOM   3395  CE2 TYR C  57       5.017 -38.736  63.710  1.00 22.72           C
ATOM   3396  CD2 TYR C  57       5.145 -38.572  62.336  1.00 21.64           C
ATOM   3397  C   TYR C  57       4.347 -36.015  60.169  1.00 21.43           C
ATOM   3398  O   TYR C  57       3.841 -35.403  61.108  1.00 23.53           O
ATOM   3399  N   LYS C  58       5.542 -35.728  59.680  1.00 20.89           N
ATOM   3400  CA  LYS C  58       6.306 -34.586  60.141  1.00 25.52           C
ATOM   3401  CB  LYS C  58       7.601 -34.483  59.335  1.00 27.15           C
ATOM   3402  CG  LYS C  58       8.667 -35.528  59.711  1.00 30.94           C
ATOM   3403  CD  LYS C  58       9.685 -35.624  58.587  1.00 40.45           C
ATOM   3404  CE  LYS C  58      10.941 -36.303  59.022  1.00 43.91           C
ATOM   3405  NZ  LYS C  58      11.734 -35.392  59.887  1.00 62.02           N
ATOM   3406  C   LYS C  58       5.517 -33.283  60.045  1.00 28.05           C
ATOM   3407  O   LYS C  58       5.477 -32.493  60.998  1.00 25.06           O
ATOM   3408  N   GLU C  59       4.871 -33.056  58.904  1.00 24.15           N
ATOM   3409  CA  GLU C  59       4.145 -31.808  58.708  1.00 26.06           C
ATOM   3410  CB  GLU C  59       3.623 -31.696  57.270  1.00 26.64           C
ATOM   3411  CG  GLU C  59       4.756 -31.775  56.247  1.00 33.53           C
ATOM   3412  CD  GLU C  59       4.315 -31.436  54.836  1.00 55.34           C
ATOM   3413  OE1 GLU C  59       3.167 -30.965  54.658  1.00 53.91           O
ATOM   3414  OE2 GLU C  59       5.127 -31.644  53.907  1.00 56.95           O
ATOM   3415  C   GLU C  59       2.998 -31.705  59.706  1.00 20.31           C
ATOM   3416  O   GLU C  59       2.758 -30.641  60.262  1.00 26.77           O
ATOM   3417  N   LEU C  60       2.304 -32.818  59.928  1.00 25.32           N
ATOM   3418  CA  LEU C  60       1.230 -32.861  60.911  1.00 24.44           C
ATOM   3419  CB  LEU C  60       0.554 -34.240  60.921  1.00 23.72           C
ATOM   3420  CG  LEU C  60      -0.414 -34.514  62.089  1.00 21.99           C
ATOM   3421  CD1 LEU C  60      -1.587 -33.554  62.063  1.00 25.84           C
ATOM   3422  CD2 LEU C  60      -0.904 -35.973  62.030  1.00 21.64           C
ATOM   3423  C   LEU C  60       1.751 -32.522  62.311  1.00 26.55           C
ATOM   3424  O   LEU C  60       1.169 -31.671  63.000  1.00 27.18           O
ATOM   3425  N   VAL C  61       2.835 -33.185  62.729  1.00 25.48           N
ATOM   3426  CA  VAL C  61       3.386 -32.986  64.077  1.00 21.44           C
ATOM   3427  CB  VAL C  61       4.596 -33.921  64.333  1.00 22.99           C
ATOM   3428  CG1 VAL C  61       5.387 -33.506  65.613  1.00 19.66           C
ATOM   3429  CG2 VAL C  61       4.126 -35.370  64.440  1.00 21.50           C
ATOM   3430  C   VAL C  61       3.786 -31.503  64.233  1.00 29.20           C
ATOM   3431  O   VAL C  61       3.423 -30.842  65.202  1.00 23.25           O
ATOM   3432  N   GLU C  62       4.492 -30.977  63.239  1.00 20.38           N
ATOM   3433  CA  GLU C  62       4.920 -29.574  63.261  1.00 26.88           C
ATOM   3434  CB  GLU C  62       5.742 -29.240  62.025  1.00 32.81           C
ATOM   3435  CG  GLU C  62       6.306 -27.834  62.060  1.00 37.49           C
ATOM   3436  CD  GLU C  62       7.163 -27.512  60.850  1.00 51.83           C
ATOM   3437  OE1 GLU C  62       7.048 -28.222  59.829  1.00 63.44           O
ATOM   3438  OE2 GLU C  62       7.957 -26.550  60.927  1.00 67.78           O
ATOM   3439  C   GLU C  62       3.748 -28.601  63.371  1.00 27.30           C
ATOM   3440  O   GLU C  62       3.776 -27.679  64.190  1.00 25.95           O
ATOM   3441  N   LYS C  63       2.716 -28.806  62.563  1.00 26.43           N
ATOM   3442  CA  LYS C  63       1.495 -27.998  62.659  1.00 22.12           C
ATOM   3443  CB  LYS C  63       0.471 -28.444  61.611  1.00 36.32           C
ATOM   3444  CG  LYS C  63      -0.915 -27.847  61.797  1.00 53.15           C
ATOM   3445  CD  LYS C  63      -1.846 -28.179  60.628  1.00 54.81           C
ATOM   3446  CE  LYS C  63      -2.158 -29.669  60.552  1.00 59.44           C
ATOM   3447  NZ  LYS C  63      -3.028 -30.115  61.677  1.00 56.41           N
ATOM   3448  C   LYS C  63       0.879 -28.086  64.057  1.00 32.30           C
ATOM   3449  O   LYS C  63       0.491 -27.070  64.652  1.00 23.12           O
ATOM   3450  N   LEU C  64       0.773 -29.300  64.581  1.00 20.87           N
ATOM   3451  CA  LEU C  64       0.164 -29.470  65.899  1.00 26.23           C
ATOM   3452  CB  LEU C  64       0.040 -30.947  66.236  1.00 27.65           C
ATOM   3453  CG  LEU C  64      -0.941 -31.763  65.382  1.00 28.76           C
ATOM   3454  CD1 LEU C  64      -0.828 -33.239  65.780  1.00 24.32           C
ATOM   3455  CD2 LEU C  64      -2.375 -31.260  65.553  1.00 26.16           C
ATOM   3456  C   LEU C  64       0.952 -28.736  66.997  1.00 25.58           C
ATOM   3457  O   LEU C  64       0.376 -28.035  67.832  1.00 26.97           O
ATOM   3458  N   LEU C  65       2.267 -28.904  66.993  1.00 25.44           N
ATOM   3459  CA  LEU C  65       3.124 -28.242  67.970  1.00 27.19           C
ATOM   3460  CB  LEU C  65       4.558 -28.752  67.850  1.00 30.31           C
ATOM   3461  CG  LEU C  65       4.841 -30.147  68.407  1.00 34.32           C
ATOM   3462  CD1 LEU C  65       4.671 -30.150  69.938  1.00 26.91           C
ATOM   3463  CD2 LEU C  65       6.239 -30.600  68.006  1.00 32.80           C
ATOM   3464  C   LEU C  65       3.104 -26.726  67.807  1.00 36.59           C
ATOM   3465  O   LEU C  65       3.088 -25.992  68.800  1.00 27.86           O
ATOM   3466  N   GLU C  66       3.121 -26.251  66.560  1.00 27.59           N
ATOM   3467  CA  GLU C  66       3.111 -24.808  66.304  1.00 28.58           C
ATOM   3468  CB  GLU C  66       3.302 -24.502  64.808  1.00 35.00           C
ATOM   3469  CG  GLU C  66       4.724 -24.696  64.330  1.00 47.92           C
ATOM   3470  CD  GLU C  66       4.927 -24.285  62.879  1.00 65.06           C
ATOM   3471  OE1 GLU C  66       3.943 -23.849  62.238  1.00 51.77           O
ATOM   3472  OE2 GLU C  66       6.071 -24.409  62.386  1.00 55.18           O
ATOM   3473  C   GLU C  66       1.831 -24.158  66.791  1.00 27.98           C
ATOM   3474  O   GLU C  66       1.875 -23.099  67.414  1.00 34.54           O
ATOM   3475  N   SER C  67       0.689 -24.785  66.519  1.00 30.74           N
ATOM   3476  CA  SER C  67      -0.581 -24.251  66.999  1.00 34.01           C
ATOM   3477  CB  SER C  67      -1.747 -25.107  66.516  1.00 35.75           C
ATOM   3478  OG  SER C  67      -1.769 -25.168  65.104  1.00 43.72           O
ATOM   3479  C   SER C  67      -0.601 -24.171  68.525  1.00 43.92           C
ATOM   3480  O   SER C  67      -0.938 -23.136  69.106  1.00 31.94           O
ATOM   3481  N   TYR C  68      -0.232 -25.276  69.163  1.00 30.83           N
ATOM   3482  CA  TYR C  68      -0.208 -25.359  70.610  1.00 27.44           C
ATOM   3483  CB  TYR C  68       0.315 -26.722  71.042  1.00 38.77           C
ATOM   3484  CG  TYR C  68       0.955 -26.726  72.404  1.00 31.90           C
ATOM   3485  CD1 TYR C  68       0.191 -26.652  73.557  1.00 30.04           C
ATOM   3486  CE1 TYR C  68       0.796 -26.664  74.814  1.00 38.50           C
ATOM   3487  CZ  TYR C  68       2.176 -26.753  74.904  1.00 35.14           C
ATOM   3488  OH  TYR C  68       2.830 -26.767  76.123  1.00 41.98           O
ATOM   3489  CE2 TYR C  68       2.943 -26.837  73.760  1.00 47.52           C
ATOM   3490  CD2 TYR C  68       2.335 -26.819  72.529  1.00 35.00           C
ATOM   3491  C   TYR C  68       0.636 -24.246  71.223  1.00 31.19           C
ATOM   3492  O   TYR C  68       0.155 -23.503  72.069  1.00 36.82           O
ATOM   3493  N   LEU C  69       1.879 -24.126  70.771  1.00 30.59           N
ATOM   3494  CA  LEU C  69       2.790 -23.113  71.285  1.00 30.65           C
ATOM   3495  CB  LEU C  69       4.139 -23.198  70.559  1.00 35.35           C
ATOM   3496  CG  LEU C  69       4.952 -24.457  70.902  1.00 44.92           C
ATOM   3497  CD1 LEU C  69       6.262 -24.503  70.135  1.00 53.61           C
ATOM   3498  CD2 LEU C  69       5.221 -24.534  72.397  1.00 33.40           C
ATOM   3499  C   LEU C  69       2.213 -21.704  71.174  1.00 46.47           C
ATOM   3500  O   LEU C  69       2.286 -20.933  72.131  1.00 37.23           O
ATOM   3501  N   LYS C  70       1.623 -21.377  70.021  1.00 40.75           N
ATOM   3502  CA  LYS C  70       1.059 -20.041  69.794  1.00 41.98           C
ATOM   3503  CB  LYS C  70       0.770 -19.820  68.300  1.00 46.09           C
ATOM   3504  CG  LYS C  70       1.851 -19.041  67.527  1.00 57.22           C
ATOM   3505  CD  LYS C  70       1.601 -17.525  67.568  1.00 53.46           C
ATOM   3506  CE  LYS C  70       2.444 -16.717  66.540  1.00 41.47           C
ATOM   3507  NZ  LYS C  70       2.034 -16.821  65.063  1.00 36.91           N
ATOM   3508  C   LYS C  70      -0.212 -19.804  70.610  1.00 39.92           C
ATOM   3509  O   LYS C  70      -0.380 -18.734  71.192  1.00 57.54           O
ATOM   3510  N   GLU C  71      -1.106 -20.792  70.644  1.00 30.54           N
ATOM   3511  CA  GLU C  71      -2.318 -20.733  71.465  1.00 41.06           C
ATOM   3512  CB  GLU C  71      -3.127 -22.033  71.365  1.00 39.96           C
ATOM   3513  CG  GLU C  71      -3.797 -22.322  70.028  1.00 61.21           C
ATOM   3514  CD  GLU C  71      -4.408 -23.725  69.975  1.00 62.79           C
ATOM   3515  OE1 GLU C  71      -4.800 -24.253  71.038  1.00 58.22           O
ATOM   3516  OE2 GLU C  71      -4.483 -24.308  68.870  1.00 68.69           O
ATOM   3517  C   GLU C  71      -2.029 -20.475  72.953  1.00 59.90           C
ATOM   3518  O   GLU C  71      -2.771 -19.740  73.616  1.00 56.56           O
ATOM   3519  N   ILE C  72      -0.975 -21.098  73.480  1.00 42.84           N
ATOM   3520  CA  ILE C  72      -0.696 -21.044  74.925  1.00 51.30           C
ATOM   3521  CB  ILE C  72      -0.054 -22.371  75.438  1.00 48.57           C
ATOM   3522  CG1 ILE C  72      -1.031 -23.542  75.290  1.00 46.14           C
ATOM   3523  CD1 ILE C  72      -2.337 -23.373  76.072  1.00 45.31           C
ATOM   3524  CG2 ILE C  72       0.380 -22.264  76.897  1.00 45.72           C
ATOM   3525  C   ILE C  72       0.212 -19.861  75.258  1.00 45.22           C
ATOM   3526  O   ILE C  72       0.105 -19.265  76.328  1.00 57.99           O
ATOM   3527  N   GLY C  73       1.088 -19.509  74.326  1.00 45.32           N
ATOM   3528  CA  GLY C  73       1.960 -18.369  74.500  1.00 44.25           C
ATOM   3529  C   GLY C  73       3.348 -18.795  74.915  1.00 48.35           C
ATOM   3530  O   GLY C  73       3.910 -18.288  75.872  1.00 42.12           O
ATOM   3531  N   ILE C  74       3.903 -19.752  74.195  1.00 40.50           N
ATOM   3532  CA  ILE C  74       5.238 -20.228  74.481  1.00 33.16           C
ATOM   3533  CB  ILE C  74       5.229 -21.725  74.891  1.00 39.33           C
ATOM   3534  CG1 ILE C  74       4.289 -21.953  76.084  1.00 41.96           C
ATOM   3535  CD1 ILE C  74       4.016 -23.434  76.405  1.00 34.14           C
ATOM   3536  CG2 ILE C  74       6.624 -22.215  75.193  1.00 37.39           C
ATOM   3537  C   ILE C  74       6.074 -20.012  73.230  1.00 49.50           C
ATOM   3538  O   ILE C  74       5.730 -20.525  72.167  1.00 42.14           O
ATOM   3539  N   ASN C  75       7.150 -19.236  73.334  1.00 51.67           N
ATOM   3540  CA  ASN C  75       7.992 -19.001  72.164  1.00 45.56           C
ATOM   3541  CB  ASN C  75       8.751 -17.664  72.276  1.00 55.37           C
ATOM   3542  CG  ASN C  75       9.659 -17.590  73.494  1.00 63.80           C
ATOM   3543  OD1 ASN C  75      10.638 -18.335  73.611  1.00 64.51           O
ATOM   3544  ND2 ASN C  75       9.346 -16.673  74.403  1.00 62.39           N
ATOM   3545  C   ASN C  75       8.946 -20.171  71.968  1.00 47.86           C
ATOM   3546  O   ASN C  75       9.145 -20.981  72.873  1.00 47.46           O
ATOM   3547  N   GLU C  76       9.528 -20.258  70.779  1.00 43.02           N
ATOM   3548  CA  GLU C  76      10.260 -21.447  70.378  1.00 45.63           C
ATOM   3549  CB  GLU C  76      10.557 -21.388  68.875  1.00 41.45           C
ATOM   3550  CG  GLU C  76      11.603 -22.364  68.388  1.00 60.71           C
ATOM   3551  CD  GLU C  76      11.774 -22.344  66.872  1.00 61.72           C
ATOM   3552  OE1 GLU C  76      10.753 -22.402  66.147  1.00 65.88           O
ATOM   3553  OE2 GLU C  76      12.934 -22.265  66.412  1.00 65.25           O
ATOM   3554  C   GLU C  76      11.544 -21.654  71.185  1.00 46.51           C
ATOM   3555  O   GLU C  76      11.975 -22.793  71.389  1.00 37.82           O
ATOM   3556  N   ASP C  77      12.153 -20.575  71.672  1.00 51.12           N
ATOM   3557  CA  ASP C  77      13.362 -20.758  72.468  1.00 52.06           C
ATOM   3558  CB  ASP C  77      14.152 -19.454  72.591  1.00 62.44           C
ATOM   3559  CG  ASP C  77      15.007 -19.165  71.354  1.00 85.18           C
ATOM   3560  OD1 ASP C  77      15.221 -20.091  70.534  1.00 84.63           O
ATOM   3561  OD2 ASP C  77      15.475 -18.011  71.209  1.00 89.82           O
ATOM   3562  C   ASP C  77      13.009 -21.321  73.842  1.00 40.20           C
ATOM   3563  O   ASP C  77      13.761 -22.128  74.386  1.00 48.55           O
ATOM   3564  N   GLN C  78      11.867 -20.910  74.393  1.00 43.89           N
ATOM   3565  CA  GLN C  78      11.361 -21.508  75.632  1.00 44.84           C
ATOM   3566  CB  GLN C  78      10.054 -20.853  76.069  1.00 46.99           C
ATOM   3567  CG  GLN C  78      10.181 -19.457  76.634  1.00 58.27           C
ATOM   3568  CD  GLN C  78       8.835 -18.893  77.052  1.00 63.11           C
ATOM   3569  OE1 GLN C  78       8.058 -18.405  76.218  1.00 50.85           O
ATOM   3570  NE2 GLN C  78       8.541 -18.974  78.348  1.00 63.02           N
ATOM   3571  C   GLN C  78      11.136 -22.997  75.420  1.00 45.24           C
ATOM   3572  O   GLN C  78      11.534 -23.838  76.232  1.00 38.66           O
ATOM   3573  N   PHE C  79      10.502 -23.308  74.293  1.00 44.69           N
ATOM   3574  CA  PHE C  79      10.255 -24.684  73.905  1.00 40.08           C
ATOM   3575  CB  PHE C  79       9.488 -24.732  72.574  1.00 44.97           C
ATOM   3576  CG  PHE C  79       9.182 -26.124  72.103  1.00 39.20           C
ATOM   3577  CD1 PHE C  79       8.291 -26.923  72.803  1.00 33.68           C
ATOM   3578  CE1 PHE C  79       8.010 -28.207  72.380  1.00 31.46           C
ATOM   3579  CZ  PHE C  79       8.604 -28.703  71.228  1.00 38.38           C
ATOM   3580  CE2 PHE C  79       9.484 -27.909  70.510  1.00 39.38           C
ATOM   3581  CD2 PHE C  79       9.767 -26.627  70.948  1.00 45.17           C
ATOM   3582  C   PHE C  79      11.570 -25.450  73.809  1.00 44.21           C
ATOM   3583  O   PHE C  79      11.669 -26.585  74.277  1.00 37.16           O
ATOM   3584  N   GLN C  80      12.591 -24.832  73.219  1.00 41.28           N
ATOM   3585  CA  GLN C  80      13.880 -25.511  73.114  1.00 39.32           C
ATOM   3586  CB  GLN C  80      14.855 -24.738  72.236  1.00 47.73           C
ATOM   3587  CG  GLN C  80      16.183 -25.471  72.085  1.00 61.24           C
ATOM   3588  CD  GLN C  80      17.095 -24.833  71.056  1.00 65.66           C
ATOM   3589  OE1 GLN C  80      16.660 -24.008  70.253  1.00 69.76           O
ATOM   3590  NE2 GLN C  80      18.366 -25.213  71.076  1.00 62.39           N
ATOM   3591  C   GLN C  80      14.499 -25.700  74.475  1.00 41.36           C
ATOM   3592  O   GLN C  80      15.096 -26.743  74.768  1.00 44.77           O
ATOM   3593  N   GLU C  81      14.367 -24.671  75.304  1.00 40.07           N
ATOM   3594  CA  GLU C  81      14.906 -24.733  76.649  1.00 46.41           C
ATOM   3595  CB  GLU C  81      14.648 -23.431  77.402  1.00 52.91           C
ATOM   3596  CG  GLU C  81      15.464 -23.307  78.683  1.00 64.19           C
ATOM   3597  CD  GLU C  81      15.446 -21.904  79.257  1.00 62.46           C
ATOM   3598  OE1 GLU C  81      14.605 -21.090  78.813  1.00 61.15           O
ATOM   3599  OE2 GLU C  81      16.275 -21.621  80.153  1.00 69.21           O
ATOM   3600  C   GLU C  81      14.298 -25.907  77.391  1.00 44.36           C
ATOM   3601  O   GLU C  81      15.020 -26.697  77.988  1.00 45.79           O
ATOM   3602  N   ALA C  82      12.972 -26.035  77.324  1.00 45.93           N
ATOM   3603  CA  ALA C  82      12.270 -27.106  78.039  1.00 37.34           C
ATOM   3604  CB  ALA C  82      10.770 -26.895  77.969  1.00 36.35           C
ATOM   3605  C   ALA C  82      12.621 -28.480  77.504  1.00 46.22           C
ATOM   3606  O   ALA C  82      12.801 -29.420  78.274  1.00 41.60           O
ATOM   3607  N   CYS C  83      12.708 -28.614  76.183  1.00 41.32           N
ATOM   3608  CA  CYS C  83      13.010 -29.920  75.620  1.00 36.73           C
ATOM   3609  CB  CYS C  83      12.811 -29.926  74.098  1.00 49.78           C
ATOM   3610  SG  CYS C  83      11.075 -29.896  73.569  1.00 41.22           S
ATOM   3611  C   CYS C  83      14.431 -30.331  75.964  1.00 44.57           C
ATOM   3612  O   CYS C  83      14.737 -31.521  76.047  1.00 52.38           O
ATOM   3613  N   THR C  84      15.301 -29.347  76.170  1.00 46.98           N
ATOM   3614  CA  THR C  84      16.689 -29.655  76.505  1.00 56.86           C
ATOM   3615  CB  THR C  84      17.633 -28.498  76.139  1.00 56.13           C
ATOM   3616  OG1 THR C  84      16.985 -27.246  76.388  1.00 67.71           O
ATOM   3617  CG2 THR C  84      17.972 -28.569  74.663  1.00 53.25           C
ATOM   3618  C   THR C  84      16.840 -30.005  77.987  1.00 61.49           C
ATOM   3619  O   THR C  84      17.676 -30.840  78.345  1.00 62.44           O
ATOM   3620  N   SER C  85      16.021 -29.390  78.839  1.00 52.09           N
ATOM   3621  CA  SER C  85      16.029 -29.709  80.273  1.00 57.74           C
ATOM   3622  CB  SER C  85      14.900 -28.978  80.998  1.00 52.34           C
ATOM   3623  OG  SER C  85      14.557 -29.685  82.178  1.00 58.14           O
ATOM   3624  C   SER C  85      15.896 -31.201  80.542  1.00 50.94           C
ATOM   3625  O   SER C  85      15.166 -31.893  79.835  1.00 59.64           O
ATOM   3626  N   PRO C  86      16.604 -31.708  81.568  1.00 57.64           N
ATOM   3627  CA  PRO C  86      16.461 -33.111  81.973  1.00 55.86           C
ATOM   3628  CB  PRO C  86      17.503 -33.264  83.090  1.00 64.20           C
ATOM   3629  CG  PRO C  86      17.699 -31.884  83.616  1.00 53.48           C
ATOM   3630  CD  PRO C  86      17.596 -31.002  82.399  1.00 53.24           C
ATOM   3631  C   PRO C  86      15.059 -33.421  82.498  1.00 62.28           C
ATOM   3632  O   PRO C  86      14.648 -34.587  82.509  1.00 52.62           O
ATOM   3633  N   LEU C  87      14.343 -32.384  82.934  1.00 56.13           N
ATOM   3634  CA  LEU C  87      12.970 -32.532  83.405  1.00 50.09           C
ATOM   3635  CB  LEU C  87      12.442 -31.203  83.931  1.00 55.97           C
ATOM   3636  CG  LEU C  87      12.859 -30.796  85.338  1.00 56.79           C
ATOM   3637  CD1 LEU C  87      11.954 -29.667  85.793  1.00 55.07           C
ATOM   3638  CD2 LEU C  87      12.789 -31.993  86.285  1.00 46.16           C
ATOM   3639  C   LEU C  87      12.031 -33.045  82.317  1.00 51.66           C
ATOM   3640  O   LEU C  87      11.018 -33.680  82.607  1.00 57.16           O
ATOM   3641  N   ALA C  88      12.361 -32.746  81.067  1.00 47.65           N
ATOM   3642  CA  ALA C  88      11.554 -33.196  79.941  1.00 51.16           C
ATOM   3643  CB  ALA C  88      12.158 -32.716  78.628  1.00 46.30           C
ATOM   3644  C   ALA C  88      11.428 -34.715  79.959  1.00 51.86           C
ATOM   3645  O   ALA C  88      10.342 -35.253  79.782  1.00 58.27           O
ATOM   3646  N   LYS C  89      12.540 -35.399  80.209  1.00 50.01           N
ATOM   3647  CA  LYS C  89      12.571 -36.857  80.197  1.00 54.65           C
ATOM   3648  CB  LYS C  89      14.012 -37.350  80.067  1.00 65.36           C
ATOM   3649  CG  LYS C  89      14.704 -36.935  78.785  1.00 68.91           C
ATOM   3650  CD  LYS C  89      16.154 -37.391  78.783  1.00 67.42           C
ATOM   3651  CE  LYS C  89      16.881 -36.899  77.541  1.00 60.45           C
ATOM   3652  NZ  LYS C  89      16.741 -35.431  77.350  1.00 49.65           N
ATOM   3653  C   LYS C  89      11.939 -37.488  81.434  1.00 53.22           C
ATOM   3654  O   LYS C  89      11.496 -38.635  81.387  1.00 58.43           O
ATOM   3655  N   THR C  90      11.912 -36.748  82.541  1.00 53.63           N
ATOM   3656  CA  THR C  90      11.414 -37.284  83.806  1.00 54.68           C
ATOM   3657  CB  THR C  90      12.270 -36.790  85.004  1.00 63.29           C
ATOM   3658  OG1 THR C  90      12.029 -35.397  85.236  1.00 60.33           O
ATOM   3659  CG2 THR C  90      13.755 -37.002  84.732  1.00 62.04           C
ATOM   3660  C   THR C  90       9.948 -36.929  84.058  1.00 49.18           C
ATOM   3661  O   THR C  90       9.263 -37.626  84.799  1.00 63.78           O
ATOM   3662  N   ARG C  91       9.469 -35.851  83.445  1.00 38.43           N
ATOM   3663  CA  ARG C  91       8.070 -35.454  83.576  1.00 37.90           C
ATOM   3664  CB  ARG C  91       7.957 -33.929  83.640  1.00 43.86           C
ATOM   3665  CG  ARG C  91       8.672 -33.328  84.829  1.00 46.17           C
ATOM   3666  CD  ARG C  91       8.128 -33.906  86.119  1.00 51.49           C
ATOM   3667  NE  ARG C  91       9.016 -33.642  87.246  1.00 62.85           N
ATOM   3668  CZ  ARG C  91       9.048 -32.499  87.920  1.00 63.70           C
ATOM   3669  NH1 ARG C  91       8.248 -31.497  87.572  1.00 56.88           N
ATOM   3670  NH2 ARG C  91       9.890 -32.357  88.937  1.00 62.21           N
ATOM   3671  C   ARG C  91       7.193 -35.988  82.436  1.00 56.92           C
ATOM   3672  O   ARG C  91       5.972 -35.814  82.447  1.00 47.43           O
ATOM   3673  N   THR C  92       7.821 -36.621  81.448  1.00 38.87           N
ATOM   3674  CA  THR C  92       7.105 -37.188  80.307  1.00 46.40           C
ATOM   3675  CB  THR C  92       7.337 -36.390  79.011  1.00 46.48           C
ATOM   3676  OG1 THR C  92       8.623 -36.730  78.485  1.00 59.79           O
ATOM   3677  CG2 THR C  92       7.292 -34.909  79.261  1.00 41.14           C
ATOM   3678  C   THR C  92       7.575 -38.611  80.070  1.00 46.50           C
ATOM   3679  O   THR C  92       8.772 -38.857  79.929  1.00 58.30           O
ATOM   3680  N   SER C  93       6.642 -39.546  80.011  1.00 44.80           N
ATOM   3681  CA  SER C  93       6.998 -40.945  79.838  1.00 43.67           C
ATOM   3682  CB  SER C  93       5.828 -41.829  80.240  1.00 42.44           C
ATOM   3683  OG  SER C  93       4.794 -41.742  79.275  1.00 42.41           O
ATOM   3684  C   SER C  93       7.422 -41.290  78.413  1.00 45.29           C
ATOM   3685  O   SER C  93       7.186 -40.532  77.468  1.00 31.42           O
ATOM   3686  N   GLN C  94       8.044 -42.450  78.263  1.00 34.41           N
ATOM   3687  CA  GLN C  94       8.471 -42.883  76.943  1.00 39.21           C
ATOM   3688  CB  GLN C  94       9.407 -44.087  77.076  1.00 41.68           C
ATOM   3689  CG  GLN C  94       9.114 -45.271  76.193  1.00 55.88           C
ATOM   3690  CD  GLN C  94       9.768 -46.532  76.730  1.00 81.63           C
ATOM   3691  OE1 GLN C  94      10.968 -46.744  76.536  1.00 86.69           O
ATOM   3692  NE2 GLN C  94       8.994 -47.363  77.431  1.00 54.61           N
ATOM   3693  C   GLN C  94       7.268 -43.182  76.039  1.00 40.52           C
ATOM   3694  O   GLN C  94       7.319 -42.930  74.831  1.00 33.35           O
ATOM   3695  N   ALA C  95       6.169 -43.657  76.628  1.00 31.17           N
ATOM   3696  CA  ALA C  95       4.956 -43.912  75.859  1.00 33.13           C
ATOM   3697  CB  ALA C  95       3.902 -44.598  76.731  1.00 41.66           C
ATOM   3698  C   ALA C  95       4.391 -42.610  75.274  1.00 32.41           C
ATOM   3699  O   ALA C  95       3.972 -42.562  74.121  1.00 34.92           O
ATOM   3700  N   ILE C  96       4.378 -41.557  76.083  1.00 26.00           N
ATOM   3701  CA  ILE C  96       3.871 -40.255  75.648  1.00 27.02           C
ATOM   3702  CB  ILE C  96       3.694 -39.343  76.866  1.00 32.93           C
ATOM   3703  CG1 ILE C  96       2.522 -39.808  77.716  1.00 32.15           C
ATOM   3704  CD1 ILE C  96       2.671 -39.228  79.099  1.00 58.31           C
ATOM   3705  CG2 ILE C  96       3.467 -37.919  76.487  1.00 28.22           C
ATOM   3706  C   ILE C  96       4.803 -39.584  74.630  1.00 30.95           C
ATOM   3707  O   ILE C  96       4.349 -38.892  73.703  1.00 23.93           O
ATOM   3708  N   LEU C  97       6.106 -39.787  74.816  1.00 22.50           N
ATOM   3709  CA  LEU C  97       7.118 -39.243  73.895  1.00 34.93           C
ATOM   3710  CB  LEU C  97       8.514 -39.328  74.520  1.00 30.35           C
ATOM   3711  CG  LEU C  97       8.808 -38.350  75.660  1.00 43.74           C
ATOM   3712  CD1 LEU C  97      10.272 -38.420  76.068  1.00 39.04           C
ATOM   3713  CD2 LEU C  97       8.449 -36.956  75.241  1.00 30.21           C
ATOM   3714  C   LEU C  97       7.165 -39.931  72.526  1.00 27.69           C
ATOM   3715  O   LEU C  97       7.613 -39.322  71.555  1.00 29.35           O
ATOM   3716  N   GLN C  98       6.710 -41.180  72.447  1.00 21.78           N
ATOM   3717  CA  GLN C  98       6.914 -42.004  71.257  1.00 20.73           C
ATOM   3718  CB  GLN C  98       6.226 -43.380  71.425  1.00 26.24           C
ATOM   3719  CG  GLN C  98       6.271 -44.239  70.158  1.00 37.48           C
ATOM   3720  CD  GLN C  98       5.401 -45.484  70.238  1.00 44.39           C
ATOM   3721  OE1 GLN C  98       5.906 -46.602  70.240  1.00 55.83           O
ATOM   3722  NE2 GLN C  98       4.086 -45.292  70.293  1.00 47.74           N
ATOM   3723  C   GLN C  98       6.436 -41.328  69.947  1.00 23.54           C
ATOM   3724  O   GLN C  98       7.202 -41.263  68.990  1.00 25.54           O
ATOM   3725  N   PRO C  99       5.193 -40.789  69.907  1.00 26.34           N
ATOM   3726  CA  PRO C  99       4.804 -40.165  68.626  1.00 20.04           C
ATOM   3727  CB  PRO C  99       3.295 -39.917  68.794  1.00 30.16           C
ATOM   3728  CG  PRO C  99       3.087 -39.851  70.296  1.00 25.86           C
ATOM   3729  CD  PRO C  99       4.058 -40.859  70.849  1.00 25.52           C
ATOM   3730  C   PRO C  99       5.549 -38.856  68.359  1.00 22.86           C
ATOM   3731  O   PRO C  99       5.658 -38.432  67.198  1.00 24.87           O
ATOM   3732  N   VAL C 100       6.085 -38.242  69.408  1.00 23.43           N
ATOM   3733  CA  VAL C 100       6.916 -37.055  69.241  1.00 23.70           C
ATOM   3734  CB  VAL C 100       7.238 -36.351  70.569  1.00 30.69           C
ATOM   3735  CG1 VAL C 100       8.275 -35.234  70.322  1.00 34.47           C
ATOM   3736  CG2 VAL C 100       5.981 -35.783  71.176  1.00 27.96           C
ATOM   3737  C   VAL C 100       8.230 -37.411  68.599  1.00 25.27           C
ATOM   3738  O   VAL C 100       8.610 -36.825  67.575  1.00 29.05           O
ATOM   3739  N   LEU C 101       8.933 -38.358  69.222  1.00 18.88           N
ATOM   3740  CA  LEU C 101      10.209 -38.858  68.711  1.00 22.27           C
ATOM   3741  CB  LEU C 101      10.780 -39.897  69.667  1.00 23.39           C
ATOM   3742  CG  LEU C 101      11.098 -39.432  71.098  1.00 28.70           C
ATOM   3743  CD1 LEU C 101      11.524 -40.638  71.946  1.00 35.77           C
ATOM   3744  CD2 LEU C 101      12.167 -38.371  71.100  1.00 38.54           C
ATOM   3745  C   LEU C 101      10.088 -39.462  67.300  1.00 27.35           C
ATOM   3746  O   LEU C 101      11.039 -39.428  66.531  1.00 24.88           O
ATOM   3747  N   ALA C 102       8.925 -40.014  66.965  1.00 20.51           N
ATOM   3748  CA  ALA C 102       8.699 -40.581  65.623  1.00 22.45           C
ATOM   3749  CB  ALA C 102       7.316 -41.273  65.555  1.00 20.57           C
ATOM   3750  C   ALA C 102       8.801 -39.524  64.512  1.00 26.13           C
ATOM   3751  O   ALA C 102       9.031 -39.859  63.338  1.00 27.24           O
ATOM   3752  N   ALA C 103       8.598 -38.253  64.858  1.00 24.50           N
ATOM   3753  CA  ALA C 103       8.689 -37.194  63.850  1.00 30.24           C
ATOM   3754  CB  ALA C 103       8.166 -35.871  64.387  1.00 29.85           C
ATOM   3755  C   ALA C 103      10.123 -37.049  63.385  1.00 38.45           C
ATOM   3756  O   ALA C 103      10.370 -36.863  62.197  1.00 36.29           O
ATOM   3757  N   GLU C 104      11.067 -37.160  64.318  1.00 22.22           N
ATOM   3758  CA  GLU C 104      12.488 -37.056  63.978  1.00 40.89           C
ATOM   3759  CB  GLU C 104      13.245 -36.398  65.137  1.00 51.37           C
ATOM   3760  CG  GLU C 104      14.716 -36.068  64.859  1.00 51.60           C
ATOM   3761  CD  GLU C 104      15.666 -37.212  65.201  1.00 66.61           C
ATOM   3762  OE1 GLU C 104      15.436 -37.908  66.220  1.00 59.35           O
ATOM   3763  OE2 GLU C 104      16.652 -37.404  64.454  1.00 61.84           O
ATOM   3764  C   GLU C 104      13.143 -38.412  63.628  1.00 37.76           C
ATOM   3765  O   GLU C 104      14.077 -38.471  62.830  1.00 41.27           O
ATOM   3766  N   ASP C 105      12.651 -39.495  64.223  1.00 25.30           N
ATOM   3767  CA  ASP C 105      13.309 -40.797  64.115  1.00 29.97           C
ATOM   3768  CB  ASP C 105      13.565 -41.320  65.533  1.00 30.19           C
ATOM   3769  CG  ASP C 105      14.387 -42.598  65.571  1.00 37.46           C
ATOM   3770  OD1 ASP C 105      14.346 -43.404  64.622  1.00 33.16           O
ATOM   3771  OD2 ASP C 105      15.073 -42.805  66.589  1.00 44.97           O
ATOM   3772  C   ASP C 105      12.454 -41.784  63.276  1.00 25.16           C
ATOM   3773  O   ASP C 105      11.476 -42.343  63.782  1.00 22.99           O
ATOM   3774  N   PHE C 106      12.814 -42.002  62.008  1.00 23.56           N
ATOM   3775  CA  PHE C 106      11.983 -42.850  61.129  1.00 23.36           C
ATOM   3776  CB  PHE C 106      12.552 -42.935  59.704  1.00 24.02           C
ATOM   3777  CG  PHE C 106      11.832 -43.952  58.826  1.00 21.93           C
ATOM   3778  CD1 PHE C 106      10.635 -43.627  58.197  1.00 21.26           C
ATOM   3779  CE1 PHE C 106       9.965 -44.577  57.388  1.00 19.36           C
ATOM   3780  CZ  PHE C 106      10.497 -45.882  57.248  1.00 19.81           C
ATOM   3781  CE2 PHE C 106      11.679 -46.215  57.891  1.00 18.70           C
ATOM   3782  CD2 PHE C 106      12.336 -45.254  58.678  1.00 27.17           C
ATOM   3783  C   PHE C 106      11.838 -44.249  61.686  1.00 27.13           C
ATOM   3784  O   PHE C 106      10.813 -44.899  61.499  1.00 25.01           O
ATOM   3785  N   THR C 107      12.875 -44.724  62.364  1.00 21.84           N
ATOM   3786  CA  THR C 107      12.860 -46.067  62.914  1.00 22.26           C
ATOM   3787  CB  THR C 107      14.220 -46.393  63.548  1.00 36.92           C
ATOM   3788  OG1 THR C 107      15.192 -46.515  62.498  1.00 33.09           O
ATOM   3789  CG2 THR C 107      14.160 -47.675  64.326  1.00 45.15           C
ATOM   3790  C   THR C 107      11.742 -46.202  63.949  1.00 30.46           C
ATOM   3791  O   THR C 107      11.038 -47.217  63.999  1.00 23.31           O
ATOM   3792  N   ILE C 108      11.568 -45.157  64.759  1.00 29.31           N
ATOM   3793  CA  ILE C 108      10.481 -45.133  65.733  1.00 23.05           C
ATOM   3794  CB  ILE C 108      10.643 -44.001  66.756  1.00 24.60           C
ATOM   3795  CG1 ILE C 108      11.881 -44.282  67.619  1.00 29.11           C
ATOM   3796  CD1 ILE C 108      12.189 -43.174  68.620  1.00 32.16           C
ATOM   3797  CG2 ILE C 108       9.382 -43.888  67.643  1.00 23.93           C
ATOM   3798  C   ILE C 108       9.149 -44.982  65.016  1.00 24.67           C
ATOM   3799  O   ILE C 108       8.165 -45.634  65.383  1.00 24.72           O
ATOM   3800  N   PHE C 109       9.122 -44.150  63.977  1.00 21.20           N
ATOM   3801  CA  PHE C 109       7.901 -43.993  63.169  1.00 19.59           C
ATOM   3802  CB  PHE C 109       8.125 -42.961  62.061  1.00 17.83           C
ATOM   3803  CG  PHE C 109       6.979 -42.839  61.090  1.00 21.29           C
ATOM   3804  CD1 PHE C 109       5.812 -42.174  61.450  1.00 21.66           C
ATOM   3805  CE1 PHE C 109       4.766 -42.030  60.554  1.00 24.03           C
ATOM   3806  CZ  PHE C 109       4.870 -42.550  59.270  1.00 20.90           C
ATOM   3807  CE2 PHE C 109       6.035 -43.207  58.880  1.00 20.85           C
ATOM   3808  CD2 PHE C 109       7.087 -43.354  59.810  1.00 19.83           C
ATOM   3809  C   PHE C 109       7.436 -45.331  62.565  1.00 24.12           C
ATOM   3810  O   PHE C 109       6.276 -45.713  62.724  1.00 22.57           O
ATOM   3811  N   LYS C 110       8.335 -46.031  61.873  1.00 20.50           N
ATOM   3812  CA  LYS C 110       7.996 -47.316  61.243  1.00 24.74           C
ATOM   3813  CB  LYS C 110       9.206 -47.908  60.511  1.00 19.03           C
ATOM   3814  CG  LYS C 110       8.904 -49.237  59.793  1.00 26.16           C
ATOM   3815  CD  LYS C 110      10.157 -49.915  59.203  1.00 35.07           C
ATOM   3816  CE  LYS C 110       9.787 -51.224  58.481  1.00 30.72           C
ATOM   3817  NZ  LYS C 110      10.913 -51.913  57.765  1.00 25.87           N
ATOM   3818  C   LYS C 110       7.457 -48.345  62.256  1.00 26.09           C
ATOM   3819  O   LYS C 110       6.473 -49.018  61.969  1.00 20.61           O
ATOM   3820  N   ALA C 111       8.095 -48.464  63.424  1.00 23.16           N
ATOM   3821  CA  ALA C 111       7.661 -49.435  64.443  1.00 25.14           C
ATOM   3822  CB  ALA C 111       8.601 -49.421  65.682  1.00 21.01           C
ATOM   3823  C   ALA C 111       6.237 -49.142  64.874  1.00 20.23           C
ATOM   3824  O   ALA C 111       5.409 -50.049  65.011  1.00 26.53           O
ATOM   3825  N   MET C 112       5.963 -47.866  65.100  1.00 20.18           N
ATOM   3826  CA  MET C 112       4.616 -47.409  65.441  1.00 28.26           C
ATOM   3827  CB  MET C 112       4.641 -45.885  65.611  1.00 30.27           C
ATOM   3828  CG  MET C 112       3.359 -45.241  66.138  1.00 34.57           C
ATOM   3829  SD  MET C 112       3.569 -43.469  66.540  1.00 32.25           S
ATOM   3830  CE  MET C 112       3.826 -42.706  64.911  1.00 26.54           C
ATOM   3831  C   MET C 112       3.545 -47.805  64.408  1.00 24.49           C
ATOM   3832  O   MET C 112       2.449 -48.280  64.758  1.00 21.73           O
ATOM   3833  N   MET C 113       3.842 -47.559  63.138  1.00 21.83           N
ATOM   3834  CA  MET C 113       2.919 -47.893  62.046  1.00 22.43           C
ATOM   3835  CB  MET C 113       3.410 -47.253  60.738  1.00 23.21           C
ATOM   3836  CG  MET C 113       3.587 -45.742  60.835  1.00 22.54           C
ATOM   3837  SD  MET C 113       2.022 -44.862  61.048  1.00 30.52           S
ATOM   3838  CE  MET C 113       1.490 -44.665  59.350  1.00 29.78           C
ATOM   3839  C   MET C 113       2.766 -49.412  61.860  1.00 24.47           C
ATOM   3840  O   MET C 113       1.664 -49.917  61.656  1.00 24.31           O
ATOM   3841  N   VAL C 114       3.883 -50.130  61.904  1.00 21.32           N
ATOM   3842  CA  VAL C 114       3.880 -51.589  61.771  1.00 21.31           C
ATOM   3843  CB  VAL C 114       5.323 -52.135  61.779  1.00 25.93           C
ATOM   3844  CG1 VAL C 114       5.362 -53.626  62.125  1.00 26.13           C
ATOM   3845  CG2 VAL C 114       6.009 -51.848  60.420  1.00 20.43           C
ATOM   3846  C   VAL C 114       3.063 -52.222  62.898  1.00 23.48           C
ATOM   3847  O   VAL C 114       2.226 -53.080  62.658  1.00 23.15           O
ATOM   3848  N   GLN C 115       3.257 -51.739  64.119  1.00 25.48           N
ATOM   3849  CA  GLN C 115       2.564 -52.322  65.271  1.00 31.24           C
ATOM   3850  CB  GLN C 115       3.134 -51.756  66.579  1.00 30.32           C
ATOM   3851  CG  GLN C 115       3.127 -52.744  67.728  1.00 52.89           C
ATOM   3852  CD  GLN C 115       3.588 -52.112  69.027  1.00 65.94           C
ATOM   3853  OE1 GLN C 115       2.799 -51.508  69.758  1.00 55.75           O
ATOM   3854  NE2 GLN C 115       4.880 -52.237  69.314  1.00 70.43           N
ATOM   3855  C   GLN C 115       1.057 -52.073  65.211  1.00 26.49           C
ATOM   3856  O   GLN C 115       0.254 -52.961  65.525  1.00 28.59           O
ATOM   3857  N   LYS C 116       0.674 -50.861  64.821  1.00 24.45           N
ATOM   3858  CA  LYS C 116      -0.735 -50.539  64.682  1.00 22.89           C
ATOM   3859  CB  LYS C 116      -0.937 -49.046  64.452  1.00 28.93           C
ATOM   3860  CG  LYS C 116      -2.362 -48.668  64.102  1.00 29.62           C
ATOM   3861  CD  LYS C 116      -3.328 -49.015  65.248  1.00 36.79           C
ATOM   3862  CE  LYS C 116      -3.377 -47.941  66.321  1.00 49.90           C
ATOM   3863  NZ  LYS C 116      -4.482 -48.212  67.313  1.00 47.60           N
ATOM   3864  C   LYS C 116      -1.346 -51.340  63.531  1.00 29.15           C
ATOM   3865  O   LYS C 116      -2.481 -51.802  63.617  1.00 26.19           O
ATOM   3866  N   ASN C 117      -0.597 -51.507  62.446  1.00 20.88           N
ATOM   3867  CA  ASN C 117      -1.116 -52.315  61.339  1.00 27.45           C
ATOM   3868  CB  ASN C 117      -0.147 -52.274  60.150  1.00 27.52           C
ATOM   3869  CG  ASN C 117      -0.709 -52.941  58.908  1.00 35.32           C
ATOM   3870  OD1 ASN C 117      -1.920 -53.007  58.720  1.00 28.95           O
ATOM   3871  ND2 ASN C 117       0.175 -53.436  58.052  1.00 27.12           N
ATOM   3872  C   ASN C 117      -1.382 -53.759  61.804  1.00 27.69           C
ATOM   3873  O   ASN C 117      -2.435 -54.329  61.493  1.00 28.59           O
ATOM   3874  N   ILE C 118      -0.450 -54.328  62.576  1.00 23.72           N
ATOM   3875  CA  ILE C 118      -0.611 -55.687  63.118  1.00 24.70           C
ATOM   3876  CB  ILE C 118       0.630 -56.128  63.937  1.00 25.07           C
ATOM   3877  CG1 ILE C 118       1.804 -56.432  63.016  1.00 26.02           C
ATOM   3878  CD1 ILE C 118       3.080 -56.692  63.784  1.00 28.92           C
ATOM   3879  CG2 ILE C 118       0.326 -57.376  64.814  1.00 28.39           C
ATOM   3880  C   ILE C 118      -1.860 -55.746  63.993  1.00 34.61           C
ATOM   3881  O   ILE C 118      -2.685 -56.675  63.883  1.00 25.67           O
ATOM   3882  N   GLU C 119      -2.003 -54.739  64.852  1.00 25.27           N
ATOM   3883  CA  GLU C 119      -3.139 -54.681  65.758  1.00 26.41           C
ATOM   3884  CB  GLU C 119      -2.997 -53.503  66.716  1.00 27.59           C
ATOM   3885  CG  GLU C 119      -4.249 -53.251  67.565  1.00 45.63           C
ATOM   3886  CD  GLU C 119      -4.200 -51.912  68.298  1.00 64.01           C
ATOM   3887  OE1 GLU C 119      -4.813 -50.937  67.800  1.00 53.40           O
ATOM   3888  OE2 GLU C 119      -3.557 -51.838  69.371  1.00 74.16           O
ATOM   3889  C   GLU C 119      -4.471 -54.586  65.002  1.00 33.97           C
ATOM   3890  O   GLU C 119      -5.407 -55.340  65.275  1.00 28.72           O
ATOM   3891  N   MET C 120      -4.567 -53.669  64.047  1.00 33.39           N
ATOM   3892  CA  MET C 120      -5.823 -53.519  63.314  1.00 30.63           C
ATOM   3893  CB  MET C 120      -5.743 -52.352  62.343  1.00 31.58           C
ATOM   3894  CG  MET C 120      -5.793 -51.008  63.048  1.00 32.44           C
ATOM   3895  SD  MET C 120      -5.560 -49.594  61.959  1.00 38.30           S
ATOM   3896  CE  MET C 120      -6.960 -49.730  60.848  1.00 39.50           C
ATOM   3897  C   MET C 120      -6.198 -54.811  62.580  1.00 31.90           C
ATOM   3898  O   MET C 120      -7.358 -55.225  62.601  1.00 32.42           O
ATOM   3899  N   GLN C 121      -5.219 -55.476  61.974  1.00 28.71           N
ATOM   3900  CA  GLN C 121      -5.486 -56.770  61.339  1.00 29.76           C
ATOM   3901  CB  GLN C 121      -4.249 -57.278  60.605  1.00 32.54           C
ATOM   3902  CG  GLN C 121      -3.826 -56.418  59.418  1.00 32.89           C
ATOM   3903  CD  GLN C 121      -2.561 -56.954  58.766  1.00 42.25           C
ATOM   3904  OE1 GLN C 121      -2.318 -58.157  58.771  1.00 52.35           O
ATOM   3905  NE2 GLN C 121      -1.747 -56.060  58.220  1.00 57.03           N
ATOM   3906  C   GLN C 121      -5.955 -57.833  62.341  1.00 35.28           C
ATOM   3907  O   GLN C 121      -6.864 -58.608  62.047  1.00 31.82           O
ATOM   3908  N   LEU C 122      -5.326 -57.879  63.515  1.00 26.30           N
ATOM   3909  CA  LEU C 122      -5.712 -58.834  64.548  1.00 28.38           C
ATOM   3910  CB  LEU C 122      -4.812 -58.706  65.795  1.00 29.47           C
ATOM   3911  CG  LEU C 122      -3.385 -59.245  65.675  1.00 32.38           C
ATOM   3912  CD1 LEU C 122      -2.604 -59.151  66.993  1.00 36.65           C
ATOM   3913  CD2 LEU C 122      -3.404 -60.682  65.165  1.00 33.09           C
ATOM   3914  C   LEU C 122      -7.163 -58.619  64.945  1.00 36.22           C
ATOM   3915  O   LEU C 122      -7.919 -59.575  65.135  1.00 36.06           O
ATOM   3916  N   GLN C 123      -7.539 -57.353  65.097  1.00 30.73           N
ATOM   3917  CA  GLN C 123      -8.889 -57.028  65.537  1.00 35.22           C
ATOM   3918  CB  GLN C 123      -9.001 -55.556  65.916  1.00 37.04           C
ATOM   3919  CG  GLN C 123      -8.442 -55.240  67.296  1.00 50.02           C
ATOM   3920  CD  GLN C 123      -8.200 -53.759  67.499  1.00 55.08           C
ATOM   3921  OE1 GLN C 123      -8.349 -52.965  66.571  1.00 56.92           O
ATOM   3922  NE2 GLN C 123      -7.832 -53.375  68.723  1.00 50.51           N
ATOM   3923  C   GLN C 123      -9.886 -57.384  64.444  1.00 36.08           C
ATOM   3924  O   GLN C 123     -10.977 -57.860  64.734  1.00 36.37           O
ATOM   3925  N   ALA C 124      -9.508 -57.155  63.190  1.00 30.26           N
ATOM   3926  CA  ALA C 124     -10.381 -57.510  62.066  1.00 43.36           C
ATOM   3927  CB  ALA C 124      -9.752 -57.118  60.734  1.00 41.78           C
ATOM   3928  C   ALA C 124     -10.665 -58.998  62.103  1.00 40.72           C
ATOM   3929  O   ALA C 124     -11.802 -59.437  61.945  1.00 54.50           O
ATOM   3930  N   ILE C 125      -9.619 -59.770  62.347  1.00 43.43           N
ATOM   3931  CA  ILE C 125      -9.726 -61.216  62.421  1.00 41.06           C
ATOM   3932  CB  ILE C 125      -8.343 -61.855  62.617  1.00 42.28           C
ATOM   3933  CG1 ILE C 125      -7.554 -61.808  61.302  1.00 42.69           C
ATOM   3934  CD1 ILE C 125      -6.085 -62.204  61.449  1.00 39.60           C
ATOM   3935  CG2 ILE C 125      -8.469 -63.276  63.112  1.00 42.22           C
ATOM   3936  C   ILE C 125     -10.654 -61.650  63.548  1.00 61.77           C
ATOM   3937  O   ILE C 125     -11.550 -62.476  63.346  1.00 55.41           O
ATOM   3938  N   ARG C 126     -10.437 -61.080  64.729  1.00 48.09           N
ATOM   3939  CA  ARG C 126     -11.203 -61.446  65.913  1.00 48.60           C
ATOM   3940  CB  ARG C 126     -10.690 -60.667  67.131  1.00 47.05           C
ATOM   3941  CG  ARG C 126     -11.362 -61.022  68.445  1.00 46.32           C
ATOM   3942  CD  ARG C 126     -10.667 -60.340  69.619  1.00 49.73           C
ATOM   3943  NE  ARG C 126     -10.722 -58.889  69.517  1.00 38.79           N
ATOM   3944  CZ  ARG C 126     -10.285 -58.058  70.459  1.00 48.63           C
ATOM   3945  NH1 ARG C 126      -9.763 -58.535  71.584  1.00 42.25           N
ATOM   3946  NH2 ARG C 126     -10.375 -56.746  70.280  1.00 47.34           N
ATOM   3947  C   ARG C 126     -12.696 -61.193  65.681  1.00 40.00           C
ATOM   3948  O   ARG C 126     -13.536 -61.984  66.093  1.00 53.13           O
ATOM   3949  N   ILE C 127     -13.013 -60.105  64.986  1.00 46.96           N
ATOM   3950  CA  ILE C 127     -14.400 -59.738  64.696  1.00 48.48           C
ATOM   3951  CB  ILE C 127     -14.459 -58.371  64.000  1.00 56.31           C
ATOM   3952  CG1 ILE C 127     -14.383 -57.258  65.046  1.00 49.46           C
ATOM   3953  CD1 ILE C 127     -13.898 -55.952  64.490  1.00 62.58           C
ATOM   3954  CG2 ILE C 127     -15.734 -58.225  63.185  1.00 61.55           C
ATOM   3955  C   ILE C 127     -15.141 -60.781  63.846  1.00 63.75           C
ATOM   3956  O   ILE C 127     -16.257 -61.176  64.178  1.00 61.70           O
ATOM   3957  N   ILE C 128     -14.527 -61.240  62.760  1.00 65.33           N
ATOM   3958  CA  ILE C 128     -15.183 -62.226  61.907  1.00 67.68           C
ATOM   3959  CB  ILE C 128     -14.569 -62.231  60.472  1.00 59.96           C
ATOM   3960  CG1 ILE C 128     -15.107 -61.041  59.672  1.00 58.18           C
ATOM   3961  CD1 ILE C 128     -14.063 -60.006  59.315  1.00 57.90           C
ATOM   3962  CG2 ILE C 128     -14.943 -63.483  59.703  1.00 60.75           C
ATOM   3963  C   ILE C 128     -15.113 -63.611  62.575  1.00 59.96           C
ATOM   3964  O   ILE C 128     -15.996 -64.445  62.384  1.00 75.22           O
ATOM   3965  N   GLN C 129     -14.093 -63.833  63.397  1.00 58.18           N
ATOM   3966  CA  GLN C 129     -14.006 -65.066  64.179  1.00 55.25           C
ATOM   3967  CB  GLN C 129     -12.669 -65.151  64.922  1.00 61.26           C
ATOM   3968  CG  GLN C 129     -11.593 -66.005  64.255  1.00 66.54           C
ATOM   3969  CD  GLN C 129     -10.507 -66.432  65.241  1.00 69.71           C
ATOM   3970  OE1 GLN C 129     -10.702 -66.367  66.456  1.00 73.61           O
ATOM   3971  NE2 GLN C 129      -9.362 -66.870  64.722  1.00 64.05           N
ATOM   3972  C   GLN C 129     -15.152 -65.162  65.187  1.00 72.32           C
ATOM   3973  O   GLN C 129     -16.221 -65.698  64.890  1.00 76.99           O
TER
ATOM   3974  N   ALA D   3      25.207 -80.627  59.468  1.00 52.14           N
ATOM   3975  CA  ALA D   3      24.595 -79.462  58.834  1.00 61.66           C
ATOM   3976  CB  ALA D   3      25.274 -79.165  57.507  1.00 58.25           C
ATOM   3977  C   ALA D   3      23.091 -79.658  58.630  1.00 58.23           C
ATOM   3978  O   ALA D   3      22.347 -78.687  58.457  1.00 50.74           O
ATOM   3979  N   GLU D   4      22.645 -80.914  58.662  1.00 56.31           N
ATOM   3980  CA  GLU D   4      21.232 -81.225  58.469  1.00 52.11           C
ATOM   3981  CB  GLU D   4      21.038 -82.709  58.137  1.00 51.39           C
ATOM   3982  CG  GLU D   4      21.083 -83.013  56.646  1.00 63.82           C
ATOM   3983  CD  GLU D   4      20.953 -84.495  56.353  1.00 69.45           C
ATOM   3984  OE1 GLU D   4      20.952 -85.283  57.323  1.00 75.20           O
ATOM   3985  OE2 GLU D   4      20.854 -84.870  55.161  1.00 62.74           O
ATOM   3986  C   GLU D   4      20.376 -80.868  59.678  1.00 51.43           C
ATOM   3987  O   GLU D   4      19.250 -80.406  59.521  1.00 39.68           O
ATOM   3988  N   GLU D   5      20.875 -81.099  60.888  1.00 50.99           N
ATOM   3989  CA  GLU D   5      20.052 -80.730  62.031  1.00 54.17           C
ATOM   3990  CB  GLU D   5      20.400 -81.525  63.287  1.00 65.79           C
ATOM   3991  CG  GLU D   5      19.129 -82.180  63.842  1.00 79.10           C
ATOM   3992  CD  GLU D   5      19.335 -82.969  65.117  1.00 94.53           C
ATOM   3993  OE1 GLU D   5      20.496 -83.306  65.439  1.00 88.56           O
ATOM   3994  OE2 GLU D   5      18.321 -83.261  65.791  1.00100.27           O
ATOM   3995  C   GLU D   5      20.162 -79.231  62.264  1.00 36.92           C
ATOM   3996  O   GLU D   5      19.243 -78.633  62.802  1.00 44.65           O
ATOM   3997  N   GLU D   6      21.257 -78.623  61.816  1.00 35.50           N
ATOM   3998  CA  GLU D   6      21.301 -77.178  61.667  1.00 43.48           C
ATOM   3999  CB  GLU D   6      22.657 -76.760  61.104  1.00 50.23           C
ATOM   4000  CG  GLU D   6      22.683 -75.349  60.536  1.00 64.47           C
ATOM   4001  CD  GLU D   6      24.062 -74.939  60.050  1.00 94.15           C
ATOM   4002  OE1 GLU D   6      24.408 -75.273  58.893  1.00 87.52           O
ATOM   4003  OE2 GLU D   6      24.793 -74.274  60.818  1.00 94.05           O
ATOM   4004  C   GLU D   6      20.154 -76.679  60.748  1.00 48.41           C
ATOM   4005  O   GLU D   6      19.432 -75.730  61.072  1.00 30.58           O
ATOM   4006  N   ASP D   7      19.997 -77.323  59.596  1.00 39.84           N
ATOM   4007  CA  ASP D   7      18.910 -76.994  58.685  1.00 28.54           C
ATOM   4008  CB  ASP D   7      19.008 -77.837  57.403  1.00 32.71           C
ATOM   4009  CG  ASP D   7      20.079 -77.325  56.439  1.00 35.59           C
ATOM   4010  OD1 ASP D   7      20.508 -76.162  56.576  1.00 35.85           O
ATOM   4011  OD2 ASP D   7      20.469 -78.084  55.533  1.00 33.03           O
ATOM   4012  C   ASP D   7      17.546 -77.217  59.359  1.00 28.98           C
ATOM   4013  O   ASP D   7      16.626 -76.426  59.168  1.00 30.40           O
ATOM   4014  N   GLU D   8      17.410 -78.295  60.135  1.00 31.22           N
ATOM   4015  CA  GLU D   8      16.122 -78.564  60.795  1.00 35.08           C
ATOM   4016  CB  GLU D   8      16.079 -79.981  61.400  1.00 37.61           C
ATOM   4017  CG  GLU D   8      14.731 -80.305  62.078  1.00 39.05           C
ATOM   4018  CD  GLU D   8      14.351 -81.781  62.054  1.00 49.85           C
ATOM   4019  OE1 GLU D   8      15.075 -82.593  61.436  1.00 45.90           O
ATOM   4020  OE2 GLU D   8      13.312 -82.132  62.658  1.00 49.40           O
ATOM   4021  C   GLU D   8      15.825 -77.496  61.865  1.00 28.98           C
ATOM   4022  O   GLU D   8      14.679 -77.125  62.070  1.00 27.07           O
ATOM   4023  N   VAL D   9      16.863 -76.964  62.500  1.00 31.29           N
ATOM   4024  CA  VAL D   9      16.678 -75.912  63.499  1.00 25.86           C
ATOM   4025  CB  VAL D   9      17.967 -75.674  64.314  1.00 39.16           C
ATOM   4026  CG1 VAL D   9      18.222 -76.876  65.239  1.00 35.60           C
ATOM   4027  CG2 VAL D   9      17.848 -74.408  65.142  1.00 33.18           C
ATOM   4028  C   VAL D   9      16.229 -74.630  62.812  1.00 28.64           C
ATOM   4029  O   VAL D   9      15.377 -73.910  63.329  1.00 24.75           O
ATOM   4030  N   GLU D  10      16.748 -74.374  61.611  1.00 27.58           N
ATOM   4031  CA  GLU D  10      16.230 -73.263  60.826  1.00 23.57           C
ATOM   4032  CB  GLU D  10      16.984 -73.112  59.495  1.00 23.31           C
ATOM   4033  CG  GLU D  10      16.411 -71.969  58.665  1.00 38.07           C
ATOM   4034  CD  GLU D  10      17.273 -71.599  57.469  1.00 42.69           C
ATOM   4035  OE1 GLU D  10      16.782 -70.849  56.594  1.00 39.67           O
ATOM   4036  OE2 GLU D  10      18.434 -72.056  57.413  1.00 35.30           O
ATOM   4037  C   GLU D  10      14.726 -73.414  60.548  1.00 25.00           C
ATOM   4038  O   GLU D  10      13.967 -72.439  60.630  1.00 21.84           O
ATOM   4039  N   TRP D  11      14.286 -74.620  60.202  1.00 23.24           N
ATOM   4040  CA  TRP D  11      12.840 -74.825  60.036  1.00 22.52           C
ATOM   4041  CB  TRP D  11      12.500 -76.246  59.567  1.00 21.11           C
ATOM   4042  CG  TRP D  11      10.983 -76.406  59.494  1.00 22.98           C
ATOM   4043  CD1 TRP D  11      10.152 -76.012  58.480  1.00 23.15           C
ATOM   4044  NE1 TRP D  11       8.830 -76.306  58.805  1.00 20.14           N
ATOM   4045  CE2 TRP D  11       8.812 -76.896  60.045  1.00 22.51           C
ATOM   4046  CD2 TRP D  11      10.147 -76.973  60.505  1.00 25.48           C
ATOM   4047  CE3 TRP D  11      10.397 -77.525  61.763  1.00 23.27           C
ATOM   4048  CZ3 TRP D  11       9.322 -77.984  62.518  1.00 26.27           C
ATOM   4049  CH2 TRP D  11       8.013 -77.905  62.029  1.00 25.07           C
ATOM   4050  CZ2 TRP D  11       7.739 -77.367  60.799  1.00 23.39           C
ATOM   4051  C   TRP D  11      12.069 -74.551  61.340  1.00 20.20           C
ATOM   4052  O   TRP D  11      11.001 -73.951  61.306  1.00 19.84           O
ATOM   4053  N   VAL D  12      12.597 -75.010  62.472  1.00 22.57           N
ATOM   4054  CA  VAL D  12      11.917 -74.751  63.759  1.00 23.77           C
ATOM   4055  CB  VAL D  12      12.624 -75.433  64.941  1.00 22.78           C
ATOM   4056  CG1 VAL D  12      11.987 -75.005  66.295  1.00 21.32           C
ATOM   4057  CG2 VAL D  12      12.605 -76.965  64.771  1.00 30.50           C
ATOM   4058  C   VAL D  12      11.827 -73.246  64.024  1.00 24.46           C
ATOM   4059  O   VAL D  12      10.780 -72.738  64.453  1.00 24.05           O
ATOM   4060  N   VAL D  13      12.917 -72.524  63.755  1.00 22.40           N
ATOM   4061  CA  VAL D  13      12.885 -71.049  63.873  1.00 23.02           C
ATOM   4062  CB  VAL D  13      14.208 -70.407  63.400  1.00 22.56           C
ATOM   4063  CG1 VAL D  13      14.024 -68.899  63.248  1.00 25.69           C
ATOM   4064  CG2 VAL D  13      15.351 -70.718  64.392  1.00 21.23           C
ATOM   4065  C   VAL D  13      11.730 -70.445  63.072  1.00 22.50           C
ATOM   4066  O   VAL D  13      10.940 -69.633  63.588  1.00 21.03           O
ATOM   4067  N   GLU D  14      11.609 -70.890  61.822  1.00 22.21           N
ATOM   4068  CA  GLU D  14      10.544 -70.434  60.929  1.00 27.59           C
ATOM   4069  CB  GLU D  14      10.747 -71.015  59.521  1.00 34.37           C
ATOM   4070  CG  GLU D  14      10.444 -70.049  58.428  1.00 56.82           C
ATOM   4071  CD  GLU D  14      11.354 -68.853  58.498  1.00 52.10           C
ATOM   4072  OE1 GLU D  14      10.833 -67.725  58.544  1.00 47.44           O
ATOM   4073  OE2 GLU D  14      12.586 -69.046  58.512  1.00 51.87           O
ATOM   4074  C   GLU D  14       9.161 -70.828  61.435  1.00 24.35           C
ATOM   4075  O   GLU D  14       8.207 -70.034  61.355  1.00 23.40           O
ATOM   4076  N   SER D  15       9.043 -72.059  61.931  1.00 19.81           N
ATOM   4077  CA  SER D  15       7.761 -72.518  62.483  1.00 25.19           C
ATOM   4078  CB  SER D  15       7.871 -73.973  62.952  1.00 25.95           C
ATOM   4079  OG  SER D  15       6.613 -74.462  63.406  1.00 23.04           O
ATOM   4080  C   SER D  15       7.290 -71.635  63.665  1.00 24.23           C
ATOM   4081  O   SER D  15       6.129 -71.245  63.747  1.00 27.82           O
ATOM   4082  N   ILE D  16       8.200 -71.337  64.579  1.00 21.00           N
ATOM   4083  CA  ILE D  16       7.878 -70.460  65.720  1.00 22.79           C
ATOM   4084  CB  ILE D  16       9.094 -70.315  66.656  1.00 26.17           C
ATOM   4085  CG1 ILE D  16       9.402 -71.663  67.317  1.00 28.22           C
ATOM   4086  CD1 ILE D  16      10.801 -71.722  67.940  1.00 34.25           C
ATOM   4087  CG2 ILE D  16       8.843 -69.216  67.712  1.00 26.66           C
ATOM   4088  C   ILE D  16       7.426 -69.063  65.269  1.00 21.58           C
ATOM   4089  O   ILE D  16       6.411 -68.506  65.760  1.00 23.28           O
ATOM   4090  N   ALA D  17       8.164 -68.502  64.311  1.00 28.40           N
ATOM   4091  CA  ALA D  17       7.828 -67.194  63.771  1.00 29.24           C
ATOM   4092  CB  ALA D  17       8.829 -66.774  62.682  1.00 27.29           C
ATOM   4093  C   ALA D  17       6.411 -67.229  63.217  1.00 28.01           C
ATOM   4094  O   ALA D  17       5.624 -66.314  63.462  1.00 24.71           O
ATOM   4095  N   GLY D  18       6.098 -68.289  62.479  1.00 26.86           N
ATOM   4096  CA  GLY D  18       4.768 -68.468  61.911  1.00 30.28           C
ATOM   4097  C   GLY D  18       3.698 -68.489  62.992  1.00 23.59           C
ATOM   4098  O   GLY D  18       2.670 -67.806  62.895  1.00 25.53           O
ATOM   4099  N   PHE D  19       3.963 -69.264  64.037  1.00 24.23           N
ATOM   4100  CA  PHE D  19       3.065 -69.342  65.190  1.00 24.20           C
ATOM   4101  CB  PHE D  19       3.612 -70.337  66.223  1.00 23.37           C
ATOM   4102  CG  PHE D  19       2.828 -70.372  67.504  1.00 23.09           C
ATOM   4103  CD1 PHE D  19       1.501 -70.776  67.512  1.00 31.69           C
ATOM   4104  CE1 PHE D  19       0.770 -70.804  68.702  1.00 28.47           C
ATOM   4105  CZ  PHE D  19       1.362 -70.412  69.874  1.00 28.63           C
ATOM   4106  CE2 PHE D  19       2.693 -69.994  69.887  1.00 25.25           C
ATOM   4107  CD2 PHE D  19       3.417 -69.977  68.700  1.00 28.43           C
ATOM   4108  C   PHE D  19       2.865 -67.974  65.830  1.00 23.64           C
ATOM   4109  O   PHE D  19       1.734 -67.549  66.079  1.00 23.93           O
ATOM   4110  N   LEU D  20       3.963 -67.276  66.090  1.00 23.46           N
ATOM   4111  CA  LEU D  20       3.883 -65.944  66.702  1.00 30.32           C
ATOM   4112  CB  LEU D  20       5.288 -65.462  67.054  1.00 26.17           C
ATOM   4113  CG  LEU D  20       5.968 -66.324  68.111  1.00 24.38           C
ATOM   4114  CD1 LEU D  20       7.360 -65.807  68.375  1.00 26.59           C
ATOM   4115  CD2 LEU D  20       5.133 -66.367  69.413  1.00 27.43           C
ATOM   4116  C   LEU D  20       3.175 -64.882  65.844  1.00 29.51           C
ATOM   4117  O   LEU D  20       2.736 -63.849  66.366  1.00 25.00           O
ATOM   4118  N   ARG D  21       3.068 -65.130  64.540  1.00 27.02           N
ATOM   4119  CA  ARG D  21       2.289 -64.264  63.653  1.00 30.67           C
ATOM   4120  CB  ARG D  21       2.877 -64.238  62.242  1.00 30.98           C
ATOM   4121  CG  ARG D  21       4.182 -63.542  62.126  1.00 33.19           C
ATOM   4122  CD  ARG D  21       4.584 -63.441  60.675  1.00 37.79           C
ATOM   4123  NE  ARG D  21       5.996 -63.746  60.539  1.00 47.00           N
ATOM   4124  CZ  ARG D  21       6.470 -64.880  60.042  1.00 42.43           C
ATOM   4125  NH1 ARG D  21       5.647 -65.820  59.585  1.00 42.22           N
ATOM   4126  NH2 ARG D  21       7.778 -65.053  59.968  1.00 48.46           N
ATOM   4127  C   ARG D  21       0.838 -64.710  63.552  1.00 26.01           C
ATOM   4128  O   ARG D  21      -0.005 -63.965  63.079  1.00 29.06           O
ATOM   4129  N   GLY D  22       0.555 -65.939  63.965  1.00 28.48           N
ATOM   4130  CA  GLY D  22      -0.747 -66.524  63.695  1.00 36.89           C
ATOM   4131  C   GLY D  22      -1.786 -66.142  64.731  1.00 32.00           C
ATOM   4132  O   GLY D  22      -1.442 -65.525  65.731  1.00 33.33           O
ATOM   4133  N   PRO D  23      -3.053 -66.540  64.514  1.00 35.15           N
ATOM   4134  CA  PRO D  23      -4.168 -66.192  65.405  1.00 35.25           C
ATOM   4135  CB  PRO D  23      -5.404 -66.493  64.548  1.00 32.63           C
ATOM   4136  CG  PRO D  23      -4.945 -67.611  63.649  1.00 36.91           C
ATOM   4137  CD  PRO D  23      -3.501 -67.315  63.345  1.00 32.09           C
ATOM   4138  C   PRO D  23      -4.223 -67.004  66.697  1.00 31.80           C
ATOM   4139  O   PRO D  23      -4.791 -66.511  67.682  1.00 29.95           O
ATOM   4140  N   ASP D  24      -3.687 -68.223  66.701  1.00 28.66           N
ATOM   4141  CA  ASP D  24      -3.758 -69.075  67.899  1.00 35.09           C
ATOM   4142  CB  ASP D  24      -3.254 -70.485  67.613  1.00 32.75           C
ATOM   4143  CG  ASP D  24      -4.093 -71.205  66.567  1.00 52.18           C
ATOM   4144  OD1 ASP D  24      -5.332 -71.024  66.565  1.00 51.37           O
ATOM   4145  OD2 ASP D  24      -3.506 -71.935  65.742  1.00 48.30           O
ATOM   4146  C   ASP D  24      -2.948 -68.497  69.053  1.00 38.35           C
ATOM   4147  O   ASP D  24      -3.300 -68.663  70.227  1.00 24.17           O
ATOM   4148  N   TRP D  25      -1.823 -67.884  68.702  1.00 26.00           N
ATOM   4149  CA  TRP D  25      -1.025 -67.119  69.663  1.00 29.57           C
ATOM   4150  CB  TRP D  25       0.439 -67.059  69.212  1.00 28.22           C
ATOM   4151  CG  TRP D  25       1.269 -65.979  69.859  1.00 25.22           C
ATOM   4152  CD1 TRP D  25       1.534 -64.737  69.357  1.00 31.72           C
ATOM   4153  NE1 TRP D  25       2.354 -64.045  70.211  1.00 25.58           N
ATOM   4154  CE2 TRP D  25       2.643 -64.840  71.292  1.00 21.73           C
ATOM   4155  CD2 TRP D  25       1.974 -66.064  71.106  1.00 30.54           C
ATOM   4156  CE3 TRP D  25       2.108 -67.062  72.081  1.00 30.22           C
ATOM   4157  CZ3 TRP D  25       2.882 -66.801  73.195  1.00 31.09           C
ATOM   4158  CH2 TRP D  25       3.535 -65.566  73.351  1.00 32.00           C
ATOM   4159  CZ2 TRP D  25       3.419 -64.575  72.416  1.00 27.86           C
ATOM   4160  C   TRP D  25      -1.559 -65.707  69.817  1.00 25.71           C
ATOM   4161  O   TRP D  25      -1.815 -65.240  70.926  1.00 28.98           O
ATOM   4162  N   SER D  26      -1.736 -65.018  68.696  1.00 26.44           N
ATOM   4163  CA  SER D  26      -1.893 -63.558  68.752  1.00 26.94           C
ATOM   4164  CB  SER D  26      -1.725 -62.971  67.351  1.00 31.59           C
ATOM   4165  OG  SER D  26      -0.448 -63.303  66.834  1.00 27.38           O
ATOM   4166  C   SER D  26      -3.212 -63.077  69.349  1.00 32.13           C
ATOM   4167  O   SER D  26      -3.252 -62.049  70.022  1.00 25.95           O
ATOM   4168  N   ILE D  27      -4.301 -63.800  69.116  1.00 28.79           N
ATOM   4169  CA  ILE D  27      -5.573 -63.300  69.608  1.00 27.01           C
ATOM   4170  CB  ILE D  27      -6.761 -63.936  68.876  1.00 41.91           C
ATOM   4171  CG1 ILE D  27      -6.744 -63.474  67.415  1.00 40.13           C
ATOM   4172  CD1 ILE D  27      -7.900 -63.988  66.599  1.00 58.83           C
ATOM   4173  CG2 ILE D  27      -8.076 -63.513  69.532  1.00 36.62           C
ATOM   4174  C   ILE D  27      -5.718 -63.481  71.109  1.00 28.44           C
ATOM   4175  O   ILE D  27      -6.214 -62.574  71.767  1.00 31.71           O
ATOM   4176  N   PRO D  28      -5.288 -64.632  71.669  1.00 34.74           N
ATOM   4177  CA  PRO D  28      -5.364 -64.670  73.137  1.00 32.67           C
ATOM   4178  CB  PRO D  28      -4.947 -66.104  73.470  1.00 33.92           C
ATOM   4179  CG  PRO D  28      -5.356 -66.883  72.272  1.00 34.55           C
ATOM   4180  CD  PRO D  28      -5.084 -65.981  71.109  1.00 29.74           C
ATOM   4181  C   PRO D  28      -4.436 -63.656  73.817  1.00 33.84           C
ATOM   4182  O   PRO D  28      -4.779 -63.145  74.867  1.00 26.09           O
ATOM   4183  N   ILE D  29      -3.278 -63.381  73.233  1.00 26.20           N
ATOM   4184  CA  ILE D  29      -2.398 -62.348  73.766  1.00 31.82           C
ATOM   4185  CB  ILE D  29      -1.079 -62.280  72.972  1.00 29.73           C
ATOM   4186  CG1 ILE D  29      -0.256 -63.568  73.174  1.00 29.26           C
ATOM   4187  CD1 ILE D  29       0.191 -63.813  74.591  1.00 27.85           C
ATOM   4188  CG2 ILE D  29      -0.296 -61.022  73.350  1.00 29.05           C
ATOM   4189  C   ILE D  29      -3.111 -60.989  73.722  1.00 35.40           C
ATOM   4190  O   ILE D  29      -3.108 -60.233  74.693  1.00 37.47           O
ATOM   4191  N   LEU D  30      -3.749 -60.700  72.593  1.00 33.50           N
ATOM   4192  CA  LEU D  30      -4.474 -59.446  72.422  1.00 29.57           C
ATOM   4193  CB  LEU D  30      -5.026 -59.338  71.007  1.00 30.32           C
ATOM   4194  CG  LEU D  30      -5.854 -58.065  70.839  1.00 43.29           C
ATOM   4195  CD1 LEU D  30      -5.001 -56.811  71.098  1.00 43.68           C
ATOM   4196  CD2 LEU D  30      -6.456 -58.030  69.470  1.00 41.24           C
ATOM   4197  C   LEU D  30      -5.615 -59.292  73.422  1.00 32.97           C
ATOM   4198  O   LEU D  30      -5.803 -58.209  74.016  1.00 32.12           O
ATOM   4199  N   ASP D  31      -6.372 -60.374  73.599  1.00 29.93           N
ATOM   4200  CA  ASP D  31      -7.448 -60.404  74.577  1.00 41.43           C
ATOM   4201  CB  ASP D  31      -8.165 -61.752  74.593  1.00 35.63           C
ATOM   4202  CG  ASP D  31      -9.125 -61.907  73.439  1.00 55.55           C
ATOM   4203  OD1 ASP D  31      -9.670 -60.884  72.977  1.00 50.06           O
ATOM   4204  OD2 ASP D  31      -9.335 -63.051  72.992  1.00 50.60           O
ATOM   4205  C   ASP D  31      -6.924 -60.107  75.967  1.00 35.59           C
ATOM   4206  O   ASP D  31      -7.509 -59.295  76.666  1.00 37.81           O
ATOM   4207  N   PHE D  32      -5.838 -60.768  76.365  1.00 34.54           N
ATOM   4208  CA  PHE D  32      -5.291 -60.607  77.722  1.00 32.55           C
ATOM   4209  CB  PHE D  32      -4.103 -61.548  77.959  1.00 29.90           C
ATOM   4210  CG  PHE D  32      -3.532 -61.484  79.356  1.00 30.03           C
ATOM   4211  CD1 PHE D  32      -3.853 -62.453  80.286  1.00 32.59           C
ATOM   4212  CE1 PHE D  32      -3.325 -62.409  81.569  1.00 30.30           C
ATOM   4213  CZ  PHE D  32      -2.457 -61.379  81.934  1.00 29.83           C
ATOM   4214  CE2 PHE D  32      -2.132 -60.411  81.009  1.00 24.97           C
ATOM   4215  CD2 PHE D  32      -2.649 -60.475  79.728  1.00 27.80           C
ATOM   4216  C   PHE D  32      -4.860 -59.167  77.965  1.00 40.50           C
ATOM   4217  O   PHE D  32      -5.172 -58.586  79.003  1.00 35.76           O
ATOM   4218  N   VAL D  33      -4.129 -58.604  77.006  1.00 30.20           N
ATOM   4219  CA  VAL D  33      -3.617 -57.241  77.128  1.00 31.90           C
ATOM   4220  CB  VAL D  33      -2.694 -56.882  75.930  1.00 35.04           C
ATOM   4221  CG1 VAL D  33      -2.329 -55.376  75.925  1.00 32.86           C
ATOM   4222  CG2 VAL D  33      -1.444 -57.727  75.979  1.00 31.05           C
ATOM   4223  C   VAL D  33      -4.752 -56.226  77.243  1.00 33.11           C
ATOM   4224  O   VAL D  33      -4.709 -55.344  78.100  1.00 36.36           O
ATOM   4225  N  AGLU D  34      -5.760 -56.359  76.388  0.48 29.14           N
ATOM   4226  CA AGLU D  34      -6.912 -55.464  76.411  0.48 32.26           C
ATOM   4227  CB AGLU D  34      -7.883 -55.792  75.270  0.48 35.68           C
ATOM   4228  CG AGLU D  34      -7.803 -54.833  74.088  0.48 41.85           C
ATOM   4229  CD AGLU D  34      -8.707 -55.236  72.931  0.48 44.79           C
ATOM   4230  OE1AGLU D  34      -8.535 -54.685  71.819  0.48 49.19           O
ATOM   4231  OE2AGLU D  34      -9.583 -56.104  73.131  0.48 41.25           O
ATOM   4232  C  AGLU D  34      -7.645 -55.536  77.742  0.48 39.42           C
ATOM   4233  O  AGLU D  34      -8.002 -54.513  78.323  0.48 37.41           O
ATOM   4234  N  BGLU D  34      -5.773 -56.368  76.406  0.52 29.14           N
ATOM   4235  CA BGLU D  34      -6.898 -55.440  76.418  0.52 32.26           C
ATOM   4236  CB BGLU D  34      -7.802 -55.675  75.203  0.52 35.78           C
ATOM   4237  CG BGLU D  34      -7.169 -55.219  73.892  0.52 39.98           C
ATOM   4238  CD BGLU D  34      -8.097 -55.342  72.693  0.52 44.75           C
ATOM   4239  OE1BGLU D  34      -9.097 -56.090  72.778  0.52 36.98           O
ATOM   4240  OE2BGLU D  34      -7.823 -54.681  71.664  0.52 46.70           O
ATOM   4241  C  BGLU D  34      -7.712 -55.541  77.705  0.52 39.45           C
ATOM   4242  O  BGLU D  34      -8.193 -54.533  78.221  0.52 37.39           O
ATOM   4243  N   GLN D  35      -7.857 -56.751  78.224  1.00 32.73           N
ATOM   4244  CA  GLN D  35      -8.663 -56.963  79.419  1.00 43.72           C
ATOM   4245  CB  GLN D  35      -9.176 -58.409  79.444  1.00 35.62           C
ATOM   4246  CG  GLN D  35      -9.971 -58.763  78.184  1.00 55.59           C
ATOM   4247  CD  GLN D  35     -10.329 -60.244  78.076  1.00 65.55           C
ATOM   4248  OE1 GLN D  35      -9.736 -61.093  78.747  1.00 73.62           O
ATOM   4249  NE2 GLN D  35     -11.291 -60.558  77.208  1.00 61.31           N
ATOM   4250  C   GLN D  35      -7.959 -56.628  80.728  1.00 40.16           C
ATOM   4251  O   GLN D  35      -8.617 -56.282  81.712  1.00 39.48           O
ATOM   4252  N   LYS D  36      -6.635 -56.702  80.753  1.00 30.59           N
ATOM   4253  CA  LYS D  36      -5.936 -56.529  82.018  1.00 37.69           C
ATOM   4254  CB  LYS D  36      -4.973 -57.701  82.224  1.00 29.07           C
ATOM   4255  CG  LYS D  36      -5.666 -59.059  82.227  1.00 35.38           C
ATOM   4256  CD  LYS D  36      -6.217 -59.363  83.614  1.00 47.18           C
ATOM   4257  CE  LYS D  36      -6.971 -60.692  83.654  1.00 48.26           C
ATOM   4258  NZ  LYS D  36      -7.584 -60.887  85.003  1.00 62.54           N
ATOM   4259  C   LYS D  36      -5.174 -55.206  82.162  1.00 36.38           C
ATOM   4260  O   LYS D  36      -4.617 -54.933  83.220  1.00 35.46           O
ATOM   4261  N   CYS D  37      -5.160 -54.378  81.122  1.00 32.29           N
ATOM   4262  CA  CYS D  37      -4.325 -53.172  81.151  1.00 34.46           C
ATOM   4263  CB  CYS D  37      -4.048 -52.686  79.716  1.00 26.03           C
ATOM   4264  SG  CYS D  37      -5.489 -52.042  78.868  1.00 31.73           S
ATOM   4265  C   CYS D  37      -4.903 -52.003  81.962  1.00 31.05           C
ATOM   4266  O   CYS D  37      -4.191 -51.044  82.238  1.00 30.86           O
ATOM   4267  N   GLU D  38      -6.176 -52.078  82.349  1.00 38.27           N
ATOM   4268  CA  GLU D  38      -6.863 -50.900  82.902  1.00 36.83           C
ATOM   4269  CB  GLU D  38      -8.328 -51.221  83.241  1.00 49.73           C
ATOM   4270  CG  GLU D  38      -8.564 -51.784  84.642  1.00 61.02           C
ATOM   4271  CD  GLU D  38      -9.797 -52.688  84.731  1.00 77.68           C
ATOM   4272  OE1 GLU D  38     -10.807 -52.387  84.059  1.00 81.16           O
ATOM   4273  OE2 GLU D  38      -9.766 -53.692  85.481  1.00 66.71           O
ATOM   4274  C   GLU D  38      -6.149 -50.357  84.131  1.00 42.02           C
ATOM   4275  O   GLU D  38      -6.186 -49.163  84.401  1.00 36.28           O
ATOM   4276  N   VAL D  39      -5.445 -51.237  84.834  1.00 37.82           N
ATOM   4277  CA  VAL D  39      -4.819 -50.886  86.097  1.00 38.47           C
ATOM   4278  CB  VAL D  39      -4.731 -52.136  87.006  1.00 40.19           C
ATOM   4279  CG1 VAL D  39      -3.470 -52.931  86.731  1.00 30.29           C
ATOM   4280  CG2 VAL D  39      -4.793 -51.740  88.424  1.00 51.39           C
ATOM   4281  C   VAL D  39      -3.427 -50.270  85.901  1.00 40.41           C
ATOM   4282  O   VAL D  39      -2.821 -49.734  86.845  1.00 35.92           O
ATOM   4283  N   PHE D  40      -2.931 -50.314  84.665  1.00 28.94           N
ATOM   4284  CA  PHE D  40      -1.557 -49.898  84.391  1.00 34.74           C
ATOM   4285  CB  PHE D  40      -0.977 -50.742  83.238  1.00 29.28           C
ATOM   4286  CG  PHE D  40      -0.615 -52.124  83.645  1.00 25.16           C
ATOM   4287  CD1 PHE D  40       0.705 -52.460  83.905  1.00 24.22           C
ATOM   4288  CE1 PHE D  40       1.040 -53.742  84.301  1.00 30.80           C
ATOM   4289  CZ  PHE D  40       0.053 -54.700  84.447  1.00 26.93           C
ATOM   4290  CE2 PHE D  40      -1.266 -54.377  84.195  1.00 28.00           C
ATOM   4291  CD2 PHE D  40      -1.597 -53.093  83.802  1.00 27.24           C
ATOM   4292  C   PHE D  40      -1.460 -48.399  84.086  1.00 37.49           C
ATOM   4293  O   PHE D  40      -1.764 -47.948  82.968  1.00 33.17           O
ATOM   4294  N   ASP D  41      -1.050 -47.632  85.095  1.00 30.91           N
ATOM   4295  CA  ASP D  41      -0.879 -46.187  84.953  1.00 37.49           C
ATOM   4296  CB  ASP D  41      -1.055 -45.472  86.297  1.00 35.00           C
ATOM   4297  CG  ASP D  41      -2.409 -45.716  86.915  1.00 39.87           C
ATOM   4298  OD1 ASP D  41      -3.385 -45.862  86.160  1.00 38.35           O
ATOM   4299  OD2 ASP D  41      -2.492 -45.754  88.164  1.00 48.15           O
ATOM   4300  C   ASP D  41       0.484 -45.832  84.386  1.00 33.18           C
ATOM   4301  O   ASP D  41       1.495 -46.485  84.671  1.00 30.95           O
ATOM   4302  N   ASP D  42       0.511 -44.764  83.604  1.00 30.94           N
ATOM   4303  CA  ASP D  42       1.739 -44.334  82.970  1.00 32.52           C
ATOM   4304  CB  ASP D  42       1.415 -43.503  81.736  1.00 34.81           C
ATOM   4305  CG  ASP D  42       2.646 -43.108  80.980  1.00 40.76           C
ATOM   4306  OD1 ASP D  42       3.671 -43.820  81.106  1.00 35.94           O
ATOM   4307  OD2 ASP D  42       2.584 -42.092  80.264  1.00 40.53           O
ATOM   4308  C   ASP D  42       2.620 -43.537  83.939  1.00 42.17           C
ATOM   4309  O   ASP D  42       2.822 -42.326  83.765  1.00 37.16           O
ATOM   4310  N   GLU D  43       3.120 -44.226  84.964  1.00 34.74           N
ATOM   4311  CA  GLU D  43       3.961 -43.628  85.999  1.00 30.22           C
ATOM   4312  CB  GLU D  43       3.162 -43.390  87.280  1.00 39.24           C
ATOM   4313  CG  GLU D  43       1.800 -42.792  87.019  1.00 47.89           C
ATOM   4314  CD  GLU D  43       1.252 -42.062  88.208  1.00 71.12           C
ATOM   4315  OE1 GLU D  43       1.662 -42.395  89.342  1.00 81.07           O
ATOM   4316  OE2 GLU D  43       0.403 -41.166  88.007  1.00 81.76           O
ATOM   4317  C   GLU D  43       5.146 -44.531  86.290  1.00 34.12           C
ATOM   4318  O   GLU D  43       5.110 -45.739  86.033  1.00 33.85           O
ATOM   4319  N   GLU D  44       6.201 -43.938  86.825  1.00 27.36           N
ATOM   4320  CA  GLU D  44       7.435 -44.659  87.092  1.00 32.87           C
ATOM   4321  CB  GLU D  44       8.506 -43.661  87.538  1.00 38.97           C
ATOM   4322  CG  GLU D  44       9.861 -44.256  87.806  1.00 43.44           C
ATOM   4323  CD  GLU D  44      10.883 -43.188  88.125  1.00 59.52           C
ATOM   4324  OE1 GLU D  44      11.005 -42.802  89.315  1.00 51.37           O
ATOM   4325  OE2 GLU D  44      11.556 -42.727  87.173  1.00 60.11           O
ATOM   4326  C   GLU D  44       7.244 -45.762  88.149  1.00 38.30           C
ATOM   4327  O   GLU D  44       7.708 -46.896  87.981  1.00 30.61           O
ATOM   4328  N   GLU D  45       6.562 -45.427  89.238  1.00 31.28           N
ATOM   4329  CA  GLU D  45       6.331 -46.409  90.296  1.00 29.21           C
ATOM   4330  CB  GLU D  45       5.863 -45.720  91.584  1.00 28.75           C
ATOM   4331  CG  GLU D  45       5.668 -46.700  92.747  1.00 35.50           C
ATOM   4332  CD  GLU D  45       5.355 -45.998  94.061  1.00 40.21           C
ATOM   4333  OE1 GLU D  45       6.061 -45.023  94.404  1.00 40.35           O
ATOM   4334  OE2 GLU D  45       4.388 -46.408  94.730  1.00 39.29           O
ATOM   4335  C   GLU D  45       5.316 -47.456  89.842  1.00 29.02           C
ATOM   4336  O   GLU D  45       4.274 -47.121  89.265  1.00 33.20           O
ATOM   4337  N   SER D  46       5.624 -48.723  90.092  1.00 30.29           N
ATOM   4338  CA  SER D  46       4.705 -49.806  89.746  1.00 28.03           C
ATOM   4339  CB  SER D  46       5.486 -50.988  89.174  1.00 31.09           C
ATOM   4340  OG  SER D  46       5.963 -50.688  87.872  1.00 34.30           O
ATOM   4341  C   SER D  46       3.884 -50.258  90.953  1.00 31.64           C
ATOM   4342  O   SER D  46       4.366 -50.206  92.076  1.00 32.14           O
ATOM   4343  N   LYS D  47       2.652 -50.706  90.718  1.00 32.44           N
ATOM   4344  CA  LYS D  47       1.816 -51.249  91.788  1.00 31.04           C
ATOM   4345  CB  LYS D  47       0.341 -51.019  91.489  1.00 27.56           C
ATOM   4346  CG  LYS D  47       0.005 -49.631  90.958  1.00 35.87           C
ATOM   4347  CD  LYS D  47      -1.448 -49.590  90.499  1.00 34.71           C
ATOM   4348  CE  LYS D  47      -1.853 -48.200  90.006  1.00 43.97           C
ATOM   4349  NZ  LYS D  47      -3.165 -48.239  89.272  1.00 34.57           N
ATOM   4350  C   LYS D  47       2.066 -52.746  91.973  1.00 37.72           C
ATOM   4351  O   LYS D  47       2.469 -53.443  91.030  1.00 29.05           O
ATOM   4352  N   LEU D  48       1.802 -53.251  93.179  1.00 29.85           N
ATOM   4353  CA  LEU D  48       1.990 -54.675  93.450  1.00 31.25           C
ATOM   4354  CB  LEU D  48       1.702 -55.003  94.925  1.00 24.22           C
ATOM   4355  CG  LEU D  48       2.553 -54.232  95.924  1.00 27.35           C
ATOM   4356  CD1 LEU D  48       1.988 -54.401  97.353  1.00 33.21           C
ATOM   4357  CD2 LEU D  48       4.005 -54.658  95.834  1.00 25.41           C
ATOM   4358  C   LEU D  48       1.098 -55.520  92.538  1.00 30.87           C
ATOM   4359  O   LEU D  48       1.479 -56.623  92.132  1.00 27.88           O
ATOM   4360  N   THR D  49      -0.083 -55.006  92.200  1.00 27.31           N
ATOM   4361  CA  THR D  49      -0.973 -55.767  91.332  1.00 33.13           C
ATOM   4362  CB  THR D  49      -2.326 -55.079  91.193  1.00 38.66           C
ATOM   4363  OG1 THR D  49      -2.118 -53.720  90.792  1.00 34.95           O
ATOM   4364  CG2 THR D  49      -3.078 -55.098  92.538  1.00 39.83           C
ATOM   4365  C   THR D  49      -0.372 -56.002  89.923  1.00 36.53           C
ATOM   4366  O   THR D  49      -0.786 -56.930  89.229  1.00 28.41           O
ATOM   4367  N   TYR D  50       0.610 -55.198  89.513  1.00 28.64           N
ATOM   4368  CA  TYR D  50       1.216 -55.391  88.180  1.00 26.88           C
ATOM   4369  CB  TYR D  50       2.246 -54.304  87.846  1.00 27.81           C
ATOM   4370  CG  TYR D  50       1.696 -52.897  87.681  1.00 28.67           C
ATOM   4371  CD1 TYR D  50       2.547 -51.831  87.402  1.00 33.07           C
ATOM   4372  CE1 TYR D  50       2.065 -50.552  87.252  1.00 26.27           C
ATOM   4373  CZ  TYR D  50       0.715 -50.329  87.377  1.00 32.61           C
ATOM   4374  OH  TYR D  50       0.218 -49.057  87.231  1.00 33.50           O
ATOM   4375  CE2 TYR D  50      -0.153 -51.374  87.641  1.00 26.41           C
ATOM   4376  CD2 TYR D  50       0.343 -52.643  87.784  1.00 27.76           C
ATOM   4377  C   TYR D  50       1.897 -56.750  88.120  1.00 27.03           C
ATOM   4378  O   TYR D  50       1.842 -57.444  87.108  1.00 29.79           O
ATOM   4379  N   THR D  51       2.543 -57.111  89.226  1.00 29.88           N
ATOM   4380  CA  THR D  51       3.303 -58.345  89.335  1.00 29.08           C
ATOM   4381  CB  THR D  51       4.140 -58.363  90.639  1.00 34.57           C
ATOM   4382  OG1 THR D  51       4.994 -57.214  90.668  1.00 27.87           O
ATOM   4383  CG2 THR D  51       5.003 -59.622  90.726  1.00 34.11           C
ATOM   4384  C   THR D  51       2.375 -59.558  89.293  1.00 35.17           C
ATOM   4385  O   THR D  51       2.687 -60.571  88.658  1.00 32.31           O
ATOM   4386  N   GLU D  52       1.235 -59.450  89.971  1.00 31.37           N
ATOM   4387  CA  GLU D  52       0.251 -60.526  89.978  1.00 30.62           C
ATOM   4388  CB  GLU D  52      -0.895 -60.213  90.945  1.00 31.21           C
ATOM   4389  CG  GLU D  52      -0.458 -60.152  92.398  1.00 35.71           C
ATOM   4390  CD  GLU D  52      -1.512 -59.570  93.349  1.00 44.62           C
ATOM   4391  OE1 GLU D  52      -2.462 -58.897  92.893  1.00 42.14           O
ATOM   4392  OE2 GLU D  52      -1.377 -59.788  94.572  1.00 47.79           O
ATOM   4393  C   GLU D  52      -0.276 -60.740  88.558  1.00 31.88           C
ATOM   4394  O   GLU D  52      -0.433 -61.872  88.103  1.00 28.35           O
ATOM   4395  N   ILE D  53      -0.525 -59.646  87.852  1.00 29.99           N
ATOM   4396  CA  ILE D  53      -1.024 -59.740  86.492  1.00 29.67           C
ATOM   4397  CB  ILE D  53      -1.516 -58.362  86.003  1.00 31.83           C
ATOM   4398  CG1 ILE D  53      -2.667 -57.904  86.908  1.00 37.93           C
ATOM   4399  CD1 ILE D  53      -3.213 -56.511  86.599  1.00 28.07           C
ATOM   4400  CG2 ILE D  53      -1.971 -58.425  84.539  1.00 30.59           C
ATOM   4401  C   ILE D  53       0.051 -60.313  85.571  1.00 31.10           C
ATOM   4402  O   ILE D  53      -0.248 -61.066  84.637  1.00 32.51           O
ATOM   4403  N   HIS D  54       1.307 -59.982  85.846  1.00 28.12           N
ATOM   4404  CA  HIS D  54       2.408 -60.540  85.069  1.00 29.09           C
ATOM   4405  CB  HIS D  54       3.732 -59.914  85.490  1.00 26.66           C
ATOM   4406  CG  HIS D  54       4.850 -60.161  84.533  1.00 29.05           C
ATOM   4407  ND1 HIS D  54       6.162 -60.281  84.941  1.00 31.41           N
ATOM   4408  CE1 HIS D  54       6.933 -60.477  83.886  1.00 32.50           C
ATOM   4409  NE2 HIS D  54       6.169 -60.478  82.805  1.00 34.52           N
ATOM   4410  CD2 HIS D  54       4.862 -60.280  83.181  1.00 28.81           C
ATOM   4411  C   HIS D  54       2.468 -62.056  85.239  1.00 35.47           C
ATOM   4412  O   HIS D  54       2.741 -62.795  84.297  1.00 26.16           O
ATOM   4413  N   GLN D  55       2.204 -62.527  86.449  1.00 34.24           N
ATOM   4414  CA  GLN D  55       2.219 -63.961  86.696  1.00 33.65           C
ATOM   4415  CB  GLN D  55       2.040 -64.254  88.191  1.00 37.66           C
ATOM   4416  CG  GLN D  55       3.363 -64.260  88.918  1.00 39.24           C
ATOM   4417  CD  GLN D  55       4.304 -65.333  88.381  1.00 45.37           C
ATOM   4418  OE1 GLN D  55       5.511 -65.117  88.272  1.00 52.91           O
ATOM   4419  NE2 GLN D  55       3.751 -66.497  88.048  1.00 52.33           N
ATOM   4420  C   GLN D  55       1.155 -64.677  85.879  1.00 26.31           C
ATOM   4421  O   GLN D  55       1.414 -65.749  85.338  1.00 34.03           O
ATOM   4422  N   GLU D  56      -0.027 -64.076  85.780  1.00 23.18           N
ATOM   4423  CA  GLU D  56      -1.091 -64.584  84.922  1.00 27.96           C
ATOM   4424  CB  GLU D  56      -2.352 -63.737  85.046  1.00 26.44           C
ATOM   4425  CG  GLU D  56      -3.012 -63.658  86.403  1.00 43.60           C
ATOM   4426  CD  GLU D  56      -4.267 -62.812  86.303  1.00 52.97           C
ATOM   4427  OE1 GLU D  56      -4.294 -61.699  86.872  1.00 50.99           O
ATOM   4428  OE2 GLU D  56      -5.210 -63.242  85.602  1.00 60.40           O
ATOM   4429  C   GLU D  56      -0.689 -64.585  83.440  1.00 30.22           C
ATOM   4430  O   GLU D  56      -1.084 -65.461  82.680  1.00 33.36           O
ATOM   4431  N   TYR D  57       0.050 -63.559  83.036  1.00 27.39           N
ATOM   4432  CA  TYR D  57       0.502 -63.445  81.650  1.00 24.66           C
ATOM   4433  CB  TYR D  57       1.126 -62.069  81.388  1.00 25.60           C
ATOM   4434  CG  TYR D  57       1.586 -61.881  79.953  1.00 25.01           C
ATOM   4435  CD1 TYR D  57       0.680 -61.596  78.951  1.00 28.50           C
ATOM   4436  CE1 TYR D  57       1.095 -61.415  77.633  1.00 25.83           C
ATOM   4437  CZ  TYR D  57       2.440 -61.522  77.331  1.00 28.17           C
ATOM   4438  OH  TYR D  57       2.881 -61.346  76.037  1.00 28.18           O
ATOM   4439  CE2 TYR D  57       3.356 -61.795  78.314  1.00 28.02           C
ATOM   4440  CD2 TYR D  57       2.925 -61.966  79.620  1.00 27.56           C
ATOM   4441  C   TYR D  57       1.501 -64.545  81.339  1.00 29.80           C
ATOM   4442  O   TYR D  57       1.441 -65.163  80.273  1.00 29.65           O
ATOM   4443  N   LYS D  58       2.423 -64.776  82.269  1.00 21.30           N
ATOM   4444  CA  LYS D  58       3.412 -65.833  82.125  1.00 27.74           C
ATOM   4445  CB  LYS D  58       4.326 -65.886  83.337  1.00 33.55           C
ATOM   4446  CG  LYS D  58       5.317 -64.751  83.442  1.00 47.05           C
ATOM   4447  CD  LYS D  58       6.669 -65.312  83.861  1.00 58.66           C
ATOM   4448  CE  LYS D  58       7.401 -64.364  84.771  1.00 53.27           C
ATOM   4449  NZ  LYS D  58       6.635 -64.265  86.031  1.00 59.08           N
ATOM   4450  C   LYS D  58       2.757 -67.191  81.939  1.00 37.40           C
ATOM   4451  O   LYS D  58       3.234 -68.020  81.172  1.00 30.23           O
ATOM   4452  N   GLU D  59       1.669 -67.423  82.660  1.00 30.46           N
ATOM   4453  CA  GLU D  59       0.993 -68.712  82.591  1.00 34.56           C
ATOM   4454  CB  GLU D  59       0.002 -68.851  83.752  1.00 30.25           C
ATOM   4455  CG  GLU D  59       0.721 -69.145  85.066  1.00 39.92           C
ATOM   4456  CD  GLU D  59      -0.164 -68.978  86.291  1.00 58.86           C
ATOM   4457  OE1 GLU D  59      -1.407 -68.938  86.136  1.00 57.15           O
ATOM   4458  OE2 GLU D  59       0.392 -68.881  87.410  1.00 59.57           O
ATOM   4459  C   GLU D  59       0.287 -68.900  81.257  1.00 36.91           C
ATOM   4460  O   GLU D  59       0.247 -70.010  80.710  1.00 30.94           O
ATOM   4461  N   LEU D  60      -0.278 -67.817  80.736  1.00 30.57           N
ATOM   4462  CA  LEU D  60      -0.918 -67.871  79.425  1.00 31.60           C
ATOM   4463  CB  LEU D  60      -1.644 -66.562  79.122  1.00 34.95           C
ATOM   4464  CG  LEU D  60      -2.185 -66.362  77.707  1.00 34.77           C
ATOM   4465  CD1 LEU D  60      -3.257 -67.396  77.338  1.00 26.27           C
ATOM   4466  CD2 LEU D  60      -2.713 -64.948  77.549  1.00 28.48           C
ATOM   4467  C   LEU D  60       0.118 -68.158  78.348  1.00 35.48           C
ATOM   4468  O   LEU D  60      -0.078 -69.019  77.483  1.00 29.67           O
ATOM   4469  N   VAL D  61       1.219 -67.417  78.398  1.00 29.85           N
ATOM   4470  CA  VAL D  61       2.289 -67.605  77.417  1.00 35.95           C
ATOM   4471  CB  VAL D  61       3.452 -66.629  77.662  1.00 32.56           C
ATOM   4472  CG1 VAL D  61       4.705 -67.078  76.906  1.00 21.77           C
ATOM   4473  CG2 VAL D  61       3.034 -65.213  77.281  1.00 27.17           C
ATOM   4474  C   VAL D  61       2.817 -69.044  77.416  1.00 28.39           C
ATOM   4475  O   VAL D  61       2.982 -69.638  76.353  1.00 28.89           O
ATOM   4476  N  AGLU D  62       3.067 -69.622  78.588  0.34 32.85           N
ATOM   4477  CA AGLU D  62       3.598 -70.983  78.605  0.34 30.48           C
ATOM   4478  CB AGLU D  62       4.204 -71.326  79.973  0.34 37.50           C
ATOM   4479  CG AGLU D  62       3.348 -71.051  81.194  0.34 37.06           C
ATOM   4480  CD AGLU D  62       4.180 -71.044  82.471  0.34 45.11           C
ATOM   4481  OE1AGLU D  62       3.683 -70.593  83.526  0.34 41.61           O
ATOM   4482  OE2AGLU D  62       5.346 -71.490  82.412  0.34 49.55           O
ATOM   4483  C  AGLU D  62       2.537 -72.012  78.199  0.34 33.85           C
ATOM   4484  O  AGLU D  62       2.873 -73.089  77.711  0.34 32.74           O
ATOM   4485  N  BGLU D  62       3.076 -69.598  78.603  0.66 32.86           N
ATOM   4486  CA BGLU D  62       3.548 -70.979  78.709  0.66 30.31           C
ATOM   4487  CB BGLU D  62       3.820 -71.367  80.165  0.66 36.65           C
ATOM   4488  CG BGLU D  62       4.353 -72.795  80.328  0.66 37.15           C
ATOM   4489  CD BGLU D  62       4.646 -73.170  81.781  0.66 48.80           C
ATOM   4490  OE1BGLU D  62       4.036 -72.570  82.695  0.66 46.66           O
ATOM   4491  OE2BGLU D  62       5.490 -74.065  82.005  0.66 55.62           O
ATOM   4492  C  BGLU D  62       2.533 -71.942  78.105  0.66 33.93           C
ATOM   4493  O  BGLU D  62       2.890 -72.895  77.409  0.66 31.96           O
ATOM   4494  N   LYS D  63       1.261 -71.670  78.359  1.00 30.73           N
ATOM   4495  CA  LYS D  63       0.190 -72.546  77.901  1.00 33.90           C
ATOM   4496  CB  LYS D  63      -1.137 -72.109  78.495  1.00 32.45           C
ATOM   4497  CG  LYS D  63      -2.206 -73.172  78.424  1.00 39.44           C
ATOM   4498  CD  LYS D  63      -3.415 -72.672  77.676  1.00 50.13           C
ATOM   4499  CE  LYS D  63      -4.150 -71.608  78.461  1.00 51.31           C
ATOM   4500  NZ  LYS D  63      -5.167 -70.914  77.609  1.00 65.39           N
ATOM   4501  C   LYS D  63       0.084 -72.559  76.372  1.00 34.43           C
ATOM   4502  O   LYS D  63      -0.030 -73.619  75.752  1.00 26.04           O
ATOM   4503  N   LEU D  64       0.105 -71.367  75.782  1.00 32.69           N
ATOM   4504  CA  LEU D  64       0.025 -71.219  74.333  1.00 27.99           C
ATOM   4505  CB  LEU D  64       0.020 -69.741  73.948  1.00 29.60           C
ATOM   4506  CG  LEU D  64      -1.176 -68.920  74.427  1.00 34.44           C
ATOM   4507  CD1 LEU D  64      -1.032 -67.444  74.075  1.00 31.97           C
ATOM   4508  CD2 LEU D  64      -2.471 -69.496  73.888  1.00 26.97           C
ATOM   4509  C   LEU D  64       1.182 -71.945  73.650  1.00 26.08           C
ATOM   4510  O   LEU D  64       0.984 -72.626  72.639  1.00 32.40           O
ATOM   4511  N   LEU D  65       2.384 -71.793  74.202  1.00 26.41           N
ATOM   4512  CA  LEU D  65       3.583 -72.399  73.617  1.00 26.57           C
ATOM   4513  CB  LEU D  65       4.840 -71.829  74.262  1.00 24.58           C
ATOM   4514  CG  LEU D  65       5.214 -70.434  73.756  1.00 31.08           C
ATOM   4515  CD1 LEU D  65       5.643 -70.519  72.288  1.00 30.64           C
ATOM   4516  CD2 LEU D  65       6.300 -69.815  74.650  1.00 33.48           C
ATOM   4517  C   LEU D  65       3.587 -73.918  73.752  1.00 32.23           C
ATOM   4518  O   LEU D  65       3.973 -74.623  72.823  1.00 27.06           O
ATOM   4519  N   GLU D  66       3.178 -74.428  74.915  1.00 27.93           N
ATOM   4520  CA  GLU D  66       3.105 -75.879  75.084  1.00 28.15           C
ATOM   4521  CB  GLU D  66       2.752 -76.242  76.532  1.00 31.49           C
ATOM   4522  CG  GLU D  66       3.946 -76.097  77.467  1.00 45.76           C
ATOM   4523  CD  GLU D  66       3.625 -76.392  78.932  1.00 60.83           C
ATOM   4524  OE1 GLU D  66       2.457 -76.714  79.249  1.00 55.48           O
ATOM   4525  OE2 GLU D  66       4.554 -76.307  79.764  1.00 64.15           O
ATOM   4526  C   GLU D  66       2.110 -76.485  74.105  1.00 26.08           C
ATOM   4527  O   GLU D  66       2.406 -77.499  73.482  1.00 32.14           O
ATOM   4528  N   SER D  67       0.949 -75.855  73.943  1.00 24.57           N
ATOM   4529  CA  SER D  67      -0.045 -76.363  73.007  1.00 32.24           C
ATOM   4530  CB  SER D  67      -1.302 -75.497  73.009  1.00 30.97           C
ATOM   4531  OG  SER D  67      -1.945 -75.551  74.274  1.00 39.73           O
ATOM   4532  C   SER D  67       0.548 -76.412  71.608  1.00 39.51           C
ATOM   4533  O   SER D  67       0.323 -77.361  70.853  1.00 24.94           O
ATOM   4534  N   TYR D  68       1.320 -75.385  71.269  1.00 27.06           N
ATOM   4535  CA  TYR D  68       1.906 -75.306  69.939  1.00 32.30           C
ATOM   4536  CB  TYR D  68       2.529 -73.919  69.719  1.00 35.11           C
ATOM   4537  CG  TYR D  68       3.687 -73.885  68.739  1.00 31.40           C
ATOM   4538  CD1 TYR D  68       3.474 -74.032  67.385  1.00 31.00           C
ATOM   4539  CE1 TYR D  68       4.533 -73.972  66.473  1.00 32.02           C
ATOM   4540  CZ  TYR D  68       5.812 -73.755  66.933  1.00 31.32           C
ATOM   4541  OH  TYR D  68       6.859 -73.708  66.048  1.00 35.74           O
ATOM   4542  CE2 TYR D  68       6.052 -73.600  68.286  1.00 34.52           C
ATOM   4543  CD2 TYR D  68       4.986 -73.659  69.179  1.00 37.92           C
ATOM   4544  C   TYR D  68       2.942 -76.406  69.745  1.00 27.25           C
ATOM   4545  O   TYR D  68       2.932 -77.105  68.734  1.00 29.36           O
ATOM   4546  N   LEU D  69       3.820 -76.569  70.728  1.00 26.25           N
ATOM   4547  CA  LEU D  69       4.901 -77.540  70.620  1.00 31.25           C
ATOM   4548  CB  LEU D  69       5.839 -77.438  71.825  1.00 28.67           C
ATOM   4549  CG  LEU D  69       6.751 -76.203  71.896  1.00 35.17           C
ATOM   4550  CD1 LEU D  69       7.744 -76.351  73.031  1.00 33.91           C
ATOM   4551  CD2 LEU D  69       7.485 -75.976  70.580  1.00 33.88           C
ATOM   4552  C   LEU D  69       4.339 -78.960  70.509  1.00 35.54           C
ATOM   4553  O   LEU D  69       4.859 -79.785  69.761  1.00 26.71           O
ATOM   4554  N  ALYS D  70       3.269 -79.250  71.240  0.43 30.16           N
ATOM   4555  CA ALYS D  70       2.695 -80.593  71.185  0.43 28.32           C
ATOM   4556  CB ALYS D  70       1.884 -80.869  72.451  0.43 31.09           C
ATOM   4557  CG ALYS D  70       2.741 -81.231  73.667  0.43 31.77           C
ATOM   4558  CD ALYS D  70       1.866 -81.669  74.841  0.43 30.88           C
ATOM   4559  CE ALYS D  70       2.678 -82.321  75.944  0.43 37.10           C
ATOM   4560  NZ ALYS D  70       1.788 -82.937  76.969  0.43 32.24           N
ATOM   4561  C  ALYS D  70       1.834 -80.814  69.933  0.43 26.11           C
ATOM   4562  O  ALYS D  70       1.734 -81.934  69.428  0.43 30.05           O
ATOM   4563  N  BLYS D  70       3.269 -79.220  71.259  0.57 30.13           N
ATOM   4564  CA BLYS D  70       2.624 -80.533  71.266  0.57 28.36           C
ATOM   4565  CB BLYS D  70       1.598 -80.609  72.394  0.57 30.05           C
ATOM   4566  CG BLYS D  70       0.751 -81.880  72.373  0.57 31.54           C
ATOM   4567  CD BLYS D  70      -0.020 -82.017  73.669  0.57 26.44           C
ATOM   4568  CE BLYS D  70      -1.137 -83.030  73.547  0.57 40.84           C
ATOM   4569  NZ BLYS D  70      -0.714 -84.200  72.746  0.57 38.08           N
ATOM   4570  C  BLYS D  70       1.943 -80.857  69.941  0.57 26.05           C
ATOM   4571  O  BLYS D  70       2.119 -81.947  69.389  0.57 30.82           O
ATOM   4572  N  AGLU D  71       1.231 -79.746  69.423  0.43 24.55           N
ATOM   4573  CA AGLU D  71       0.357 -79.845  68.260  0.43 28.00           C
ATOM   4574  CB AGLU D  71      -0.513 -78.589  68.154  0.43 31.54           C
ATOM   4575  CG AGLU D  71      -1.734 -78.728  67.256  0.43 36.93           C
ATOM   4576  CD AGLU D  71      -2.793 -77.665  67.530  0.43 44.56           C
ATOM   4577  OE1AGLU D  71      -2.424 -76.498  67.798  0.43 49.03           O
ATOM   4578  OE2AGLU D  71      -3.999 -78.000  67.489  0.43 48.21           O
ATOM   4579  C  AGLU D  71       1.160 -80.061  66.965  0.43 31.86           C
ATOM   4580  O  AGLU D  71       0.721 -80.780  66.058  0.43 26.73           O
ATOM   4581  N  BGLU D  71       1.152 -79.913  69.443  0.57 24.18           N
ATOM   4582  CA BGLU D  71       0.407 -80.133  68.218  0.57 27.95           C
ATOM   4583  CB BGLU D  71      -0.542 -78.967  67.941  0.57 31.62           C
ATOM   4584  CG BGLU D  71      -1.312 -79.100  66.622  0.57 30.64           C
ATOM   4585  CD BGLU D  71      -2.277 -80.281  66.618  0.57 41.06           C
ATOM   4586  OE1BGLU D  71      -2.191 -81.130  65.700  0.57 41.86           O
ATOM   4587  OE2BGLU D  71      -3.123 -80.361  67.537  0.57 47.18           O
ATOM   4588  C  BGLU D  71       1.358 -80.333  67.037  0.57 32.13           C
ATOM   4589  O  BGLU D  71       1.215 -81.287  66.267  0.57 23.61           O
ATOM   4590  N   ILE D  72       2.340 -79.446  66.905  1.00 30.27           N
ATOM   4591  CA  ILE D  72       3.239 -79.518  65.752  1.00 24.25           C
ATOM   4592  CB  ILE D  72       3.977 -78.165  65.526  1.00 31.10           C
ATOM   4593  CG1 ILE D  72       2.983 -77.074  65.126  1.00 27.96           C
ATOM   4594  CD1 ILE D  72       2.189 -77.389  63.854  1.00 29.57           C
ATOM   4595  CG2 ILE D  72       5.042 -78.286  64.435  1.00 32.66           C
ATOM   4596  C   ILE D  72       4.257 -80.646  65.925  1.00 31.29           C
ATOM   4597  O   ILE D  72       4.729 -81.233  64.950  1.00 31.03           O
ATOM   4598  N   GLY D  73       4.578 -80.980  67.166  1.00 26.82           N
ATOM   4599  CA  GLY D  73       5.539 -82.047  67.401  1.00 26.19           C
ATOM   4600  C   GLY D  73       6.960 -81.530  67.293  1.00 31.38           C
ATOM   4601  O   GLY D  73       7.680 -81.792  66.324  1.00 26.84           O
ATOM   4602  N   ILE D  74       7.340 -80.751  68.291  1.00 27.31           N
ATOM   4603  CA  ILE D  74       8.676 -80.175  68.421  1.00 26.58           C
ATOM   4604  CB  ILE D  74       8.711 -78.672  68.040  1.00 33.26           C
ATOM   4605  CG1 ILE D  74       8.334 -78.455  66.568  1.00 27.83           C
ATOM   4606  CD1 ILE D  74       7.905 -77.019  66.269  1.00 26.43           C
ATOM   4607  CG2 ILE D  74      10.078 -78.042  68.381  1.00 31.93           C
ATOM   4608  C   ILE D  74       9.062 -80.344  69.875  1.00 25.91           C
ATOM   4609  O   ILE D  74       8.314 -79.911  70.741  1.00 32.15           O
ATOM   4610  N   ASN D  75      10.194 -80.973  70.171  1.00 26.99           N
ATOM   4611  CA  ASN D  75      10.510 -81.193  71.581  1.00 38.35           C
ATOM   4612  CB  ASN D  75      11.345 -82.467  71.772  1.00 45.12           C
ATOM   4613  CG  ASN D  75      12.647 -82.450  70.991  1.00 48.68           C
ATOM   4614  OD1 ASN D  75      13.403 -81.484  71.048  1.00 58.01           O
ATOM   4615  ND2 ASN D  75      12.923 -83.534  70.269  1.00 49.83           N
ATOM   4616  C   ASN D  75      11.211 -79.966  72.172  1.00 42.00           C
ATOM   4617  O   ASN D  75      11.600 -79.051  71.444  1.00 31.30           O
ATOM   4618  N   GLU D  76      11.365 -79.927  73.491  1.00 38.47           N
ATOM   4619  CA  GLU D  76      11.875 -78.711  74.114  1.00 40.16           C
ATOM   4620  CB  GLU D  76      11.712 -78.775  75.638  1.00 42.77           C
ATOM   4621  CG  GLU D  76      10.317 -78.379  76.111  1.00 49.33           C
ATOM   4622  CD  GLU D  76      10.173 -78.400  77.635  1.00 73.10           C
ATOM   4623  OE1 GLU D  76      11.191 -78.592  78.338  1.00 61.29           O
ATOM   4624  OE2 GLU D  76       9.035 -78.227  78.126  1.00 74.84           O
ATOM   4625  C   GLU D  76      13.334 -78.423  73.748  1.00 33.41           C
ATOM   4626  O   GLU D  76      13.710 -77.257  73.616  1.00 37.94           O
ATOM   4627  N   ASP D  77      14.149 -79.468  73.594  1.00 33.21           N
ATOM   4628  CA  ASP D  77      15.567 -79.291  73.248  1.00 38.94           C
ATOM   4629  CB  ASP D  77      16.298 -80.634  73.129  1.00 41.00           C
ATOM   4630  CG  ASP D  77      16.645 -81.244  74.480  1.00 67.38           C
ATOM   4631  OD1 ASP D  77      16.261 -80.671  75.522  1.00 66.29           O
ATOM   4632  OD2 ASP D  77      17.310 -82.304  74.497  1.00 75.51           O
ATOM   4633  C   ASP D  77      15.675 -78.541  71.928  1.00 40.26           C
ATOM   4634  O   ASP D  77      16.509 -77.648  71.762  1.00 38.58           O
ATOM   4635  N   GLN D  78      14.816 -78.923  70.990  1.00 34.46           N
ATOM   4636  CA  GLN D  78      14.767 -78.305  69.668  1.00 36.09           C
ATOM   4637  CB  GLN D  78      13.824 -79.067  68.756  1.00 39.94           C
ATOM   4638  CG  GLN D  78      14.476 -80.039  67.843  1.00 51.93           C
ATOM   4639  CD  GLN D  78      13.476 -80.609  66.863  1.00 60.07           C
ATOM   4640  OE1 GLN D  78      12.483 -81.236  67.257  1.00 62.98           O
ATOM   4641  NE2 GLN D  78      13.711 -80.366  65.582  1.00 48.36           N
ATOM   4642  C   GLN D  78      14.299 -76.874  69.755  1.00 28.05           C
ATOM   4643  O   GLN D  78      14.827 -75.982  69.089  1.00 33.35           O
ATOM   4644  N   PHE D  79      13.272 -76.670  70.566  1.00 29.29           N
ATOM   4645  CA  PHE D  79      12.740 -75.340  70.795  1.00 35.34           C
ATOM   4646  CB  PHE D  79      11.505 -75.409  71.687  1.00 28.51           C
ATOM   4647  CG  PHE D  79      10.937 -74.066  72.042  1.00 43.24           C
ATOM   4648  CD1 PHE D  79      10.210 -73.340  71.113  1.00 30.53           C
ATOM   4649  CE1 PHE D  79       9.688 -72.084  71.441  1.00 30.37           C
ATOM   4650  CZ  PHE D  79       9.883 -71.568  72.715  1.00 26.71           C
ATOM   4651  CE2 PHE D  79      10.605 -72.283  73.641  1.00 38.61           C
ATOM   4652  CD2 PHE D  79      11.124 -73.529  73.313  1.00 35.92           C
ATOM   4653  C   PHE D  79      13.821 -74.453  71.413  1.00 41.62           C
ATOM   4654  O   PHE D  79      13.981 -73.292  71.022  1.00 31.29           O
ATOM   4655  N   GLN D  80      14.572 -75.008  72.363  1.00 37.94           N
ATOM   4656  CA  GLN D  80      15.698 -74.285  72.937  1.00 32.68           C
ATOM   4657  CB  GLN D  80      16.360 -75.067  74.071  1.00 38.89           C
ATOM   4658  CG  GLN D  80      17.710 -74.464  74.508  1.00 39.50           C
ATOM   4659  CD  GLN D  80      18.087 -74.801  75.946  1.00 56.48           C
ATOM   4660  OE1 GLN D  80      17.258 -75.263  76.730  1.00 51.88           O
ATOM   4661  NE2 GLN D  80      19.346 -74.577  76.292  1.00 48.88           N
ATOM   4662  C   GLN D  80      16.746 -73.960  71.881  1.00 30.60           C
ATOM   4663  O   GLN D  80      17.238 -72.852  71.841  1.00 35.42           O
ATOM   4664  N   GLU D  81      17.103 -74.922  71.042  1.00 31.24           N
ATOM   4665  CA  GLU D  81      18.091 -74.654  69.996  1.00 32.01           C
ATOM   4666  CB  GLU D  81      18.330 -75.876  69.129  1.00 39.13           C
ATOM   4667  CG  GLU D  81      19.065 -77.017  69.771  1.00 52.01           C
ATOM   4668  CD  GLU D  81      19.322 -78.110  68.755  1.00 63.25           C
ATOM   4669  OE1 GLU D  81      20.396 -78.081  68.114  1.00 73.39           O
ATOM   4670  OE2 GLU D  81      18.431 -78.968  68.565  1.00 69.42           O
ATOM   4671  C   GLU D  81      17.653 -73.512  69.097  1.00 34.91           C
ATOM   4672  O   GLU D  81      18.456 -72.667  68.728  1.00 35.62           O
ATOM   4673  N   ALA D  82      16.373 -73.493  68.734  1.00 29.21           N
ATOM   4674  CA  ALA D  82      15.883 -72.446  67.836  1.00 31.91           C
ATOM   4675  CB  ALA D  82      14.485 -72.776  67.348  1.00 27.81           C
ATOM   4676  C   ALA D  82      15.905 -71.059  68.487  1.00 33.01           C
ATOM   4677  O   ALA D  82      16.273 -70.084  67.845  1.00 32.18           O
ATOM   4678  N   CYS D  83      15.509 -70.972  69.755  1.00 30.07           N
ATOM   4679  CA  CYS D  83      15.529 -69.699  70.469  1.00 31.55           C
ATOM   4680  CB  CYS D  83      14.819 -69.839  71.817  1.00 35.22           C
ATOM   4681  SG  CYS D  83      13.025 -69.987  71.659  1.00 39.38           S
ATOM   4682  C   CYS D  83      16.949 -69.159  70.684  1.00 34.68           C
ATOM   4683  O   CYS D  83      17.146 -67.947  70.737  1.00 43.05           O
ATOM   4684  N   THR D  84      17.942 -70.038  70.798  1.00 33.54           N
ATOM   4685  CA  THR D  84      19.317 -69.557  70.963  1.00 32.42           C
ATOM   4686  CB  THR D  84      20.244 -70.603  71.636  1.00 42.70           C
ATOM   4687  OG1 THR D  84      20.709 -71.548  70.669  1.00 60.30           O
ATOM   4688  CG2 THR D  84      19.535 -71.331  72.744  1.00 37.22           C
ATOM   4689  C   THR D  84      19.945 -69.148  69.632  1.00 42.63           C
ATOM   4690  O   THR D  84      20.906 -68.388  69.611  1.00 45.01           O
ATOM   4691  N   SER D  85      19.405 -69.657  68.528  1.00 31.17           N
ATOM   4692  CA  SER D  85      19.917 -69.329  67.203  1.00 28.97           C
ATOM   4693  CB  SER D  85      19.136 -70.098  66.138  1.00 31.43           C
ATOM   4694  OG  SER D  85      19.446 -69.623  64.851  1.00 37.49           O
ATOM   4695  C   SER D  85      19.834 -67.835  66.924  1.00 36.55           C
ATOM   4696  O   SER D  85      18.860 -67.189  67.306  1.00 35.01           O
ATOM   4697  N   PRO D  86      20.861 -67.271  66.264  1.00 40.99           N
ATOM   4698  CA  PRO D  86      20.782 -65.862  65.866  1.00 45.68           C
ATOM   4699  CB  PRO D  86      22.144 -65.599  65.206  1.00 41.71           C
ATOM   4700  CG  PRO D  86      22.668 -66.942  64.844  1.00 40.63           C
ATOM   4701  CD  PRO D  86      22.159 -67.866  65.912  1.00 43.87           C
ATOM   4702  C   PRO D  86      19.633 -65.615  64.886  1.00 39.16           C
ATOM   4703  O   PRO D  86      19.107 -64.500  64.819  1.00 32.04           O
ATOM   4704  N   LEU D  87      19.233 -66.656  64.158  1.00 35.35           N
ATOM   4705  CA  LEU D  87      18.151 -66.539  63.191  1.00 31.26           C
ATOM   4706  CB  LEU D  87      17.984 -67.840  62.400  1.00 31.53           C
ATOM   4707  CG  LEU D  87      19.073 -68.183  61.383  1.00 45.59           C
ATOM   4708  CD1 LEU D  87      18.816 -69.558  60.780  1.00 42.70           C
ATOM   4709  CD2 LEU D  87      19.154 -67.108  60.283  1.00 46.31           C
ATOM   4710  C   LEU D  87      16.841 -66.185  63.862  1.00 34.06           C
ATOM   4711  O   LEU D  87      15.957 -65.601  63.231  1.00 36.07           O
ATOM   4712  N   ALA D  88      16.704 -66.552  65.137  1.00 33.55           N
ATOM   4713  CA  ALA D  88      15.461 -66.281  65.852  1.00 36.26           C
ATOM   4714  CB  ALA D  88      15.510 -66.865  67.268  1.00 35.52           C
ATOM   4715  C   ALA D  88      15.196 -64.784  65.896  1.00 39.86           C
ATOM   4716  O   ALA D  88      14.049 -64.339  65.799  1.00 42.85           O
ATOM   4717  N   LYS D  89      16.258 -63.996  66.025  1.00 31.43           N
ATOM   4718  CA  LYS D  89      16.091 -62.544  66.106  1.00 33.52           C
ATOM   4719  CB  LYS D  89      17.313 -61.909  66.769  1.00 40.44           C
ATOM   4720  CG  LYS D  89      17.602 -62.439  68.172  1.00 47.82           C
ATOM   4721  CD  LYS D  89      19.010 -62.058  68.618  1.00 44.66           C
ATOM   4722  CE  LYS D  89      19.215 -62.308  70.113  1.00 50.41           C
ATOM   4723  NZ  LYS D  89      19.372 -63.751  70.434  1.00 59.49           N
ATOM   4724  C   LYS D  89      15.848 -61.886  64.743  1.00 47.46           C
ATOM   4725  O   LYS D  89      15.221 -60.831  64.668  1.00 50.56           O
ATOM   4726  N   THR D  90      16.342 -62.501  63.669  1.00 37.43           N
ATOM   4727  CA  THR D  90      16.249 -61.875  62.350  1.00 41.99           C
ATOM   4728  CB  THR D  90      17.612 -61.936  61.613  1.00 49.24           C
ATOM   4729  OG1 THR D  90      17.945 -63.295  61.296  1.00 48.75           O
ATOM   4730  CG2 THR D  90      18.711 -61.337  62.494  1.00 48.27           C
ATOM   4731  C   THR D  90      15.163 -62.472  61.457  1.00 46.13           C
ATOM   4732  O   THR D  90      14.806 -61.883  60.441  1.00 43.67           O
ATOM   4733  N   ARG D  91      14.629 -63.632  61.832  1.00 40.96           N
ATOM   4734  CA  ARG D  91      13.500 -64.209  61.095  1.00 33.77           C
ATOM   4735  CB  ARG D  91      13.646 -65.724  60.973  1.00 29.67           C
ATOM   4736  CG  ARG D  91      14.903 -66.170  60.203  1.00 36.96           C
ATOM   4737  CD  ARG D  91      14.771 -65.928  58.693  1.00 34.84           C
ATOM   4738  NE  ARG D  91      16.026 -66.241  58.013  1.00 43.20           N
ATOM   4739  CZ  ARG D  91      16.367 -67.448  57.566  1.00 47.72           C
ATOM   4740  NH1 ARG D  91      15.546 -68.477  57.714  1.00 33.43           N
ATOM   4741  NH2 ARG D  91      17.541 -67.630  56.973  1.00 43.66           N
ATOM   4742  C   ARG D  91      12.169 -63.872  61.765  1.00 40.58           C
ATOM   4743  O   ARG D  91      11.106 -64.230  61.255  1.00 34.20           O
ATOM   4744  N   THR D  92      12.240 -63.218  62.923  1.00 29.98           N
ATOM   4745  CA  THR D  92      11.047 -62.717  63.621  1.00 36.60           C
ATOM   4746  CB  THR D  92      10.802 -63.422  64.975  1.00 41.93           C
ATOM   4747  OG1 THR D  92      11.700 -62.871  65.942  1.00 50.59           O
ATOM   4748  CG2 THR D  92      11.041 -64.917  64.896  1.00 32.73           C
ATOM   4749  C   THR D  92      11.215 -61.228  63.908  1.00 37.05           C
ATOM   4750  O   THR D  92      12.228 -60.821  64.466  1.00 43.19           O
ATOM   4751  N   SER D  93      10.222 -60.421  63.569  1.00 36.80           N
ATOM   4752  CA  SER D  93      10.298 -58.982  63.809  1.00 31.18           C
ATOM   4753  CB  SER D  93       9.150 -58.282  63.110  1.00 41.07           C
ATOM   4754  OG  SER D  93       7.918 -58.681  63.687  1.00 32.55           O
ATOM   4755  C   SER D  93      10.256 -58.609  65.278  1.00 38.72           C
ATOM   4756  O   SER D  93       9.760 -59.376  66.110  1.00 35.62           O
ATOM   4757  N   GLN D  94      10.736 -57.411  65.593  1.00 32.34           N
ATOM   4758  CA  GLN D  94      10.664 -56.919  66.957  1.00 35.92           C
ATOM   4759  CB  GLN D  94      11.359 -55.565  67.102  1.00 42.14           C
ATOM   4760  CG  GLN D  94      12.850 -55.622  66.808  1.00 60.90           C
ATOM   4761  CD  GLN D  94      13.657 -56.109  68.007  1.00 81.54           C
ATOM   4762  OE1 GLN D  94      13.633 -55.498  69.078  1.00 82.36           O
ATOM   4763  NE2 GLN D  94      14.368 -57.220  67.831  1.00 76.45           N
ATOM   4764  C   GLN D  94       9.220 -56.815  67.414  1.00 36.06           C
ATOM   4765  O   GLN D  94       8.927 -57.091  68.573  1.00 29.92           O
ATOM   4766  N   ALA D  95       8.316 -56.437  66.509  1.00 26.33           N
ATOM   4767  CA  ALA D  95       6.913 -56.333  66.878  1.00 28.84           C
ATOM   4768  CB  ALA D  95       6.095 -55.755  65.731  1.00 29.57           C
ATOM   4769  C   ALA D  95       6.364 -57.710  67.294  1.00 30.95           C
ATOM   4770  O   ALA D  95       5.645 -57.835  68.284  1.00 30.29           O
ATOM   4771  N   ILE D  96       6.707 -58.739  66.528  1.00 28.30           N
ATOM   4772  CA  ILE D  96       6.175 -60.074  66.764  1.00 29.78           C
ATOM   4773  CB  ILE D  96       6.418 -60.975  65.525  1.00 27.79           C
ATOM   4774  CG1 ILE D  96       5.433 -60.613  64.403  1.00 34.21           C
ATOM   4775  CD1 ILE D  96       3.971 -60.476  64.854  1.00 36.61           C
ATOM   4776  CG2 ILE D  96       6.314 -62.416  65.860  1.00 32.49           C
ATOM   4777  C   ILE D  96       6.798 -60.681  68.028  1.00 27.92           C
ATOM   4778  O   ILE D  96       6.143 -61.428  68.772  1.00 28.28           O
ATOM   4779  N   LEU D  97       8.055 -60.334  68.283  1.00 25.49           N
ATOM   4780  CA  LEU D  97       8.771 -60.857  69.440  1.00 30.56           C
ATOM   4781  CB  LEU D  97      10.275 -60.660  69.275  1.00 37.40           C
ATOM   4782  CG  LEU D  97      11.094 -61.831  68.739  1.00 43.42           C
ATOM   4783  CD1 LEU D  97      12.585 -61.627  69.031  1.00 43.68           C
ATOM   4784  CD2 LEU D  97      10.606 -63.144  69.288  1.00 33.63           C
ATOM   4785  C   LEU D  97       8.351 -60.217  70.760  1.00 37.99           C
ATOM   4786  O   LEU D  97       8.540 -60.817  71.813  1.00 30.65           O
ATOM   4787  N   GLN D  98       7.812 -58.998  70.706  1.00 28.53           N
ATOM   4788  CA  GLN D  98       7.559 -58.234  71.928  1.00 31.51           C
ATOM   4789  CB  GLN D  98       6.849 -56.920  71.613  1.00 30.31           C
ATOM   4790  CG  GLN D  98       6.549 -56.047  72.858  1.00 32.10           C
ATOM   4791  CD  GLN D  98       5.363 -55.087  72.636  1.00 50.87           C
ATOM   4792  OE1 GLN D  98       4.357 -55.442  72.009  1.00 43.24           O
ATOM   4793  NE2 GLN D  98       5.488 -53.866  73.149  1.00 51.10           N
ATOM   4794  C   GLN D  98       6.745 -58.998  72.986  1.00 27.84           C
ATOM   4795  O   GLN D  98       7.167 -59.047  74.138  1.00 30.67           O
ATOM   4796  N   PRO D  99       5.575 -59.569  72.615  1.00 27.83           N
ATOM   4797  CA  PRO D  99       4.821 -60.220  73.703  1.00 23.62           C
ATOM   4798  CB  PRO D  99       3.478 -60.577  73.051  1.00 24.61           C
ATOM   4799  CG  PRO D  99       3.734 -60.603  71.572  1.00 29.52           C
ATOM   4800  CD  PRO D  99       4.819 -59.565  71.343  1.00 29.24           C
ATOM   4801  C   PRO D  99       5.500 -61.470  74.254  1.00 32.01           C
ATOM   4802  O   PRO D  99       5.167 -61.900  75.373  1.00 27.01           O
ATOM   4803  N   VAL D 100       6.417 -62.054  73.480  1.00 25.52           N
ATOM   4804  CA  VAL D 100       7.202 -63.196  73.935  1.00 28.55           C
ATOM   4805  CB  VAL D 100       7.917 -63.912  72.765  1.00 29.21           C
ATOM   4806  CG1 VAL D 100       8.863 -64.955  73.302  1.00 30.82           C
ATOM   4807  CG2 VAL D 100       6.904 -64.543  71.848  1.00 29.06           C
ATOM   4808  C   VAL D 100       8.251 -62.767  74.944  1.00 32.17           C
ATOM   4809  O   VAL D 100       8.366 -63.361  76.023  1.00 29.68           O
ATOM   4810  N   LEU D 101       9.028 -61.744  74.592  1.00 27.48           N
ATOM   4811  CA  LEU D 101      10.024 -61.197  75.519  1.00 28.39           C
ATOM   4812  CB  LEU D 101      10.842 -60.074  74.854  1.00 31.27           C
ATOM   4813  CG  LEU D 101      11.695 -60.416  73.627  1.00 31.15           C
ATOM   4814  CD1 LEU D 101      12.249 -59.139  72.955  1.00 35.00           C
ATOM   4815  CD2 LEU D 101      12.824 -61.336  74.013  1.00 29.10           C
ATOM   4816  C   LEU D 101       9.363 -60.660  76.795  1.00 32.62           C
ATOM   4817  O   LEU D 101       9.977 -60.679  77.850  1.00 33.54           O
ATOM   4818  N   ALA D 102       8.110 -60.200  76.698  1.00 25.42           N
ATOM   4819  CA  ALA D 102       7.416 -59.643  77.864  1.00 30.88           C
ATOM   4820  CB  ALA D 102       6.103 -58.990  77.450  1.00 27.81           C
ATOM   4821  C   ALA D 102       7.149 -60.698  78.943  1.00 37.21           C
[truncated: 18,961 more chars]
